# Supplementary material for: p53 enhances DNA repair and suppresses cytoplasmic chromatin fragments and inflammation in senescent cells
Source: Nat Commun. 2025 Mar 5;16:2229. doi: 10.1038/s41467-025-57229-3 (PMC11882782; doi:10.1038/s41467-025-57229-3)
Supplement: Supplementary file 3 — Supplementary Dataset 1 [file 41467_2025_57229_MOESM3_ESM.xlsx]

## Sheet: Key
Abbreviation	Meaning
DE	differentially expressed
P	proliferating
IR	ionizing radiation-induced senescence
EV	empty vector
OE	overexpression of 53BP1
RG	RG7388
HDM	HDM201

## Sheet: 53BP1 OE DE
IREV/PEV	log2FoldChange	padj		IROE/IREV	log2FoldChange	padj		POE/PIR	log2FoldChange	padj
MKI67	-4.12193	8.75557e-97		C3	-3.09264	5.48454e-69		LIMS3	8.62382	2.01139e-06
LMNB1	-4.33144	3.4329e-96		TP53BP1	2.25633	6.89506e-53		RAD51L3-RFFL	-8.58555	2.01139e-06
HMGB2	-3.25037	4.62023e-88		HSPA1A	-2.19587	3.02493e-50		NOTCH2NLA	-8.2615	2.15774e-05
CDC20	-4.15188	5.06919e-73		HSPA1B	-2.44258	2.33753e-47		KIAA0408	-7.90861	2.47259e-05
PCOLCE	-2.94564	1.82838e-70		CYP1A1	-5.29827	4.16108e-31		MMP23B	-8.19666	2.47259e-05
TK1	-3.17305	1.34103e-66		NPTX1	2.94239	1.69208e-28		GRIA4	-2.68868	0.000947314
KIFC1	-3.68699	4.94104e-65		WNT16	1.64941	1.30589e-21		CPT1B	-7.35792	0.00140103
SMC4	-3.3431	4.94104e-65		HSPA6	-5.34714	1.44111e-19		SHISA3	-3.05602	0.00140103
KIF11	-3.63241	2.42637e-64		CRYAB	-1.60725	5.24422e-17		ICA1L	-1.64946	0.00153171
TOP2A	-3.59077	3.10674e-64		AKR1B1	-1.16154	7.47025e-17		URGCP-MRPS24	7.18159	0.00153171
DLGAP5	-4.29965	9.31907e-63		FAM107B	1.04797	4.42799e-12		CHKB-CPT1B	6.97856	0.00485532
TPX2	-3.4364	4.25194e-62		PLAT	1.09945	2.10834e-11		COL3A1	-1.88513	0.0121888
CEP55	-3.52344	1.10555e-60		MKNK2	-1.2369	2.88526e-11		PIM1	-1.40916	0.0158547
NCAPG	-3.55787	4.6401e-60		DHRS2	-5.81352	5.38853e-11		PGBD5	-5.18469	0.0171562
CCNB1	-3.57359	1.09292e-57		ICAM1	-1.17	6.40632e-11		ASNS	-1.79704	0.0202772
AURKB	-3.99174	1.09686e-57		SERPINB2	-1.54679	3.14083e-10		GLIPR2	-1.39393	0.0202772
DEPDC1	-4.00366	9.62991e-57		ABCC4	0.898772	2.62442e-09		PDGFD	-2.01472	0.0258914
ASPM	-3.85114	3.83214e-56		HSPH1	-0.889839	7.11233e-09		UNC5C	-2.48257	0.0258914
BUB1	-3.68355	1.09009e-55		ABHD14A-ACY1	8.88488	2.2389e-08		LOC100132111	5.65618	0.0270295
CENPF	-4.00471	2.66438e-55		TUBB3	-0.87974	4.1332e-08		OLFML2A	-1.12151	0.0270295
CDKN3	-4.09037	1.25244e-54		SERPINH1	-0.868955	4.87443e-08		SEMA6A	2.13341	0.0314406
DPYSL3	-2.44233	5.27013e-53		DIO2	-1.28493	5.56297e-08		COL14A1	-3.87187	0.0377784
PIMREG	-4.10565	2.92373e-52		LAMA4	-0.773885	7.20916e-08		ADM2	-1.44776	0.0412807
TMPO	-3.14605	1.54e-51		DHCR24	1.06916	7.4288e-08		COL7A1	-1.5181	0.0418939
RRM2	-2.55097	3.63862e-51		SMG1P1	-8.6258	1.08011e-07		PCDH18	-0.918168	0.0418939
APOBEC3B	-3.79223	5.19709e-51		FTL	-0.733788	1.13978e-07		PCK2	-1.67938	0.0418939
NUF2	-3.93979	5.69425e-51		PTP4A3	-3.12985	1.66617e-07		KCTD15	-1.28201	0.0495465
BIRC5	-3.70714	6.7125e-51		WFDC1	0.905641	2.19661e-07
AKR1B1	2.13365	9.49542e-51		DNAJB1	-0.802804	2.40288e-07
HSPA1B	2.29363	1.19353e-50		ID3	-1.42416	2.41069e-07
ANLN	-3.46308	2.18005e-50		AK5	0.987226	2.49404e-07
MYBL2	-3.84865	5.59917e-49		SEPT5-GP1BB	4.60474	9.77726e-07
CCNB2	-3.51727	8.98243e-49		PGK1	-0.796942	1.11627e-06
KIF2C	-3.85431	1.6173e-48		ITGA8	2.07744	1.48096e-06
SHCBP1	-3.15947	5.20649e-48		ID1	-1.49699	2.10405e-06
UBE2C	-3.41644	1.05053e-47		TNFRSF11B	0.71004	2.23696e-06
CDK1	-3.28005	1.42004e-47		AHRR	1.27459	3.58674e-06
BUB1B	-3.88	7.99231e-47		HMOX1	-1.37968	3.74616e-06
FOXM1	-3.59433	5.45855e-46		ITGA2	0.699577	3.83782e-06
PBK	-3.68311	5.45855e-46		FTH1	-0.777045	3.95249e-06
HSPA1A	2.06586	7.42328e-46		CD4	1.03674	5.67469e-06
MCM7	-2.1038	2.13551e-45		ELN	-1.82061	6.07745e-06
PTTG1	-2.96603	4.89924e-45		PTX3	0.972626	6.388e-06
CCNA2	-3.41661	7.04349e-45		NAALADL2	1.06567	8.05689e-06
KIF15	-4.32099	1.111e-44		STC2	0.651293	8.74622e-06
CIP2A	-2.93173	1.28989e-44		SQSTM1	-0.69097	1.92796e-05
FBXO5	-3.52521	1.43509e-44		CYP2S1	1.75175	2.89823e-05
UHRF1	-2.65224	1.43509e-44		FBLN1	-0.94496	3.0865e-05
CDCA8	-3.35005	3.7926e-44		SORT1	0.630887	3.18307e-05
NUSAP1	-3.51355	1.25941e-43		FLT1	1.226	3.20275e-05
TTK	-4.12937	1.90122e-43		SLC3A2	-0.721765	3.20275e-05
HMMR	-3.23698	6.82668e-43		QPRT	0.854615	3.89149e-05
NCAPH	-3.75146	4.06311e-42		SAT1	-0.942911	5.49358e-05
CENPA	-4.19101	7.69852e-42		INSC	1.41958	6.00369e-05
HJURP	-3.0916	8.23281e-42		SNAPC1	-1.02267	6.00369e-05
FAM83D	-3.32001	1.71114e-40		IER3	-0.790506	8.33773e-05
CENPE	-3.49671	2.80012e-40		GALNT15	0.679306	9.58772e-05
KIF23	-2.99697	1.48872e-39		ATP9A	0.821102	0.000100261
ARHGAP11A	-3.19454	3.18764e-39		DDIT4	-0.887041	0.000107666
ZWINT	-2.57509	1.89526e-38		TMTC1	0.783985	0.000112522
KIF14	-3.96754	2.75908e-38		FLRT2	-1.18926	0.000115551
CKAP2L	-3.50445	1.47244e-37		NCKAP5	1.2524	0.000126603
SQSTM1	1.63666	2.63045e-37		BMP2	1.23432	0.000132383
ICAM1	2.56744	3.3009e-37		CXCL5	-2.09273	0.000132383
RACGAP1	-3.02472	6.97068e-37		CHRNA1	1.63195	0.000133107
DEK	-2.0393	1.00543e-36		POSTN	-1.07492	0.000133107
FTL	1.44143	1.0355e-36		RARRES1	-1.2292	0.000148214
PLK4	-3.96334	1.0355e-36		CXCL6	-3.45853	0.000159834
CDCA3	-3.30387	1.23806e-36		CD9	0.809702	0.000187373
PTMA	-1.94827	1.35553e-36		PTPN13	0.843263	0.000187373
HMGB1	-2.32309	1.87752e-36		TAF10	-0.857444	0.000197299
MCM4	-2.10925	2.14589e-36		CACYBP	-0.904561	0.0001975
KIF4A	-3.33602	4.84726e-36		EPB41L5	0.908749	0.000259582
MCM5	-2.42969	5.33151e-36		ITGA6	1.06134	0.000273776
CENPW	-3.3137	7.86043e-36		STK32B	1.02732	0.000273776
USP1	-2.38718	1.15594e-35		STEAP3	0.747468	0.000303195
MELK	-2.65525	1.16279e-35		HSPD1	-0.659911	0.000336241
MAD2L1	-2.96273	2.28876e-35		LPCAT2	0.969825	0.000336826
HMGN2	-1.98223	3.15478e-35		ADAMTS19	0.865864	0.000372064
PTN	-2.51103	5.5651e-35		MFAP2	-2.10553	0.000372064
TROAP	-4.36002	8.05193e-35		MDK	-0.889175	0.000396664
KNL1	-3.79216	9.54788e-35		CDH13	0.812773	0.000404081
TACC3	-2.71445	2.60993e-34		PRSS23	0.612871	0.000405978
DPP4	2.14698	3.25726e-34		IGF2	1.34624	0.000412274
GPSM2	-3.30686	6.42076e-34		ELFN2	1.04717	0.000444027
MCM6	-2.13937	7.13855e-34		BEX1	-4.59824	0.000467479
FANCI	-2.39982	8.80879e-34		TIPARP	0.979092	0.000477919
NEK2	-4.01262	9.69461e-34		HSPE1	-0.969909	0.000499347
SKA3	-3.20092	1.1909e-33		C7	1.07468	0.000533571
DBF4	-3.25867	2.11177e-33		ANO1	0.977409	0.000669676
PCLAF	-2.4596	2.48477e-33		AQP1	1.72496	0.000680231
KIF20B	-3.2115	2.86157e-33		ZC3H12A	-1.34515	0.000699223
SPC25	-3.9374	4.65023e-33		SLC2A1	0.571614	0.000760436
MCM3	-2.0381	5.43462e-33		SPP1	-3.14898	0.000775174
CENPU	-2.48528	7.26738e-33		TMEM132A	-0.724392	0.000776337
CKS2	-2.25751	9.77582e-33		PDLIM1	0.531012	0.000784978
STMN1	-2.14639	3.35881e-32		TMEM35A	1.26747	0.00080293
UBE2T	-2.40815	1.04705e-31		ELF3	-5.81647	0.000816535
C3	6.37951	3.01702e-31		EHF	-1.50462	0.000826945
TYMS	-1.90387	3.01702e-31		H2AFZ	-0.796997	0.000826945
CHEK1	-2.3757	3.60917e-31		PALLD	0.571677	0.000931231
NCAPG2	-3.0203	9.00152e-31		NUDT4B	0.897422	0.00105256
KIF18B	-3.57707	1.30873e-30		ADGRE5	0.704664	0.00108206
TRIP13	-2.56717	1.67468e-30		ZDHHC2	0.700503	0.0011368
SCARA3	-1.60776	2.31781e-30		SLC14A1	1.00438	0.00116276
CDCA7	-3.66712	2.35151e-30		NAMPT	-0.804909	0.00124047
ERCC6L	-3.72581	3.74226e-30		AMIGO2	1.01554	0.00131365
IQGAP3	-3.77811	1.33515e-29		ZBTB20	0.930618	0.00134934
KNTC1	-2.96637	1.46618e-29		P3H2	0.551336	0.00136496
DNMT1	-1.64269	3.15304e-29		HOTAIRM1	-1.35977	0.00151854
SAT1	2.61424	6.19785e-29		PRKACB	0.764268	0.00151854
NSD2	-2.2716	1.93918e-28		SCN9A	0.633389	0.00151854
PRR11	-2.42687	3.97542e-28		SEMA6D	0.972866	0.00151854
SOD2	2.18016	4.89237e-28		TACC1	0.529049	0.00151854
C1QTNF1	2.31755	8.13496e-28		HSPB1	-0.477067	0.00152901
LBR	-2.23443	1.01492e-27		DEPP1	-0.826467	0.00159164
NDC80	-3.27432	1.73885e-27		MRM3	-1.17001	0.00163821
ATAD2	-1.94475	1.77417e-27		FADS1	0.896067	0.00189561
DTL	-2.54278	2.41259e-27		CRYZL2P-SEC16B	-3.97073	0.0020006
MCM2	-1.98891	2.67125e-27		RGCC	0.94214	0.00201101
KPNA2	-2.00894	6.45629e-27		FIBIN	0.513657	0.00206375
CDC25C	-3.62147	6.51216e-27		ARHGEF28	0.77532	0.00213047
HMGB3	-2.37247	7.07824e-27		DPP4	-0.667674	0.00222323
DIAPH3	-2.11782	1.12805e-26		FABP5	-1.20327	0.00227391
DHFR	-1.71005	1.23549e-26		RBPJ	0.585221	0.00230019
SGO2	-2.65851	2.20907e-26		ITPRID2	0.548713	0.00235026
CKAP2	-2.25985	2.72302e-26		SOD2	-0.701381	0.00249071
GINS2	-2.73698	3.19901e-26		NTN4	0.733209	0.00249463
WDR76	-2.5677	4.87927e-26		DENND2A	0.946464	0.00251934
CKS1B	-2.38597	7.26777e-26		PRKD1	-0.704076	0.00263501
SVEP1	2.00363	1.25581e-25		ITGB5	0.478345	0.00270681
BMPER	2.35734	1.46604e-25		CDC42EP3	0.516087	0.00278919
HNRNPD	-1.60048	1.93631e-25		TGFBR2	0.485753	0.00279738
NPTX1	-3.61801	2.15459e-25		BTG1	-0.543187	0.0028124
HNRNPA1P10	-2.22886	3.08947e-25		UACA	0.507242	0.00283155
CRYAB	2.63995	5.38652e-25		VGF	-2.69652	0.00294968
GTSE1	-3.19379	5.53963e-25		HIPK2	0.793355	0.00298359
TIMELESS	-2.38735	8.26278e-25		CCDC68	0.701324	0.00299338
CDKN2C	-3.50012	8.46963e-25		ITGA3	0.667849	0.00303205
QSOX1	1.47026	1.02479e-24		FGD4	1.15131	0.00307619
SKA1	-3.7356	1.12834e-24		CEBPB	-0.613668	0.00309747
GAS2L3	-3.61124	1.58231e-24		FMN1	0.922882	0.00311516
PHGDH	-2.57113	1.74285e-24		AKAP2	0.557012	0.00325309
RBMX	-1.56371	2.17975e-24		ZFAND5	0.547211	0.00327428
TUBA1B	-1.44238	2.18287e-24		CD44	0.67758	0.00334983
HSPA6	4.82015	2.6269e-24		PAG1	0.815137	0.00337488
PSIP1	-2.12412	2.75964e-24		NAV1	0.587753	0.00346351
H2AFZ	-1.70355	2.88591e-24		LMO7	0.495846	0.00351284
CDCA5	-2.30553	1.05999e-23		SMURF2	0.496449	0.00365186
IGFBP4	1.94696	1.66139e-23		EXOC6B	0.782447	0.00378829
PSRC1	-2.36708	1.98563e-23		CDS2	0.656414	0.00378974
RBL1	-2.47852	2.38237e-23		IL6	-1.19567	0.00385935
RAD54L	-3.17164	2.71084e-23		AKAP17A	-0.776389	0.0038674
PKMYT1	-2.85654	3.64669e-23		CADM1	0.52064	0.00390564
IL6	2.79677	4.4612e-23		HIF1A	-0.474276	0.00410513
H2AFX	-1.75596	4.89605e-23		TRIB3	-0.991944	0.00452529
MIS18BP1	-2.50475	5.68269e-23		TENT5C	1.43635	0.00456463
CIT	-3.30906	6.00729e-23		INMT	1.45468	0.00458135
CENPN	-2.1691	6.33982e-23		ARSK	0.646748	0.00470441
NCAPD2	-2.45683	6.38908e-23		PTPRR	-3.67975	0.00495072
CDC6	-2.30543	1.1744e-22		HMGA1	0.591747	0.00498941
FUS	-1.25027	1.32206e-22		CPED1	0.516004	0.00505127
LMNB2	-1.72297	1.40315e-22		ERRFI1	-0.435191	0.00518923
CENPK	-2.58973	1.59502e-22		TNC	-0.786133	0.00536657
GGH	-2.00844	1.61803e-22		LYPD1	0.687306	0.00544046
MCM10	-3.0479	2.05769e-22		TDRD9	6.85757	0.00561993
PRRX1	-2.19974	2.12774e-22		ADAMTS8	0.74601	0.00584897
TXNIP	1.17296	3.07561e-22		HSD17B2	1.01917	0.00584897
F2RL2	1.89505	3.72254e-22		MARCKS	-0.568007	0.00584897
PAICS	-1.32079	3.91185e-22		G0S2	-2.5636	0.00599626
NASP	-1.86879	3.97624e-22		HES4	-1.19933	0.00599626
HNRNPR	-1.52876	5.69768e-22		PTPRK	0.512821	0.00599626
ANP32E	-1.96154	1.20529e-21		CCDC50	0.581533	0.00653007
HNRNPA2B1	-1.46771	1.21857e-21		CSRP2	-0.823386	0.00653007
TOPBP1	-1.74328	1.35365e-21		CDKN1C	-1.65169	0.00749904
DDIAS	-3.07056	1.59836e-21		FENDRR	0.663917	0.00749904
GMNN	-2.27513	1.62143e-21		RRAD	-0.839747	0.00749904
H2AFV	-1.73886	2.44166e-21		SPACA6	-1.47731	0.00751897
BSCL2	3.54806	2.70449e-21		SVIL	0.545162	0.00755276
LOC100288637	-4.17836	2.82006e-21		RFPL4A	-4.18177	0.00755547
SLFN11	-2.24714	3.29861e-21		HES1	-2.56672	0.00791696
KIF20A	-4.7867	4.38089e-21		CFB	-1.47954	0.00793259
KIF22	-2.24694	4.4116e-21		CLEC11A	-0.523369	0.00793259
ENC1	1.64928	5.44959e-21		ITM2C	0.58783	0.00793259
RFC5	-2.38711	5.68275e-21		MAN2A1	0.534475	0.00793259
DNAJC9	-1.69536	1.17225e-20		PLCB4	0.628643	0.00793259
NDC1	-1.71706	1.35009e-20		TMEM200A	0.806214	0.00793259
TRIM59	-2.19717	1.85449e-20		KMT2E-AS1	-1.91352	0.00826556
PARP1	-1.27128	1.92559e-20		STIP1	-0.475756	0.00826556
TCF19	-1.95984	2.02409e-20		AHNAK	0.550729	0.00833887
CLU	1.26165	3.01595e-20		CEMIP	0.690547	0.00833887
TRA2B	-1.30839	3.08818e-20		NPIPB8	-6.60316	0.00833887
CENPH	-2.45845	3.31784e-20		SFRP1	-0.514718	0.00833887
STIL	-2.23987	3.9893e-20		HIST4H4	-6.50464	0.00848208
SRSF7	-1.25202	6.57479e-20		NPR3	-1.0172	0.00848208
NETO2	-1.77908	8.7298e-20		MGLL	0.608288	0.00877248
CDCA2	-2.40985	9.21219e-20		CHI3L2	-2.38676	0.00881405
ARL6IP1	-1.56924	1.14057e-19		PSG4	0.595799	0.00887429
RRM1	-1.39016	1.1589e-19		GAS7	0.716966	0.0105871
SGO1	-3.52599	1.1589e-19		HBBP1	-6.42137	0.0105871
CBX5	-1.37854	1.1895e-19		HIPK3	0.609597	0.0105871
LYPD1	-1.77536	1.48076e-19		MYO5A	0.545991	0.0107311
EXO1	-2.99111	1.67162e-19		RAB3B	0.665495	0.0107311
SRSF3	-1.22206	1.78952e-19		INHBE	-2.55021	0.010736
CHAF1B	-2.94639	3.19441e-19		HSPB6	-0.576143	0.0108709
BRIP1	-2.51104	3.89988e-19		PCYOX1	0.419037	0.011232
DDX11	-2.46233	4.55388e-19		NR1D1	-0.880421	0.0120697
DARS2	-2.06349	6.45733e-19		ADCY3	0.872146	0.012113
WDR62	-2.50471	7.22924e-19		STOM	0.554619	0.012113
ZWILCH	-1.8835	8.70806e-19		AKR1C1	-0.980883	0.012387
DDX39A	-1.95117	8.85343e-19		SLC5A3	0.662739	0.0125469
CNTRL	-2.76602	1.26312e-18		SOCS1	-1.07039	0.0127401
GABARAPL1	1.53919	1.36316e-18		MIR7-3HG	-6.61679	0.0129854
FKBP5	-2.23014	1.51706e-18		LRRN3	0.695392	0.013329
NRGN	-2.67401	1.87141e-18		CYTL1	0.79219	0.0135129
SULF1	1.91667	2.05588e-18		DMAC1	-0.683173	0.0150735
SERPINE2	1.44482	2.53769e-18		ASPH	0.415279	0.0151691
ECT2	-1.63656	2.76057e-18		FGF5	0.560571	0.0151691
TCF12	-1.55273	2.83442e-18		UBASH3B	0.623876	0.0156633
HNRNPDL	-1.49918	3.85435e-18		EDIL3	0.43418	0.016858
RFC4	-1.88135	3.93553e-18		VLDLR	-0.881962	0.016858
RFWD3	-1.53929	4.41405e-18		ALKAL1	0.996588	0.0170331
CDT1	-2.41171	6.20798e-18		ENC1	-0.537398	0.0170331
FOSL1	-1.21752	6.51137e-18		VPS53	0.897983	0.0170331
DUT	-1.46095	7.28699e-18		CSGALNACT2	0.618059	0.0171434
NEAT1	1.87121	7.63142e-18		MLXIPL	-4.63992	0.0178298
NDN	1.38174	7.64801e-18		ACVRL1	0.901294	0.0178615
CTDSPL2	-1.99961	9.09652e-18		NDN	-0.561878	0.0178615
MIS18A	-2.25757	9.42746e-18		FOXF1	0.61485	0.0182051
PRC1	-3.903	9.6291e-18		ULK2	0.990399	0.0183687
PAMR1	1.74085	1.02437e-17		TNIK	-1.10017	0.0184705
TIMP1	1.01032	1.24118e-17		SPX	-2.86283	0.0189424
ESPL1	-2.48881	1.45574e-17		ULBP3	1.10597	0.0189424
SSRP1	-1.46369	2.28114e-17		WWC1	-0.993618	0.0189424
BRCA2	-2.89234	2.42962e-17		SLC39A8	-2.18117	0.0191468
CLSPN	-2.82181	2.83219e-17		MOXD1	0.686227	0.019794
EME1	-3.02326	3.21785e-17		SLC9A7	0.575149	0.0202042
CYB5D2	2.00813	4.35804e-17		SLC36A1	0.865234	0.0203608
FANCG	-2.43966	4.65268e-17		ARNTL2	0.777058	0.0204507
LINC01279	1.945	5.23074e-17		CYBRD1	0.421231	0.0204507
CENPI	-2.49774	5.65954e-17		LRCH3	0.895064	0.0204507
WDHD1	-1.87311	6.2814e-17		STK32A	-4.17963	0.0206864
GJC1	-1.60848	7.90575e-17		ID2	-0.850591	0.0208302
TCF21	1.72616	8.2641e-17		MARCKSL1	-0.521012	0.0208302
TNFAIP8L1	-2.73208	8.36057e-17		SASH1	0.588579	0.0208302
CDC45	-2.3632	9.4048e-17		TMEM208	-0.650345	0.0209583
CENPO	-1.75367	1.0525e-16		PHLDB2	-0.845965	0.0213582
SRSF1	-1.22029	1.05351e-16		BANF1	-0.601833	0.0215831
HNRNPH3	-1.32883	1.11109e-16		F10	0.886619	0.0216723
RFC2	-1.60815	1.22972e-16		PRXL2A	1.00365	0.0218175
SEZ6L2	1.57087	1.25854e-16		TFRC	-0.4495	0.021889
SMC3	-1.36662	1.27068e-16		MHENCR	-1.74609	0.0221679
CEP128	-2.94532	2.16189e-16		MFAP4	-0.769007	0.0227108
RAD21	-1.39976	2.25022e-16		NDUFA4L2	-1.42619	0.0227108
SACS	-1.37661	2.80396e-16		FOS	-1.95486	0.0228404
RPL22L1	-1.55344	3.00929e-16		ADD1	0.421008	0.0229697
FEN1	-1.54084	3.01212e-16		ASNS	-0.690854	0.0229697
DIO2	1.74303	3.0202e-16		MGAT5	0.546315	0.0231807
ACTL6A	-1.51375	3.21864e-16		MYH11	-1.71544	0.0240859
CCDC80	1.01259	3.60932e-16		ZEB1	0.608849	0.0241969
CHPF	1.71633	4.07451e-16		CNN3	0.393867	0.0250076
CRYBG1	-2.49731	4.40928e-16		ITGA11	0.828093	0.0251414
ANTXR1	1.25443	4.51486e-16		ARHGAP18	0.646893	0.0256607
HNRNPA1	-1.24829	5.13116e-16		HBG2	-4.92955	0.0258143
FIGNL1	-2.02977	5.84132e-16		MITF	0.684644	0.0258143
TAF9B	-2.34266	6.11129e-16		ATP8B4	-1.6596	0.0269321
KDELC2	-1.36243	7.23824e-16		MIF	-0.578459	0.0272125
CXCL8	4.55551	7.49111e-16		STXBP5L	-5.85116	0.028316
DHRS2	4.57109	8.3499e-16		CALD1	0.420088	0.0290874
BRCA1	-2.29816	8.73601e-16		SNHG19	-1.13287	0.0291921
AHRR	-1.75314	9.0562e-16		MIR671	-6.11899	0.0292914
ORC1	-3.16297	9.06873e-16		SUSD1	0.593471	0.0292914
PHF19	-1.82454	1.0558e-15		TRPV2	0.498803	0.0293839
PAPPA	1.86097	1.3459e-15		CCND1	0.495374	0.0298357
FAM198B	2.80312	1.39461e-15		MAN1A2	0.538476	0.0298357
WDR34	-1.92356	1.41733e-15		PHACTR2	0.722512	0.0302818
RNASEH2A	-1.98465	1.42963e-15		TCIM	-1.20551	0.0303345
CXCL5	4.78169	1.49754e-15		NOMO2	0.448744	0.0306111
FAM111B	-2.17546	1.54295e-15		ZSCAN30	0.840613	0.0311262
TSPYL2	1.63526	1.65937e-15		HBG1	-2.92128	0.0316491
MMS22L	-2.24369	1.69123e-15		VGLL3	0.502282	0.0319009
POLQ	-2.56009	1.76592e-15		KDSR	0.481867	0.0328331
HNRNPM	-1.20897	2.07557e-15		MINDY2	0.583674	0.0331752
CEP152	-2.67757	2.19442e-15		GALNT5	0.413461	0.0336711
SRSF2	-1.17213	2.20265e-15		PRKAR2B	0.952955	0.0347382
C1orf112	-2.45185	2.23894e-15		RAI14	0.416448	0.0348817
POC1A	-2.14879	2.26214e-15		SLC12A2	0.755817	0.0355448
DOCK10	-1.71384	2.60743e-15		TBXAS1	0.868993	0.0375491
SNCAIP	-2.43282	2.93605e-15		MCTP2	0.931029	0.0376144
FTH1	1.09323	3.01866e-15		BID	-0.487954	0.03773
NUCKS1	-1.30343	3.27372e-15		CEP89	1.05084	0.0380275
CXCL12	-1.50384	3.33157e-15		MPRIP	0.457327	0.0380275
NFKBIZ	1.88322	3.83829e-15		PITX1	0.580969	0.038514
RAD51	-2.19068	4.37929e-15		PSG5	0.82146	0.038719
PLOD2	1.20729	4.3885e-15		KLRG1	-3.37014	0.0408445
SFPQ	-1.26217	4.3885e-15		ADAMTSL1	-0.718807	0.0418791
HAUS8	-2.50662	4.48461e-15		TBX4	-3.40227	0.0418791
CHRDL2	3.3251	4.64029e-15		LPP	0.527647	0.0419844
BORA	-2.87039	5.046e-15		CXCL1	-3.51159	0.0421947
RAD51AP1	-2.41089	5.29874e-15		CYB561	0.67453	0.0421947
RFC3	-2.31837	5.42736e-15		ANK1	1.009	0.0422892
SPAG5	-3.79269	6.03938e-15		REEP3	0.592937	0.0425336
HNRNPA3	-1.24504	6.17566e-15		DPM3	-0.704499	0.0425639
SH2D4A	1.50547	7.09017e-15		CFI	-4.54971	0.0425804
BDKRB2	1.20013	7.72839e-15		H3F3B	-0.472648	0.0428161
G2E3	-1.748	8.62329e-15		SEMA3C	-0.509292	0.0428161
UBE2S	-1.67847	1.0078e-14		FYCO1	0.719437	0.0428689
SET	-1.18272	1.03979e-14		NSG1	0.795259	0.0428689
SOCS2	-1.5475	1.18737e-14		MZF1-AS1	-3.71567	0.0436608
CTSF	1.67287	1.20001e-14		BEX2	-3.15059	0.0437325
NEIL3	-2.7081	1.35128e-14		PARP4	0.467794	0.0437325
H1F0	-1.2149	1.43358e-14		TM4SF1	0.593865	0.0437325
E2F7	-2.09892	1.65421e-14		LOC101928000	-1.57971	0.0448938
ATAD5	-3.65045	1.68308e-14		NIPAL3	0.510092	0.0451019
SMC2	-1.70061	1.68308e-14		ADRA1B	-1.43495	0.0459652
ILF3	-1.23122	1.71202e-14		LRIF1	-0.747494	0.0459652
POLD1	-1.69264	1.78656e-14		SAA1	-2.58141	0.0459652
PVR	1.5808	1.8213e-14		LMO4	-0.550457	0.0460535
HAS2	-2.26571	1.83345e-14		LINC01303	-4.04374	0.0476926
CENPM	-2.91364	2.07811e-14		CEP250	0.583075	0.0484314
DBF4B	-2.34749	2.45819e-14		MYO10	0.451211	0.0484314
NRAS	-1.34324	2.51e-14		FKBP4	-0.513081	0.048833
TUBB	-0.971632	2.62748e-14		LDLR	0.536356	0.0489087
POLE	-1.81689	2.69651e-14		LOC105370526	-3.97818	0.0495479
HNRNPAB	-1.17904	2.73847e-14		FAM86EP	-2.0744	0.049869
SPDL1	-1.97135	2.87273e-14
ANKRD1	2.19067	2.95743e-14
SGSH	1.54797	3.06721e-14
CDC25B	-1.73562	3.0721e-14
DRAM1	1.32725	3.0997e-14
PTGER2	-1.72382	3.0997e-14
SARAF	1.11238	3.38458e-14
SYNJ2	-1.63834	3.4632e-14
RARRES1	2.25286	3.6966e-14
TUBB4B	-1.05937	3.91202e-14
ZGRF1	-2.92726	4.07561e-14
TIMP3	1.45218	4.53233e-14
POLA1	-2.20914	5.02355e-14
PSAP	1.06744	5.59624e-14
EXOSC8	-1.68868	5.60307e-14
MSH2	-1.54422	7.30588e-14
NCAPD3	-1.56431	8.00468e-14
EZH2	-2.45808	8.6835e-14
FANCD2	-2.61445	8.78508e-14
ORC6	-1.80452	9.10537e-14
CHAF1A	-1.80477	9.23386e-14
MTHFD1	-1.1278	9.80189e-14
H3F3B	-1.12188	9.97621e-14
ITGA4	-1.46634	1.03995e-13
PCNA	-1.07773	1.16002e-13
FMOD	1.50815	1.1801e-13
GRN	1.21825	1.20205e-13
ANP32A	-1.36408	1.32298e-13
DDX12P	-3.00944	1.62741e-13
ASF1B	-2.04497	1.70528e-13
FAM214B	1.45842	1.7697e-13
PRIM1	-3.5608	2.09864e-13
SCLT1	-2.17272	2.11095e-13
ZNF22	-1.66583	2.11268e-13
VRK1	-1.84918	2.7578e-13
DAZAP1	-1.20662	3.1951e-13
LRR1	-1.76151	3.31437e-13
FANCA	-2.63513	3.98997e-13
CCDC18	-2.13548	4.62129e-13
RPL39L	-2.35928	4.7482e-13
ADAMTS6	-2.45051	5.84744e-13
CCNF	-2.52914	6.65644e-13
C18orf54	-2.63825	6.82213e-13
CDK2	-1.18438	7.64707e-13
NUP205	-1.14672	8.61787e-13
SMC1A	-1.31275	8.76931e-13
KLHL23	-9.6541	8.89761e-13
RIF1	-1.46957	9.77254e-13
DONSON	-1.70853	9.88385e-13
RBM12	-1.13419	1.03125e-12
RCAN1	1.18184	1.04826e-12
MDK	-1.2479	1.21471e-12
DAB2	1.24242	1.28506e-12
HSPB8	1.93076	1.34434e-12
B3GAT3	1.17996	1.43998e-12
HNRNPU	-1.06164	1.48719e-12
PBXIP1	1.18524	1.525e-12
CBX3	-1.03216	1.67515e-12
CDCA4	-1.74839	1.79584e-12
MFSD1	1.2892	1.91474e-12
CTGF	1.03258	2.39708e-12
IGFBP3	1.14883	2.46919e-12
AURKA	-1.54315	2.51416e-12
FLJ23867	1.21252	2.62132e-12
LTBR	1.12334	3.1822e-12
USP13	-1.55806	3.39152e-12
RANBP1	-1.12402	3.50859e-12
QSER1	-1.30946	4.27749e-12
DDX39B	-0.996523	4.42238e-12
GPRIN1	-1.8429	4.55584e-12
EMP2	-1.57067	4.85002e-12
OIP5	-3.36824	4.98222e-12
ARNTL2	-1.32751	5.21566e-12
CDCA7L	-1.58263	5.33981e-12
CITED2	1.3595	5.53685e-12
ANKRD28	-1.16548	5.97782e-12
INCENP	-1.83927	5.97782e-12
GINS4	-1.47593	6.1825e-12
LTBP3	1.40616	6.19035e-12
XPO1	-0.928447	6.19035e-12
RHBDD2	1.439	6.37888e-12
ADAMTS8	1.79435	6.77993e-12
RFLNB	-1.29442	6.77993e-12
UHRF2	-1.13404	7.5648e-12
TCTA	1.44806	7.66738e-12
MT1G	4.95864	7.79951e-12
LSM5	-1.38729	8.46535e-12
FBL	-1.27086	8.5029e-12
NABP1	1.61445	8.93339e-12
DTYMK	-1.39821	9.12884e-12
FAM129A	-1.63002	9.74972e-12
TUBA1C	-1.04371	1.01734e-11
MASTL	-1.68068	1.09224e-11
ANGPT1	1.41359	1.17546e-11
ANP32B	-1.30604	1.20708e-11
SULF2	2.98079	1.2427e-11
ZNF300	-2.70223	1.24376e-11
PLD3	1.04138	1.34384e-11
C12orf75	-1.18808	1.35464e-11
C4orf46	-1.61459	1.64337e-11
TMEM47	1.30557	1.64838e-11
CREG1	1.78839	1.65345e-11
PGK1	0.934989	1.68006e-11
TMEM129	1.46889	1.76438e-11
MTFR2	-2.46332	1.76591e-11
TAGLN2	-1.03637	2.07933e-11
ADAMTSL4	1.82272	2.12069e-11
CENPJ	-2.08592	2.17416e-11
MCM8	-1.84749	2.32045e-11
LIN7A	-1.59288	2.41435e-11
ADAMTS12	1.43734	2.54687e-11
TMEM159	1.45993	2.83359e-11
BTG2	2.31762	2.92126e-11
CHPF2	1.26556	2.9388e-11
NUP85	-1.41845	3.10099e-11
ALYREF	-1.18507	3.11757e-11
CTSD	1.16645	3.18417e-11
TMA16	-1.32523	3.18417e-11
MAN2B2	1.26755	3.32339e-11
C8orf88	-2.75223	3.37477e-11
NUP160	-1.27434	3.37477e-11
RCC1	-1.47249	3.62383e-11
UCHL5	-1.28557	4.08939e-11
NOG	1.69196	4.23117e-11
CDC7	-1.9752	4.6072e-11
SUPT16H	-1.0297	4.86861e-11
SIX1	-1.09242	4.92226e-11
SDF4	0.869339	5.10916e-11
GADD45A	1.12408	5.91088e-11
NR1D1	1.66098	5.97905e-11
NEDD1	-1.70298	6.11673e-11
DNA2	-2.30915	6.62943e-11
IL12A	1.80972	6.71272e-11
CLDN11	-1.21883	7.69158e-11
CKAP5	-1.18949	7.69245e-11
SNRPB	-1.07006	8.01958e-11
POLE2	-3.11369	8.19174e-11
PLK1	-3.99474	8.29181e-11
NFE2L1	0.890555	8.39456e-11
CEP78	-2.0532	9.08851e-11
MAFF	1.07718	9.25086e-11
TUBA4A	1.77152	9.47181e-11
OLFML3	-1.29554	1.09877e-10
SMCHD1	-1.46694	1.1205e-10
KNSTRN	-1.54176	1.12965e-10
CTCF	-1.32185	1.14686e-10
PARPBP	-2.12342	1.1898e-10
CPNE2	-1.90577	1.23512e-10
GNG2	-1.83789	1.25541e-10
LOX	0.798789	1.30283e-10
NUP107	-1.3654	1.48085e-10
RBBP7	-0.928524	1.50581e-10
CDH2	-1.6998	1.54896e-10
CHI3L2	9.30232	1.59849e-10
TCF3	-1.17735	1.59849e-10
TICAM2	-1.7439	1.69266e-10
RAD54B	-1.89925	1.7704e-10
TDP1	-1.32826	1.8804e-10
HMGN1	-0.927002	2.09002e-10
PLEKHO1	-1.53039	2.10558e-10
SLC16A3	1.05773	2.1762e-10
MOAP1	1.48099	2.20067e-10
GINS3	-2.57499	2.20692e-10
PNPLA2	1.13892	2.29378e-10
FAM107B	-0.936115	2.47943e-10
PARM1	3.46266	2.82508e-10
PLOD1	0.834033	2.83172e-10
MCMBP	-1.12324	3.0465e-10
TPM4	-1.0568	3.07324e-10
CYBA	1.51137	3.1137e-10
OLR1	3.13014	3.16261e-10
TGFB1I1	-1.13991	3.36881e-10
MEG3	1.09006	3.50777e-10
USP53	1.09091	3.56089e-10
LIMS3	8.87675	3.86912e-10
H1FX	-1.18009	4.2904e-10
BDKRB1	1.08302	4.37487e-10
LRP10	1.07354	4.49096e-10
MMP3	1.87671	4.49973e-10
AMPD3	1.31151	4.50628e-10
MAN1B1	1.22538	4.63392e-10
TNFRSF10B	1.25635	4.65927e-10
GLUL	-1.13402	4.95329e-10
EWSR1	-0.918554	5.47853e-10
ZNF367	-1.85931	5.9663e-10
MYH10	-1.08858	6.06884e-10
HNRNPH1	-1.08303	6.20481e-10
SELENOM	0.877132	6.37701e-10
MBOAT7	1.12547	6.72682e-10
NTN4	-1.10891	6.85338e-10
GMPS	-1.15406	6.98526e-10
VSIR	1.686	7.02047e-10
EGR1	-1.56173	7.24198e-10
NPTXR	1.93522	7.24691e-10
DKC1	-1.03286	7.28897e-10
HEG1	1.02229	7.43092e-10
HIST1H2AC	2.22425	7.4948e-10
OAF	1.15884	7.73164e-10
UBE2H	0.882155	7.73164e-10
EXOSC9	-1.40519	7.75107e-10
GALNT2	0.852358	7.86824e-10
LIMCH1	2.8459	8.12042e-10
ITGA8	-2.25831	8.1274e-10
TUBGCP3	-1.45507	8.24052e-10
SEPHS1	-1.50033	8.28452e-10
SIRPA	0.986212	8.28852e-10
SUMO2	-0.891161	9.08518e-10
WBP2	1.25423	9.35844e-10
MDC1	-1.63697	9.70342e-10
PRKDC	-0.968266	9.74311e-10
NEURL1B	-1.62223	9.86355e-10
CCNE2	-1.80051	1.01026e-09
PTBP1	-0.901402	1.04732e-09
XRCC3	-2.32003	1.07078e-09
ABTB2	2.15293	1.07245e-09
MMP15	2.31978	1.10134e-09
IL7R	0.901889	1.14018e-09
DCLK2	-1.62493	1.14848e-09
LSM2	-1.28729	1.22169e-09
LRRCC1	-2.43186	1.22637e-09
HELLS	-2.09717	1.2965e-09
DSCC1	-2.09842	1.29844e-09
INTS7	-1.51128	1.30059e-09
ZNF219	1.76004	1.31429e-09
NIN	-1.04499	1.32577e-09
RECQL4	-1.69677	1.33427e-09
MRE11	-1.46488	1.37429e-09
CD44	0.856568	1.44003e-09
IGFBP7	0.772221	1.47166e-09
SUZ12	-1.186	1.52599e-09
SPIN1	-0.883481	1.57185e-09
HNRNPA0	-1.02975	1.57806e-09
TOP2B	-0.980203	1.58639e-09
FH	-0.928034	1.60825e-09
NUDT21	-0.871044	1.71858e-09
ELL2	0.919949	1.75714e-09
FAXDC2	2.16074	1.75714e-09
HNRNPUL1	-1.02689	1.84086e-09
SPHK1	-1.53885	1.87537e-09
TP53INP1	1.77178	1.87956e-09
NREP	-1.18342	1.94308e-09
CHTF18	-2.11001	1.97499e-09
DDR1	1.38772	1.97499e-09
CTSA	0.816457	1.99093e-09
NUDT1	-1.50504	2.03395e-09
CSE1L	-1.07356	2.08866e-09
MAP1LC3B	1.12341	2.17231e-09
FGF5	-1.16617	2.1797e-09
AXL	-0.797226	2.24357e-09
POLA2	-1.21235	2.37803e-09
DCHS1	-1.66974	2.53313e-09
NID1	-1.49152	2.54633e-09
GLRX	1.24904	2.64309e-09
NOMO1	1.0171	2.66547e-09
SMPD1	1.24958	2.69562e-09
DEPP1	2.10182	2.78672e-09
TMEM63B	1.12063	2.86055e-09
PIF1	-1.99324	2.87108e-09
MPHOSPH9	-1.57663	2.91363e-09
CCDC34	-1.77363	2.97277e-09
PRKD1	1.15041	3.062e-09
TENT5C	-1.97428	3.30846e-09
GDE1	0.941493	3.4336e-09
SLC25A5	-0.899665	3.46808e-09
PTMS	-1.08372	3.47949e-09
SUN2	-1.33955	3.7046e-09
KIAA0319L	1.3334	3.82617e-09
EFEMP2	0.854164	4.07667e-09
TONSL	-1.90282	4.12827e-09
MAGOHB	-1.22255	4.14212e-09
CAMK1D	1.54421	4.44037e-09
ORMDL3	0.993714	4.67099e-09
SNRPF	-1.17364	4.88371e-09
HEBP1	0.916956	5.06192e-09
NT5DC2	-0.896836	5.1058e-09
SLC22A4	2.24551	5.41174e-09
CLPTM1	0.99154	5.53472e-09
PRKAR2B	-1.64353	5.70526e-09
DSN1	-1.30556	5.9111e-09
RUSC2	0.878197	6.05213e-09
MCUB	-2.24177	6.24787e-09
MDM2	1.17443	6.26852e-09
CTF1	2.25063	6.28789e-09
U2AF1	-1.0154	6.35214e-09
CCK	5.79905	6.50001e-09
GDF11	1.08681	6.55169e-09
GALNT11	1.29937	6.56684e-09
KHDRBS1	-0.98721	7.19273e-09
CD274	-1.59755	7.25838e-09
BCAP31	0.958037	7.62072e-09
LAMB2	0.927752	7.74254e-09
DHX15	-0.789212	7.89752e-09
CERCAM	1.05033	7.91275e-09
ATP8B4	3.09493	7.92046e-09
HAUS1	-1.43598	7.92046e-09
HNRNPK	-0.772114	8.12781e-09
PFKP	-1.37025	8.35152e-09
MXD3	-1.98471	8.41461e-09
UBR7	-1.04806	8.44304e-09
FUBP1	-0.984703	8.87617e-09
TMSB15B	-2.03207	8.9794e-09
RNF167	1.02944	9.22842e-09
STX12	1.05472	9.53082e-09
XRCC5	-0.752438	9.55262e-09
SELENOW	0.877894	9.82285e-09
TCEA1	-1.02211	9.88047e-09
NUP155	-1.49009	1.01975e-08
PAM	1.02704	1.06408e-08
AK4	1.40927	1.06598e-08
NME3	1.39473	1.07935e-08
CBX1	-0.935972	1.08107e-08
MAZ	-1.2646	1.08508e-08
RASSF2	-2.4654	1.09915e-08
STMN3	-1.48755	1.09916e-08
BLCAP	1.40313	1.11223e-08
GINS1	-1.95124	1.13005e-08
SIDT2	1.16976	1.16938e-08
TBC1D3E	-8.36018	1.20865e-08
SPC24	-2.76277	1.2375e-08
TCF4	-1.60711	1.25853e-08
SOX11	-1.52069	1.29091e-08
CAD	-1.03095	1.31514e-08
PLXNA3	1.12089	1.31689e-08
MFGE8	1.08074	1.33423e-08
ARL4A	-1.40889	1.35803e-08
AMFR	0.895497	1.36634e-08
ERI1	-1.08166	1.37969e-08
BARD1	-2.11664	1.43031e-08
MXD1	1.64663	1.49615e-08
CXCL6	4.47653	1.50868e-08
PA2G4	-0.808638	1.55845e-08
SNRPG	-1.04961	1.59128e-08
ESCO2	-3.01303	1.59226e-08
HLA-E	1.06035	1.6141e-08
KPNB1	-0.747412	1.64196e-08
SNRPD1	-1.13946	1.64196e-08
PRTFDC1	-1.3263	1.6578e-08
ARHGAP19	-2.19097	1.71958e-08
NAV2	-1.20676	1.73569e-08
CLCA2	4.7687	1.73832e-08
CEP57	-1.18397	1.74716e-08
ETFB	1.2483	1.75419e-08
HDGF	-0.937905	1.77871e-08
TMEM178A	3.33809	1.8415e-08
EMC3	0.92634	1.96328e-08
C19orf48	-1.32631	1.98414e-08
ILF2	-0.921239	2.01737e-08
PCSK5	1.84688	2.02764e-08
MND1	-2.57936	2.08856e-08
PINK1	1.28425	2.08856e-08
ATP6V1E1	0.872727	2.10458e-08
PSMC3IP	-1.35203	2.10458e-08
SLC1A1	2.31857	2.19908e-08
TP53INP2	1.06743	2.25992e-08
GPR108	1.12032	2.27454e-08
B4GALT7	1.13479	2.28521e-08
SNAPC1	1.14412	2.3519e-08
MEX3A	-1.52069	2.41557e-08
MIR155HG	-2.14551	2.47487e-08
UBA2	-1.12256	2.57641e-08
DMPK	1.33482	2.65897e-08
ODC1	-0.878272	2.66332e-08
NOMO3	1.10635	2.69681e-08
MMP24OS	1.38982	2.73818e-08
CDKN1B	-1.30125	2.74392e-08
CXCL3	5.41118	2.75825e-08
MICA	1.21664	2.78155e-08
NUP50	-0.907459	2.8147e-08
EXOSC10	-0.926479	2.83004e-08
GBA	1.31499	2.87759e-08
ABHD14B	1.72399	2.90045e-08
SDC1	-1.09155	2.92746e-08
CALCOCO1	1.36542	3.12943e-08
TNFRSF21	1.2446	3.14676e-08
TMEM208	1.05836	3.20569e-08
PAFAH1B3	-1.29585	3.24472e-08
SENP7	-1.96566	3.28969e-08
APCDD1	-2.28894	3.29965e-08
PRDX6	0.87303	3.32279e-08
DNAJB1	0.802864	3.35364e-08
IPO9	-1.01879	3.38798e-08
P3H2	1.27139	3.39278e-08
EPAS1	0.896241	3.44727e-08
WNT7B	-4.57516	3.51895e-08
TNIP1	1.21497	3.52449e-08
SCG2	1.87693	3.53006e-08
CEP57L1	-1.34483	3.54447e-08
G3BP1	-0.777133	3.79815e-08
ZNF622	1.05943	3.85398e-08
TICRR	-2.73948	4.03395e-08
XRCC2	-2.68853	4.17338e-08
RCN1	0.73355	4.25198e-08
EML5	-3.79723	4.33547e-08
PHLDB3	1.70441	4.37009e-08
PFAS	-1.54036	4.52921e-08
NCAPH2	-1.07759	4.62212e-08
CDK4	-0.881471	4.66694e-08
CENPL	-1.64221	4.69792e-08
TGFBR2	1.14509	4.76181e-08
POLD3	-1.32604	4.80113e-08
NXN	0.974059	4.92762e-08
S100A10	-0.735245	4.92762e-08
PKN3	-2.63185	4.96437e-08
HMOX1	1.38233	4.97878e-08
TRAIP	-2.31337	4.97878e-08
HDGFL3	-0.933452	4.98297e-08
LOC284344	8.26518	5.28607e-08
MAT2B	-0.858776	5.39926e-08
AMIGO2	-1.73057	5.54406e-08
PBRM1	-1.01112	5.54406e-08
MLLT11	0.946868	5.55497e-08
CEP70	-1.5265	5.58904e-08
ADARB1	-1.33434	5.60575e-08
KIT	2.03924	5.64899e-08
ARRDC4	2.41209	5.65262e-08
ICAM5	1.52312	5.8294e-08
ASS1	1.18657	5.83701e-08
SDSL	2.1611	5.96954e-08
C9orf16	1.05614	6.09111e-08
KDM1A	-0.890817	6.27369e-08
FANCE	-1.885	6.35933e-08
NBL1	0.876661	6.42064e-08
SUV39H2	-1.65648	6.5307e-08
HNRNPF	-0.823641	6.57427e-08
FAM162A	1.20918	6.6329e-08
TOM1	1.16858	6.72572e-08
PLP2	-1.02349	6.97875e-08
LGALS3BP	1.05508	7.01823e-08
ATP6V0C	0.930735	7.04716e-08
ADAM15	1.19552	7.06458e-08
HSPB11	-1.06588	7.06458e-08
PPP1CC	-0.943758	7.15203e-08
ABCA7	2.78962	7.17236e-08
SAP30	-1.49782	7.38918e-08
BSDC1	1.01622	7.45543e-08
LIN9	-2.2701	7.45543e-08
GRINA	1.0143	7.48375e-08
EIF4EBP1	-1.29511	7.57072e-08
SERINC3	0.903162	7.63219e-08
NUP35	-1.51647	7.63694e-08
DAGLB	1.30104	7.77039e-08
WFS1	1.41031	7.85066e-08
SEH1L	-1.09779	7.91001e-08
MAN1C1	1.57724	7.97379e-08
COL6A3	-1.0883	8.00559e-08
STOM	0.9975	8.29983e-08
FAM111A	-1.292	8.47831e-08
ANKRD13A	-0.738648	8.60126e-08
LDB2	-1.33903	8.67435e-08
LRPAP1	0.822364	8.67435e-08
ZFAND2A	1.19304	8.94607e-08
TEDC1	-1.9469	8.96459e-08
CMSS1	-1.43464	9.05795e-08
H2AFJ	1.37979	9.48561e-08
METRN	1.63884	9.49382e-08
COPZ2	1.04195	1.00273e-07
MARCKS	-0.727632	1.04116e-07
PTP4A3	3.33574	1.04116e-07
NUP58	-0.963958	1.06851e-07
SLC35E1	1.01619	1.07421e-07
SERINC1	0.96221	1.11586e-07
SERPINB2	3.61394	1.11586e-07
INTS8	-1.07259	1.12926e-07
FANCB	-2.30931	1.14078e-07
CCT5	-0.953452	1.14567e-07
TIPIN	-1.70901	1.14798e-07
NATD1	1.44557	1.15049e-07
MRPL3	-0.917754	1.16445e-07
TNFRSF19	-1.53358	1.16911e-07
NORAD	0.850145	1.20718e-07
ALMS1	-1.61804	1.21514e-07
TMEM65	-1.34001	1.25306e-07
NRM	-1.44925	1.27415e-07
PCYOX1	1.07781	1.27867e-07
SERPING1	1.31084	1.30245e-07
TMEM179B	1.16004	1.30551e-07
RMDN3	0.95371	1.32379e-07
JADE1	-1.03457	1.33705e-07
HGSNAT	0.960085	1.34065e-07
UCK2	-0.914713	1.38102e-07
EMC7	0.948015	1.41526e-07
MAT2A	-0.913323	1.42276e-07
PLS3	-0.754421	1.42738e-07
ZBTB47	1.19128	1.451e-07
PRNP	0.694926	1.47994e-07
RAD18	-1.21866	1.48946e-07
CCNI	-0.894902	1.49467e-07
CCP110	-1.16136	1.49605e-07
RDH10	2.45846	1.50799e-07
2021-03-02	1.38417	1.5675e-07
HM13	0.874926	1.57252e-07
DCK	-1.37604	1.60643e-07
INKA2	1.45887	1.63052e-07
SPATS2L	-0.692748	1.63052e-07
GPR155	2.05223	1.66355e-07
KHSRP	-0.796677	1.70994e-07
DNAJB9	1.14963	1.74325e-07
AP1S1	1.01175	1.75078e-07
ATF3	1.36144	1.76969e-07
SUV39H1	-1.73632	1.76991e-07
LRP5	1.08499	1.77469e-07
UTP20	-1.14275	1.7799e-07
CBR3	-1.59048	1.80765e-07
WFDC21P	1.37589	1.80765e-07
IGF2R	0.864966	1.86114e-07
FAM98B	-0.977912	1.87836e-07
CABLES1	1.28492	1.88197e-07
SALL1	-1.5701	1.88197e-07
ITGB3BP	-1.79191	1.88623e-07
SCD5	1.4752	1.88802e-07
SIL1	1.42395	1.88802e-07
NUCB1	0.797786	1.90035e-07
SAA1	8.08789	2.01831e-07
SLF1	-1.78387	2.04565e-07
NUP153	-0.861647	2.04843e-07
ZSCAN18	1.21502	2.06574e-07
BAG3	0.765798	2.07421e-07
TMEM80	1.29743	2.09398e-07
DCLRE1B	-1.55619	2.11048e-07
SPON2	0.865121	2.14519e-07
ELF3	7.99109	2.14599e-07
FANK1	3.42933	2.14654e-07
SERF2	0.696222	2.1674e-07
SLC7A5	-1.33529	2.17332e-07
TAPBP	1.153	2.19292e-07
GEM	-1.2409	2.19823e-07
CDC25A	-1.72529	2.19868e-07
CST3	0.82652	2.19868e-07
ETS1	-0.898353	2.21398e-07
NOTCH2NLA	-8.06522	2.28313e-07
PAQR7	1.13437	2.31903e-07
SYNPO2	1.28576	2.37703e-07
MANEA	-1.28097	2.50558e-07
AOX1	1.39179	2.53295e-07
PLPP5	1.05556	2.53462e-07
FKRP	0.962978	2.61554e-07
WIPI1	1.15678	2.61579e-07
CTSO	1.67963	2.63678e-07
YPEL5	0.795778	2.71582e-07
FANCM	-1.93493	2.72926e-07
MSH6	-0.905453	2.78691e-07
AK3	0.834236	2.81906e-07
SKA2	-1.02164	2.85321e-07
PAPSS2	0.734316	2.8533e-07
ATP6V0E1	0.806927	2.86789e-07
TMEM42	1.31213	2.92773e-07
ABLIM3	0.981023	2.9301e-07
COMMD4	-0.986635	3.03292e-07
PRAF2	1.01618	3.03292e-07
LOC100129034	-0.865775	3.15086e-07
ASAH1	1.02227	3.24257e-07
NOP58	-0.881285	3.24857e-07
TFPI2	1.0038	3.38094e-07
FAM126A	-0.970046	3.42022e-07
SP3	-0.854702	3.50459e-07
MKNK2	0.963782	3.5216e-07
SRRT	-0.897162	3.5216e-07
RB1	-1.03859	3.53434e-07
MAPK11	1.38956	3.537e-07
SASS6	-2.08648	3.58059e-07
CEP135	-1.6383	3.58927e-07
TPRG1L	1.04195	3.58927e-07
CCT2	-0.802331	3.61426e-07
CEP170	-0.723363	3.67664e-07
ABHD4	1.03699	3.91801e-07
DLG3	-1.47259	3.96659e-07
SIAE	1.12393	3.96659e-07
LINC01588	3.03977	4.06946e-07
TIPARP	-1.19355	4.07321e-07
DDX46	-0.943149	4.19309e-07
NUDT15	-1.31755	4.35935e-07
SLC22A23	2.21345	4.52479e-07
SLC17A5	1.21971	4.61534e-07
PGRMC2	0.754514	4.73686e-07
RFPL4A	7.91813	4.74743e-07
TMEM231	1.35196	4.7728e-07
AGAP7P	-7.81549	4.87392e-07
RTN4	0.798619	4.96737e-07
SLC25A24	-0.817676	5.05772e-07
PLXNB2	0.943125	5.11894e-07
UCHL1	0.84141	5.26705e-07
VAMP2	1.22205	5.32788e-07
RFC1	-0.994862	5.39227e-07
FAM234A	0.761527	5.44128e-07
STK24	-0.853269	5.46613e-07
ZNF528	1.24388	5.54475e-07
NCSTN	0.99881	5.55661e-07
TMEM134	1.3847	5.56328e-07
MTMR2	-1.18964	5.62306e-07
SQOR	1.43993	5.84957e-07
RPP30	-1.04303	5.85075e-07
MAB21L2	-1.55176	6.04732e-07
CD82	0.922013	6.06398e-07
ATL2	-1.13436	6.14375e-07
CBFB	-0.860556	6.27078e-07
F2R	0.685662	6.27078e-07
GNPNAT1	-0.8553	6.27517e-07
ARSA	1.06784	6.40685e-07
MGAT4B	0.687143	6.49365e-07
UGDH	-1.03949	6.49365e-07
VAT1L	-1.12008	6.63167e-07
CCL20	7.84062	6.65334e-07
HSPG2	0.997746	6.68301e-07
PRDX5	0.786423	6.68581e-07
PRRX2	-1.86519	6.68689e-07
SLC38A10	0.826902	6.83648e-07
IER3	0.853809	6.87945e-07
SCAMP3	0.786809	6.93411e-07
NEFM	2.84291	7.18878e-07
FNDC3B	0.84176	7.26824e-07
WRB	1.10629	7.46912e-07
HAUS4	-1.50674	7.74693e-07
GYS1	0.992481	7.74799e-07
XIST	-1.18492	7.87752e-07
TMEM8A	0.852028	7.92255e-07
EPS8L2	1.53789	8.0415e-07
U2SURP	-0.856154	8.06458e-07
POMGNT1	0.96723	8.31814e-07
ZFP91	-0.755499	8.38888e-07
FGF2	0.890743	8.41164e-07
BAZ1B	-0.755778	8.4764e-07
DDX18	-0.879618	8.50265e-07
NR2C2AP	-1.73312	8.50307e-07
HAT1	-0.978357	8.50332e-07
LRRC32	1.49088	8.5132e-07
TCIM	1.97212	8.57365e-07
PPP1R14B	-0.97031	8.72926e-07
FLRT3	1.79486	8.77313e-07
STK17B	-1.11808	8.86628e-07
TMEM30A	0.794966	8.92016e-07
FDXR	1.4973	8.92234e-07
PAQR4	-1.44253	9.22849e-07
ASPHD1	1.9349	9.2414e-07
SYNCRIP	-0.717401	9.25668e-07
NPM1	-0.808647	9.73814e-07
SLC39A13	0.891171	9.75179e-07
ST3GAL5	1.36067	1.0069e-06
GNB4	-0.936772	1.01715e-06
ARL6IP6	-1.14267	1.04837e-06
SNHG3	-1.19429	1.06878e-06
PTGES3	-0.723786	1.06945e-06
NAA15	-0.790982	1.06978e-06
VAMP1	1.2851	1.07663e-06
MZT1	-1.08988	1.0791e-06
RTKN2	-2.3278	1.08006e-06
SHMT2	-1.03469	1.08006e-06
E2F1	-1.19655	1.09196e-06
CCDC88A	-0.834853	1.12071e-06
DHRS1	1.59961	1.12323e-06
EPS8	-1.02513	1.12323e-06
GNPTAB	0.894084	1.13429e-06
AEBP1	-1.29472	1.1435e-06
RABAC1	0.817751	1.14913e-06
DGCR8	-0.956761	1.15523e-06
RHNO1	-1.41336	1.16377e-06
TTF2	-1.37635	1.20759e-06
PDK2	1.23876	1.21665e-06
AKT1S1	0.874855	1.22159e-06
NOL11	-1.00378	1.23306e-06
CSGALNACT1	1.17773	1.2429e-06
ING4	1.14243	1.2529e-06
NUP62	-0.856814	1.27231e-06
ADGRG6	-1.21368	1.2761e-06
DDA1	0.907111	1.28097e-06
WIPI2	0.829792	1.29365e-06
NAB2	-0.827104	1.31991e-06
CLPTM1L	0.795748	1.33164e-06
DEDD2	1.15661	1.33164e-06
SHMT1	-2.00049	1.34414e-06
WBP1	0.951808	1.34414e-06
CEP97	-1.63149	1.369e-06
KIAA1191	0.779666	1.38082e-06
NOP56	-0.727236	1.38082e-06
FBLN1	-1.16863	1.38694e-06
PPP2R3A	-1.05203	1.40477e-06
KIAA0586	-1.20657	1.44675e-06
LATS2	0.837606	1.44675e-06
SPP1	4.32187	1.45272e-06
ADCY3	-1.16727	1.47864e-06
TMEM59	0.928122	1.47919e-06
LIG1	-1.21724	1.48895e-06
DTWD1	0.915017	1.49187e-06
ATP6AP2	0.799961	1.52239e-06
TMED4	0.843252	1.52704e-06
ADIPOR1	0.826503	1.53261e-06
BEX2	7.6898	1.53261e-06
ODF2	-1.02097	1.5425e-06
MAPK3	1.25106	1.57814e-06
CHID1	0.851973	1.61811e-06
RUNX2	-2.09313	1.62325e-06
TMEM106C	-0.916393	1.62325e-06
TMEM150A	1.4989	1.63221e-06
MEX3B	-1.49009	1.66017e-06
HEXA	0.683303	1.69547e-06
COX7A1	1.67575	1.6962e-06
TBC1D31	-1.878	1.6962e-06
LTBP4	-1.45399	1.69877e-06
USP28	-1.36224	1.7152e-06
CDIP1	1.37902	1.72424e-06
CAMK4	-1.74957	1.77109e-06
DHRS3	1.45135	1.77135e-06
ATP6V0B	0.736559	1.77342e-06
H3F3AP4	-0.776977	1.77745e-06
KDM2B	-1.16144	1.78974e-06
OGFRL1	1.26218	1.79009e-06
STXBP1	0.933875	1.79561e-06
LOC100131604	3.66773	1.8072e-06
LSM8	-1.04033	1.81907e-06
ISCU	0.859735	1.83826e-06
AGPAT5	-1.23747	1.88388e-06
LMO4	-0.840009	1.90143e-06
ORAI3	1.67152	1.9237e-06
MED21	-1.03228	1.92533e-06
HTRA3	-1.5895	1.92985e-06
ALDOA	0.671471	1.93461e-06
TSEN15	-1.07535	1.93532e-06
ELF4	-1.07243	1.93808e-06
DDX21	-0.757274	1.94023e-06
MSANTD3	-0.828752	1.95733e-06
BGN	-1.19222	1.96629e-06
GPATCH4	-0.97285	2.00171e-06
ZBTB38	-0.752604	2.00171e-06
AFDN	-1.20742	2.0254e-06
PPIH	-1.18002	2.03577e-06
TOX	-3.52134	2.03577e-06
AUNIP	-3.92174	2.05268e-06
PAXIP1	-1.5526	2.05639e-06
G6PC3	0.956854	2.0717e-06
FAS	1.12676	2.11927e-06
EXOSC3	-0.989561	2.13193e-06
AP1S2	-0.978411	2.17883e-06
QKI	-0.711045	2.20577e-06
E2F8	-2.50275	2.2402e-06
CNTLN	-1.46804	2.27571e-06
TMEM259	0.770551	2.30012e-06
FOXL1	-0.761925	2.417e-06
WEE1	-1.06217	2.4705e-06
MFSD3	1.74698	2.52138e-06
NIPAL3	1.17306	2.52285e-06
CELSR3	2.08257	2.54926e-06
ATP6V0A1	1.30128	2.58774e-06
SLC11A2	1.02112	2.58852e-06
TMEM132A	0.849747	2.60163e-06
CCPG1	0.966134	2.63206e-06
PNRC1	0.834533	2.64524e-06
FABP5	-1.1958	2.65832e-06
SERPINE1	0.726978	2.66536e-06
PDCD4	1.08235	2.66617e-06
SERBP1	-0.682004	2.67799e-06
C5	-2.68129	2.69624e-06
PTCHD4	2.7559	2.69624e-06
NSMCE4A	-1.09581	2.83361e-06
QPCTL	1.51792	2.83769e-06
SMC6	-1.01468	2.84491e-06
JPT2	-0.781861	2.85227e-06
MEX3D	-1.01338	2.8596e-06
LYRM9	2.50172	2.90323e-06
FENDRR	-1.23528	2.92106e-06
TUBB2B	-1.55494	2.93854e-06
ABHD12	0.913595	3.05325e-06
GBP1	-1.02115	3.07116e-06
AGO2	-0.91806	3.19671e-06
DNAJB4	1.08041	3.21096e-06
ADCY6	0.947523	3.21174e-06
COL11A1	1.61615	3.2179e-06
TPRKB	-1.22114	3.24005e-06
MCFD2	1.10465	3.26186e-06
CD46	0.858081	3.28522e-06
PPP1R12A	-0.77616	3.28939e-06
ARMCX3	0.83078	3.31545e-06
RRBP1	0.60963	3.31545e-06
NOLC1	-0.742021	3.34886e-06
RHOQ	0.886502	3.39012e-06
GGCT	-1.1266	3.39392e-06
STIM1	0.90457	3.41162e-06
ZNF226	1.50999	3.5235e-06
AVPI1	1.11472	3.53098e-06
SNHG1	-1.08488	3.66195e-06
DPM3	1.33867	3.68091e-06
XRCC1	-1.38408	3.76192e-06
B4GALT1	0.77625	3.76301e-06
CES2	1.10583	3.76301e-06
RAN	-0.713366	3.80955e-06
BRK1	0.676775	3.8098e-06
RRAS	0.982403	3.81303e-06
MYO19	-0.936517	3.86162e-06
SMC5	-0.793127	3.88873e-06
POLR2L	0.818621	3.91241e-06
MXRA7	0.661012	3.92578e-06
MRTO4	-0.902715	3.9406e-06
TUFT1	1.29587	3.9406e-06
SEMA5A	-0.981564	3.97791e-06
ATP2B1	-0.814835	3.99288e-06
DHX9	-0.728163	4.02675e-06
ACTG2	-1.12564	4.04865e-06
SRPX2	0.799741	4.06587e-06
BCAR3	-0.909401	4.0789e-06
RETREG3	1.10695	4.09218e-06
REEP5	0.66546	4.10495e-06
SENP1	-1.36613	4.10772e-06
ZNF93	-1.61871	4.12372e-06
SAA2	7.82879	4.23021e-06
CNOT9	-1.04103	4.2508e-06
MXD4	0.939414	4.25861e-06
CSRP2	-0.990168	4.26143e-06
PRKCH	2.56929	4.26858e-06
LSM3	-0.889946	4.30977e-06
LINC01111	3.52817	4.35836e-06
CRIM1	0.586144	4.36176e-06
TJP2	-0.897692	4.57163e-06
TGFB2	1.29836	4.57382e-06
CENPQ	-1.60375	4.6634e-06
RTL8C	0.894355	4.67119e-06
CHST7	1.38913	4.68306e-06
CREB3	0.712838	4.68306e-06
MOXD1	-0.970817	4.76692e-06
GPR161	-1.15737	4.90232e-06
ADM	0.641752	4.91026e-06
KHDRBS3	-1.35369	4.91975e-06
MME	-0.920103	4.92738e-06
ANAPC1	-0.834919	4.93672e-06
CREBRF	1.28451	4.95554e-06
KCTD15	-1.50818	4.95554e-06
PUS7	-1.13472	4.95554e-06
ENO1	-0.646476	4.98085e-06
TEAD2	-1.27684	5.06952e-06
CPZ	1.56873	5.10961e-06
CES4A	3.78373	5.11111e-06
SLC7A1	-0.976332	5.1251e-06
CBX6	0.74392	5.1296e-06
ARHGAP11B	-2.22079	5.14848e-06
MEST	1.0921	5.21714e-06
PRKD3	-0.866721	5.21749e-06
KIF18A	-2.96015	5.23822e-06
GNPTG	1.08929	5.27071e-06
RNASEH2B	-1.06184	5.27071e-06
NBR1	0.880689	5.27693e-06
PTPRM	0.767442	5.37068e-06
CASTOR2	1.49218	5.38362e-06
LOC100507507	1.18046	5.43402e-06
PIGV	1.26201	5.43402e-06
MTBP	-2.00936	5.44763e-06
DPP7	0.881567	5.47532e-06
PEA15	0.703737	5.50676e-06
BCL2L12	-1.32639	5.52286e-06
TMED3	0.692277	5.60005e-06
EIF4G2	-0.609505	5.72616e-06
ATP6V1G1	0.664971	5.73701e-06
RGS10	-0.982052	5.78855e-06
FER	-0.990031	5.89252e-06
PCYOX1L	1.58444	5.8989e-06
PLXNB1	0.910414	6.04217e-06
NECTIN2	0.715777	6.12975e-06
LOC100506548	0.897531	6.17511e-06
ARPIN	-1.05664	6.20648e-06
IPO7	-0.653721	6.25871e-06
CDK5RAP2	-1.00879	6.27861e-06
PCDHGA4	1.83207	6.27861e-06
BHLHE41	2.2591	6.3098e-06
BDP1	-0.91721	6.33519e-06
TMBIM1	0.955884	6.33519e-06
SGF29	-2.24698	6.47291e-06
HNRNPL	-0.662245	6.51765e-06
HIST1H2BD	1.74459	6.54067e-06
BID	0.765812	6.55508e-06
BDNF	0.781934	6.60671e-06
WIPF1	-1.19584	6.60671e-06
GPRC5C	7.46391	6.62963e-06
TRHDE	-0.817929	6.64309e-06
HASPIN	-2.21348	6.71416e-06
EBNA1BP2	-0.791141	6.77464e-06
ABCA2	1.44124	6.91671e-06
KCTD3	-0.843828	6.91671e-06
FRYL	-0.892062	7.0065e-06
IPO5	-0.646317	7.0065e-06
PERP	0.906227	7.0065e-06
TET1	-2.73725	7.02616e-06
LDLRAP1	1.01634	7.05347e-06
PROSER1	-1.21253	7.08126e-06
BCL2L2	0.878006	7.11012e-06
COX20	-0.991088	7.14177e-06
TEX30	-1.50103	7.1767e-06
PIM1	-1.58941	7.23337e-06
RBP1	-1.44435	7.23337e-06
TSPAN4	0.761251	7.23546e-06
XPO4	-1.18394	7.24385e-06
CPSF2	-0.729751	7.2511e-06
PODXL2	1.81907	7.45265e-06
PRPF4B	-0.789305	7.47146e-06
HNRNPC	-0.618094	7.68011e-06
PDLIM2	0.757067	7.68011e-06
ACTR2	-0.615437	7.84325e-06
OSTM1	0.82721	7.97445e-06
CLCN7	0.861263	8.00658e-06
JOSD2	0.942554	8.07736e-06
CXCL1	5.05819	8.0796e-06
SERPINI1	2.71889	8.10177e-06
DCAF15	-1.14074	8.1462e-06
DCTN1	0.720217	8.36859e-06
MANSC1	1.65721	8.77731e-06
TRAM1	0.709984	8.79935e-06
SEC22B	0.779284	8.88469e-06
DNAJA4	1.34273	9.06496e-06
NUDCD1	-0.860545	9.09068e-06
KIAA1841	-1.62922	9.20701e-06
ITGB5	0.807903	9.47964e-06
GEN1	-1.70468	9.54029e-06
PLK3	1.04591	9.61379e-06
CEP83	-1.53472	9.70515e-06
ARL6IP5	0.845894	9.82156e-06
CLASP2	-0.981278	9.82156e-06
NUCB2	-0.688407	9.98934e-06
MAP1LC3A	1.20645	1.02223e-05
LOC728730	1.97591	1.04203e-05
YPEL3	1.1665	1.04297e-05
ERLEC1	0.846593	1.04414e-05
PREPL	0.827181	1.05801e-05
MPZL1	0.709234	1.0655e-05
PPP1R3C	2.61015	1.07675e-05
SLC9A7	1.37682	1.07675e-05
FILIP1L	0.771644	1.10106e-05
LINC-PINT	1.74079	1.10417e-05
RNASEK	0.911339	1.10646e-05
HSPA2	-1.40302	1.10844e-05
CPE	1.93991	1.11643e-05
GULP1	-0.985275	1.11685e-05
CD248	0.856198	1.11761e-05
ZC3H12A	1.51651	1.12686e-05
ZNF532	-0.940584	1.12822e-05
ERRFI1	0.611681	1.12823e-05
MB21D2	-1.52151	1.12848e-05
CDIPT	0.778615	1.13129e-05
SAAL1	-1.24977	1.13358e-05
STRN	-0.884003	1.14595e-05
LIMK2	0.940044	1.15267e-05
NUP88	-0.991867	1.15687e-05
SNRPE	-0.91841	1.15783e-05
CCHCR1	-1.35654	1.16483e-05
GPC6	-1.07727	1.17105e-05
TPP1	0.673404	1.22917e-05
FAM192A	-0.780162	1.244e-05
RECK	0.727276	1.25199e-05
RCAN3	-2.17718	1.25252e-05
BEX1	4.22091	1.25395e-05
DHX37	-1.02277	1.26421e-05
MAP2K3	0.9182	1.26467e-05
RPA1	-0.694135	1.27034e-05
ZFAND3	0.666688	1.27034e-05
AGTRAP	1.0058	1.28261e-05
YIPF3	0.855265	1.28261e-05
FAR1	-0.757542	1.28418e-05
STAG1	-0.978179	1.33923e-05
EXOSC2	-0.973271	1.35383e-05
FLNA	-0.828614	1.35651e-05
XPOT	-0.875304	1.38378e-05
FBXL8	2.04437	1.3925e-05
HAGH	1.0027	1.40289e-05
HBP1	0.734347	1.40289e-05
RMI1	-1.18467	1.40981e-05
FAM8A1	0.982679	1.41933e-05
TSPAN11	2.56942	1.42572e-05
ATP6V0D1	0.721459	1.43308e-05
UXS1	0.766826	1.44291e-05
VKORC1	0.695155	1.44291e-05
LRRC40	-1.00763	1.45382e-05
ZCCHC8	-1.28569	1.45382e-05
TLNRD1	-1.18168	1.46814e-05
USP44	-1.05264	1.47208e-05
EMC10	0.706334	1.47442e-05
TCOF1	-0.817382	1.47446e-05
CASP8AP2	-1.21485	1.4752e-05
ATP7B	1.47182	1.48784e-05
TWIST1	-1.10743	1.48784e-05
NIF3L1	-1.13385	1.49305e-05
POLE3	-0.886618	1.50701e-05
CSF1	0.844922	1.53543e-05
CYBRD1	0.76412	1.54715e-05
CPEB4	1.07131	1.6158e-05
POP1	-1.12679	1.6158e-05
MTAP	-0.984878	1.62827e-05
PDIA5	0.790631	1.62872e-05
EVA1A	-0.853734	1.64829e-05
HNRNPA1L2	-1.11949	1.64829e-05
MPPE1	1.00389	1.65345e-05
TEDC2	-1.89766	1.65468e-05
PDE4DIP	0.781048	1.68724e-05
RNF26	-0.854646	1.68724e-05
LAMA4	1.0812	1.70149e-05
RASL10B	1.85163	1.70818e-05
MAGOH	-0.912771	1.72564e-05
ABAT	2.57216	1.73984e-05
CHD3	-0.809116	1.73984e-05
DDT	0.790853	1.7409e-05
PNPT1	-0.932642	1.74479e-05
GART	-0.698251	1.7534e-05
UTRN	-0.880226	1.75708e-05
BRD8	-0.851829	1.75936e-05
CEP295	-1.56699	1.75936e-05
ORC2	-1.1389	1.75936e-05
STS	0.917124	1.77067e-05
LINC02154	4.02226	1.77411e-05
PRAG1	1.06282	1.77421e-05
TUBG2	1.12344	1.78103e-05
CLDN1	2.56576	1.78648e-05
TMEM219	0.896323	1.79387e-05
NUP54	-0.940234	1.79623e-05
TCERG1	-0.879018	1.79623e-05
TMEM176B	1.20504	1.79892e-05
PHLDA3	0.803855	1.84815e-05
CCDC9B	1.16655	1.8543e-05
HDAC2	-0.699487	1.85971e-05
AP3S2	1.10227	1.87644e-05
TFAM	-0.921445	1.87644e-05
CRY2	1.07726	1.87907e-05
PIGS	0.691391	1.87907e-05
SNRNP40	-1.05793	1.87907e-05
CDC5L	-0.726893	1.89549e-05
TMEM119	-3.84993	1.89549e-05
XYLT2	0.931931	1.91083e-05
MAML1	-1.1173	1.9136e-05
CRELD1	1.22357	1.94677e-05
UBTD2	-0.916184	1.978e-05
LRP1	0.933604	1.98071e-05
FLYWCH1	0.840706	1.99684e-05
POLD4	1.03911	2.00343e-05
ZNF511	-1.13928	2.00647e-05
ZNHIT1	0.700577	2.0231e-05
ITIH5	7.32879	2.0306e-05
TARDBP	-0.638939	2.03334e-05
CNRIP1	-1.0742	2.03603e-05
ZFYVE27	0.997741	2.04432e-05
DOCK11	-1.0771	2.05827e-05
ZNF106	0.720757	2.06487e-05
RCC2	-0.905817	2.06642e-05
PDS5B	-1.03207	2.06662e-05
PCM1	-0.686971	2.13382e-05
MNS1	-2.69279	2.15677e-05
SV2A	-1.09788	2.21569e-05
WDR4	-1.21384	2.2293e-05
SRSF6	-0.667615	2.25162e-05
IER2	-0.743703	2.2599e-05
TOLLIP	0.780467	2.2615e-05
WRN	-1.05585	2.30613e-05
BAZ1A	-0.879249	2.31884e-05
APPL1	-0.859474	2.35408e-05
SPTLC2	-0.718213	2.35774e-05
CYP2U1	1.34323	2.3625e-05
CDK15	-1.68296	2.36609e-05
CBX2	-3.05291	2.39846e-05
WRAP53	-1.52945	2.40068e-05
PARP2	-0.958447	2.42322e-05
SPRYD3	0.770795	2.42386e-05
BLMH	-1.13135	2.43686e-05
FHL2	0.596028	2.43686e-05
GABRB1	-3.55174	2.43686e-05
NCOR1	-0.79162	2.43686e-05
SHC1	0.697222	2.44005e-05
CNTROB	-1.03299	2.44628e-05
WDR5	-0.816929	2.46247e-05
UBAC2	0.756884	2.46359e-05
ILK	-0.634472	2.46617e-05
GSTA4	1.2244	2.47425e-05
TMEM123	-0.616075	2.48484e-05
SCUBE3	1.27427	2.49323e-05
USP37	-1.30427	2.49323e-05
SEMA3A	-0.746519	2.50201e-05
ATP5IF1	0.902182	2.51171e-05
SLC2A6	1.71475	2.56079e-05
SUGCT	1.63104	2.56106e-05
DOT1L	-1.09559	2.56742e-05
ASF1A	-0.887448	2.58273e-05
SRSF4	-0.765631	2.58273e-05
PBDC1	-0.864116	2.6109e-05
GRK6	-0.998876	2.61593e-05
OTULINL	-2.39746	2.62229e-05
PTPRR	5.55072	2.63217e-05
CDCP1	0.843617	2.64121e-05
TTI1	-1.02057	2.66482e-05
ANKRD50	-0.802255	2.66964e-05
SESTD1	-1.1754	2.69725e-05
MAFK	0.68397	2.70335e-05
TPCN1	1.49725	2.70335e-05
LINC02015	4.76568	2.72289e-05
ZNF714	-1.57132	2.80471e-05
CLCN3	0.788813	2.81133e-05
GPX1	0.788496	2.86321e-05
DUSP6	1.13903	2.89002e-05
ERH	-0.595005	2.90126e-05
HMGXB4	-0.869579	2.92295e-05
TERF2IP	0.716275	2.92472e-05
SLC36A4	-0.928849	2.93496e-05
PHLDA1	-0.816117	2.94497e-05
SIX4	-0.941732	3.02953e-05
NDUFA7	0.986058	3.11599e-05
SPR	1.08117	3.11599e-05
NUP93	-0.757717	3.12808e-05
RETSAT	1.16632	3.19699e-05
DNMT3B	-2.25257	3.21029e-05
RPS6KA3	-0.784934	3.23228e-05
EXTL3	0.723093	3.2418e-05
TIGAR	0.885764	3.26118e-05
TRAF5	-1.30643	3.35221e-05
ZDHHC9	0.920347	3.36137e-05
UQCR11	0.771416	3.40784e-05
VCAM1	2.5191	3.41732e-05
ZFYVE16	-0.941507	3.41824e-05
CHSY1	-0.773804	3.42497e-05
ANKRD42	1.17651	3.42557e-05
PRMT3	-1.31059	3.42557e-05
CTTNBP2	-2.20669	3.47568e-05
AZIN1	-0.625503	3.4916e-05
TMEM136	1.00922	3.49402e-05
FANCL	-1.19815	3.50919e-05
SLC30A7	0.940064	3.53266e-05
PHB2	-0.640128	3.5564e-05
GOLGA2P10	-1.48981	3.57709e-05
BUB3	-0.711377	3.616e-05
NAPA	0.619213	3.63462e-05
TNFAIP1	0.913761	3.73419e-05
ABCE1	-0.649809	3.78421e-05
CDC42EP2	1.05842	3.78421e-05
FYN	0.813023	3.78421e-05
TIA1	-0.790235	3.82849e-05
COX14	0.982535	3.8326e-05
ABCD1	1.12099	3.86219e-05
DCAF8	0.731724	3.90172e-05
ANK2	2.50579	3.92416e-05
GUK1	0.652372	3.93263e-05
LINC00452	3.35612	3.93471e-05
CLIP3	1.1822	3.94199e-05
SLF2	-0.793808	3.97862e-05
C17orf53	-1.85632	4.00071e-05
YWHAH	-0.667396	4.00566e-05
CASP6	-0.986429	4.06914e-05
DNM3OS	-1.28741	4.06914e-05
STAG2	-0.765689	4.06914e-05
FADS3	1.16004	4.08452e-05
PIGG	0.786133	4.10869e-05
CEBPB	0.791074	4.14183e-05
TSC22D4	0.738128	4.21594e-05
UMPS	-0.840274	4.22529e-05
GBE1	0.692218	4.25728e-05
ESPNL	1.76591	4.26051e-05
RBMXL1	-1.36561	4.27395e-05
SLC35B2	0.690641	4.27395e-05
PSKH1	0.828228	4.28742e-05
ITPR3	-1.57344	4.34058e-05
DDIT3	0.920771	4.34094e-05
HYLS1	-1.26161	4.40468e-05
LAYN	0.653402	4.48724e-05
ECHDC3	-1.97916	4.49616e-05
LOC100132111	6.01495	4.50402e-05
TMEM9B	0.81719	4.50729e-05
ELOVL2	-1.46685	4.52692e-05
LHCGR	4.42755	4.54538e-05
CD81	0.613085	4.56933e-05
CS	-0.619005	4.56933e-05
SLC4A7	-0.866189	4.58288e-05
TYW3	-0.905692	4.60905e-05
SNAP25	2.24913	4.64893e-05
ICE1	-0.798905	4.65422e-05
KAT6A	-0.82521	4.65422e-05
PLD1	1.18385	4.65422e-05
IRS2	1.3416	4.68379e-05
PDIA4	-0.556898	4.71377e-05
SBDSP1	0.704742	4.73234e-05
ENTPD4	0.613665	4.81287e-05
NRG1	1.24064	4.90384e-05
GAMT	1.23009	4.91771e-05
PIGK	-0.71129	4.99469e-05
CERS5	0.802404	5.07338e-05
RNF10	0.57553	5.12135e-05
YIPF2	0.887864	5.13084e-05
MEF2D	0.766632	5.15952e-05
SUSD6	0.897528	5.15952e-05
C18orf32	0.77422	5.16109e-05
SPA17	-1.14348	5.24208e-05
MPC2	1.04586	5.33417e-05
CFB	1.79743	5.36439e-05
NAGLU	0.911317	5.36853e-05
CSPG4	-0.726342	5.38268e-05
CD99P1	1.96632	5.42906e-05
CTBP2	-0.741918	5.42906e-05
MATN3	-1.54903	5.53871e-05
PTDSS2	0.826723	5.5504e-05
PPT1	-0.977813	5.59051e-05
CLN8	0.92348	5.59174e-05
MAN2B1	0.724147	5.61285e-05
NFYA	-0.808015	5.64853e-05
CEP41	-0.990426	5.67527e-05
IFT20	0.868539	5.7124e-05
SMARCB1	-0.687898	5.71926e-05
YIF1A	0.748576	5.71937e-05
CD99L2	0.82838	5.72219e-05
ABCC5	1.00929	5.79804e-05
AKAP2	0.740629	5.85032e-05
ADGRB2	1.32055	5.94493e-05
MOGS	0.752126	5.94493e-05
VASN	0.620775	5.94493e-05
GRIA4	-3.12641	5.96715e-05
WDR12	-1.00812	5.98304e-05
DNAJC30	1.00706	5.99181e-05
ZNF618	-0.997127	5.99181e-05
SAFB	-0.693703	6.0027e-05
NOMO2	0.713362	6.0145e-05
PPP2R5B	0.802833	6.13747e-05
TRIM28	-0.577844	6.13747e-05
SMS	-0.697743	6.24898e-05
DBI	-0.710651	6.30436e-05
SF3B3	-0.585213	6.37942e-05
TK2	1.04493	6.38264e-05
ACAT2	-0.75731	6.40371e-05
GUSB	-0.807268	6.4735e-05
UBTD1	0.911454	6.49551e-05
FAM49A	1.79687	6.55589e-05
TST	0.896927	6.55589e-05
LDHB	-0.568458	6.56884e-05
SESN3	1.7315	6.56884e-05
CPXM1	-1.85204	6.57636e-05
SLC39A7	0.565295	6.6128e-05
SMARCC1	-0.618886	6.61722e-05
CCND3	0.800002	6.63225e-05
PCNT	-1.03507	6.97231e-05
MRAS	0.668501	7.03317e-05
EEF1A2	2.38315	7.04979e-05
MTF2	-1.10816	7.0758e-05
PPP2R5C	-0.736087	7.0758e-05
ANGPTL4	2.578	7.12616e-05
SPX	3.5126	7.12824e-05
RBBP4	-0.601663	7.14687e-05
PRDX2	0.76339	7.15737e-05
RALY	-0.621355	7.19271e-05
LMAN2	0.557424	7.24281e-05
MYLK	-0.879509	7.24281e-05
SLFN13	-3.27958	7.35616e-05
MYL5	1.86056	7.51873e-05
ALG13	-0.910508	7.59898e-05
GPR137B	1.14684	7.61235e-05
MSI2	1.00663	7.61628e-05
TCHP	-0.887796	7.65279e-05
PSMG3-AS1	1.38571	7.69261e-05
PLPPR2	0.858559	7.72538e-05
SGMS2	1.0535	7.72538e-05
ATP6AP1	0.717183	7.74093e-05
SORT1	0.58672	7.79059e-05
ADAM23	1.04867	7.8265e-05
GFPT1	0.612656	7.8265e-05
ARSD	1.18821	7.82791e-05
SSC5D	0.923487	7.94797e-05
PDE4C	3.65154	7.96812e-05
UTP18	-0.779766	8.01111e-05
CASP2	-1.17582	8.01142e-05
P2RX5	2.04057	8.02308e-05
RER1	0.608989	8.06698e-05
NR2C2	-0.820011	8.10283e-05
DUSP3	0.843834	8.12708e-05
G6PD	-0.871526	8.12883e-05
B4GALT1-AS1	2.92984	8.15185e-05
CEP85	-1.2152	8.15185e-05
MAP1A	0.899199	8.17224e-05
SLC25A1	0.770869	8.22375e-05
MBOAT1	-2.55144	8.28519e-05
KCNG1	-1.04204	8.31505e-05
WDR36	-0.714467	8.36222e-05
TSPAN9	0.785082	8.36968e-05
GINM1	0.658419	8.40225e-05
HOXB5	1.13799	8.41879e-05
PITPNM3	1.49225	8.46794e-05
ZDHHC5	0.635316	8.50759e-05
TNRC6A	-0.665056	8.52552e-05
ELOB	0.742006	8.53078e-05
KLHL42	-0.841252	8.53078e-05
TOR1AIP2	0.786008	8.54503e-05
PKIA	-1.15305	8.62982e-05
ANAPC13	0.688012	8.78291e-05
MCRIP2	1.41989	8.79138e-05
YEATS4	-1.27699	8.81534e-05
GNA13	-0.787243	8.82689e-05
ZW10	-0.927758	8.86558e-05
CDH10	4.69271	8.88905e-05
ZNF610	1.83526	8.9081e-05
AHNAK	-0.568556	8.91575e-05
KIF2A	-0.791755	9.28264e-05
LRIF1	0.900634	9.29248e-05
CYP26B1	3.47182	9.29505e-05
TSEN34	0.705584	9.29505e-05
LOC105369340	1.58032	9.47811e-05
TM2D1	0.906982	9.47811e-05
PLEKHG2	-0.942962	9.52619e-05
GTF2I	-0.600604	9.58383e-05
COL18A1	-0.823167	9.59122e-05
ATP6V1F	0.716037	9.80224e-05
ELF2	-0.999588	9.81852e-05
PPP1CA	-0.687572	9.87025e-05
POGK	-0.733634	9.99544e-05
FEZ1	0.754973	0.000100091
BAALC	-1.32519	0.000100171
ZDHHC2	-0.686706	0.000100247
MTMR6	-0.794412	0.000101313
CASP7	-0.996165	0.000102237
ERGIC1	0.590457	0.000102237
FAM208B	-0.64827	0.000103
TACSTD2	2.8567	0.000104253
PRPS2	-0.909524	0.000104412
PUM3	-0.726317	0.000104412
AS3MT	-2.86321	0.000104438
NCL	-0.596402	0.000105277
FOPNL	-0.866733	0.00010541
NBN	-0.666664	0.000105684
CDH6	-1.05063	0.00010725
FAM219B	0.828927	0.000108213
TRERF1	-1.06617	0.000108287
TRPC3	-2.41467	0.000108287
CEP192	-0.903091	0.000108408
SMIM3	0.616154	0.000108712
RNF170	1.12656	0.000110925
FCGRT	0.802852	0.000111148
PLEKHA6	1.62726	0.00011236
NINJ1	0.815165	0.000112399
SYNPO	0.84151	0.000112676
DPYSL2	0.720002	0.000112834
LIN54	-1.09988	0.000113048
NUDT14	1.87509	0.000113649
TEKT4P2	2.40432	0.000114192
PPAT	-1.14129	0.00011542
TPR	-0.736371	0.000115819
NDUFA2	0.740008	0.000117225
TEX264	1.03058	0.000117691
CYTOR	0.677879	0.000118765
GSTM2	1.10604	0.000118989
RRAS2	0.587513	0.000119193
HSPA13	-0.840562	0.000120727
DLEU2	-2.38247	0.000123446
SCAF1	0.62847	0.000123932
ZC2HC1A	-1.09341	0.000124083
UBE2E3	-0.632283	0.00012418
TREM1	3.50039	0.00012464
ZNF667	1.69175	0.000124898
AGPAT4	-1.53924	0.00012607
MXI1	0.899964	0.000126785
VASP	-0.738444	0.000127826
MATR3	-0.551469	0.000127851
RNF215	1.04176	0.000128128
MHENCR	2.18545	0.000129321
SPSB1	-1.09709	0.000130217
TRANK1	0.993485	0.0001304
C1orf122	0.771844	0.000130745
NID2	0.680398	0.000130905
ARL13B	-1.26097	0.000131603
TAF6	-0.70402	0.000131603
NPDC1	2.20306	0.000132282
PDLIM5	-0.707423	0.000132282
SMARCAD1	-0.830298	0.000134007
OTUD5	0.679069	0.000134572
POLD2	-0.655642	0.000135222
HEATR1	-0.705848	0.000135603
STAT6	0.618152	0.000136067
COQ3	-1.41558	0.000136758
C3orf14	-1.59248	0.000137383
ABHD17A	0.722525	0.000138034
RNF144B	2.23526	0.000138034
FST	-0.990263	0.000138093
ARID3B	-2.50307	0.00013869
AHCTF1	-0.697954	0.000139101
CCDC89	-2.56369	0.000139267
GJA1	-0.721471	0.000141473
TPD52L1	1.76114	0.000143391
COMMD2	-0.805269	0.000143462
PLA2G15	0.848958	0.000143462
GAS6-DT	1.25204	0.00014387
TBC1D10A	0.857813	0.00014387
C6orf89	0.683146	0.000144763
SYPL2	1.89826	0.000144878
FER1L4	2.59521	0.000145704
TBX3	-0.773416	0.000145921
TMEM35B	0.908389	0.000146005
CCNB1IP1	-0.912707	0.000146413
KLHL36	0.704964	0.000147451
MAOA	2.4598	0.000147451
RPA3	-1.14973	0.000149554
GALNT15	2.07767	0.000150092
CREB3L2	-0.696952	0.000150554
RHOD	1.51351	0.000150628
HIRIP3	-1.10583	0.000150817
RAB40B	1.44927	0.000150915
HK2	0.639693	0.000151303
PLEKHG3	-1.97437	0.000151727
ZSCAN16-AS1	1.28181	0.000151747
PGAP1	-1.44707	0.000152216
LIMD2	-1.00464	0.000152221
SLC12A8	1.3454	0.000153445
IFT80	-0.853819	0.000154168
TTC21B	-1.03169	0.000155023
AMMECR1	-0.939771	0.000156046
ACAA1	0.877207	0.000156189
PGPEP1	1.43237	0.000156575
CYB561D2	0.978482	0.000157189
LIG3	-1.4649	0.000158031
EIF4A1	-0.560761	0.000158674
RBBP8	-1.01612	0.000159773
PSMA4	-0.619785	0.000160012
SLC35F5	0.733617	0.000160126
C11orf96	2.44691	0.00016105
NCOA5	-0.892104	0.000162072
PNMA1	-0.681	0.000162072
MRPL48	-1.09961	0.000163539
MTFP1	-1.36409	0.000163539
FNDC3A	-0.642398	0.000164443
PNN	-0.67993	0.000164824
SFMBT1	-2.22742	0.000165293
ULBP2	1.15357	0.00016572
TXNDC17	0.871187	0.000165841
ATP13A3	0.581631	0.000166475
SNRPA	-0.71046	0.000168802
MGAT1	0.555911	0.00016975
CXCL10	2.87244	0.000169869
PDS5A	-0.648933	0.000170217
HAUS5	-1.37667	0.00017184
COPS7A	0.629761	0.000172656
PATZ1	-1.06747	0.000175644
POFUT2	0.836229	0.000177474
SPATA20	1.12475	0.000177474
SLK	-0.744591	0.000178377
DES	1.37472	0.000178465
HAUS6	-0.794968	0.000178668
MPP2	1.38536	0.000181748
RHBDL1	2.76421	0.000183072
EFNB1	1.16257	0.000184358
SLC25A40	-1.45111	0.00018523
PECR	-1.95674	0.000185444
POU6F1	-1.75576	0.000185444
REEP4	-1.08883	0.000186142
BNIP3L	0.706483	0.000186838
PCBP2	-0.548624	0.00018755
DNAJC16	1.06151	0.00019092
HOXB8	1.56245	0.000192186
RBM3	-0.62195	0.000192202
DYNC1LI2	0.570941	0.000192955
ZBTB2	-1.0462	0.000194921
GLO1	-0.562692	0.000195024
BRD3OS	0.840886	0.00019537
HPF1	-0.882239	0.000197104
SNPH	0.904664	0.000197126
STARD3	0.739808	0.000198063
C4orf3	0.704313	0.000199785
IGSF8	0.766472	0.00020014
NONO	-0.526806	0.00020056
CLN6	-1.38455	0.000203607
ERBB2	0.690975	0.000203607
LRRC37A4P	-1.80786	0.0002038
MORN4	1.06771	0.000204199
CYB5R3	0.62004	0.000204746
ANXA4	0.721397	0.000208268
GLI1	-2.46577	0.000209838
RGS12	-1.22803	0.000210256
ZNF711	-1.99345	0.000211034
LOC100288911	1.23014	0.000211037
MRPL1	-0.862956	0.000211345
CORO1C	-0.49341	0.000211575
NACC2	0.69888	0.000213482
NAMPT	0.793207	0.000213482
UBFD1	0.590433	0.000214084
AK1	0.736845	0.000214787
HS3ST3A1	-1.15641	0.000214862
HMGA1	-0.667023	0.00021526
PCDH7	-0.918985	0.00021586
SAE1	-0.527338	0.000217042
OSGEPL1	-1.47219	0.000218528
MAP6	1.73326	0.000222126
MARK4	0.713563	0.000222126
MIR924HG	-5.02181	0.000222126
TTC31	-1.08809	0.000222126
VWA5A	0.905209	0.000222126
EZR	-0.66836	0.000223555
SKP2	-0.96214	0.000224282
FBXO32	1.4696	0.000224614
C19orf25	0.729484	0.000226524
CALM1	-0.57125	0.00022687
ARV1	0.950321	0.00022738
CCDC113	2.37388	0.000229549
ITPRIPL1	-5.55694	0.000230063
SHROOM2	-1.20004	0.000230063
PRPSAP1	-0.731927	0.000234531
DCAKD	1.04278	0.000235394
FAM214A	1.15636	0.000235838
XRCC6	-0.498456	0.000237298
CCDC58	-1.01745	0.000238701
SSX2IP	-0.803207	0.000240492
UBXN2A	-0.904872	0.00024128
PGM5P4-AS1	3.72461	0.000242002
CGGBP1	-0.590392	0.0002428
SF3A2	-0.827312	0.000243102
LAMC2	1.66495	0.000246044
ISOC1	-1.0458	0.000249127
ANO4	1.03774	0.000252314
CASTOR1	1.74004	0.000253721
TSPAN13	1.26995	0.000254235
MGP	2.35566	0.000257881
GFRA1	0.841872	0.000263709
RASA3	-0.671035	0.000263709
TVP23B	0.651932	0.000264034
BCLAF1	-0.568868	0.000264875
NIPBL	-0.659848	0.000265226
PATL1	-0.73306	0.000265445
LINC00663	2.79057	0.000268521
TCEA2	0.90226	0.000273262
MATN2	-1.00169	0.000273573
MYOZ2	3.64357	0.000273703
ASXL1	-0.610002	0.000274033
RUVBL2	-0.659144	0.000274116
ADNP2	-0.986913	0.000275797
LINC02035	2.01784	0.00027581
JCAD	0.718493	0.000277485
NDFIP1	0.561067	0.000278073
HOPX	-1.87722	0.000280997
FAM3C	0.705569	0.000281968
PPIP5K2	-0.635588	0.000281968
MEDAG	1.3902	0.000282182
RNF11	0.633662	0.000284183
HNRNPUL2	-0.585398	0.000284424
ATP11C	-0.760387	0.000287373
C2CD5	-0.899914	0.000287373
RBM15B	-0.718529	0.000288745
ATP5F1D	0.630545	0.000291787
TM7SF3	0.77275	0.000292194
TMPO-AS1	-2.11998	0.000292194
CHP1	0.694547	0.000295568
TRMT13	-1.02933	0.000296253
ZER1	0.912528	0.00029723
SHLD2	-0.835589	0.000297396
METAP1	-0.724109	0.000301493
SIRT1	-0.875901	0.000303099
UBASH3B	-0.672323	0.000303308
PPCS	0.86867	0.000305338
GLB1	0.676515	0.000307839
IRGQ	0.978473	0.00030839
PRPF19	-0.604961	0.000309118
CHD1L	-0.699619	0.000309206
ZBTB7B	0.868063	0.000310623
SUMF1	0.797204	0.000312882
SDC4	0.700543	0.000313953
ST6GALNAC4	0.983766	0.000314099
TOB1	0.982676	0.000317371
TMEM110-MUSTN1	-6.76753	0.000317428
IGIP	1.83798	0.000320448
FAM20C	-0.588929	0.000323288
SDC3	0.682967	0.000323288
FGF7	0.999521	0.000324688
SEMA3E	3.28287	0.000324688
ATP6V1H	0.71078	0.000325997
DDRGK1	0.725354	0.00032742
RRP15	-0.811214	0.00032881
BCL2L1	0.900615	0.000330756
COL12A1	-0.892523	0.000330756
FCRLA	6.8964	0.000330756
PIDD1	1.33805	0.000331287
NUP188	-0.76669	0.00033376
HIST4H4	6.83282	0.000335191
GPR137	0.991709	0.000336355
CNTN3	1.19182	0.000337974
DBP	1.82465	0.000339538
NR4A2	1.31359	0.000339538
PCGF6	-1.04603	0.000339538
XYLT1	-0.799777	0.000339621
KIAA1549L	-1.10004	0.000343367
KCNC3	3.77371	0.000343567
NECAB2	6.24201	0.00034392
FAM102B	-1.16032	0.000345285
ALDH3B1	0.90138	0.000345606
NME4	0.563904	0.000345606
AFAP1L1	-1.54471	0.000345963
PPP2R1A	0.594765	0.000346563
HYAL2	0.647301	0.000348428
SLC12A4	0.758107	0.000349182
IFI16	-0.58833	0.000349362
MAPRE3	1.20949	0.000350371
TMEM115	0.616836	0.000350371
VEZF1	-0.614764	0.000350371
SGIP1	0.850992	0.000352203
ZNF571-AS1	2.54956	0.000352203
PCYT2	0.826168	0.000352341
GATD1	0.736518	0.000353376
VPS39	0.605438	0.000353482
LRRC8C	-0.688158	0.000354694
PGAP3	1.28442	0.000357516
MID1IP1	-0.714363	0.000357894
JKAMP	0.585219	0.00036087
PRR5	1.18135	0.000362075
HBE1	-1.97815	0.000363381
RPSA	-0.489669	0.000363487
GABARAPL2	0.649376	0.000364123
TEAD4	-1.18829	0.000364123
CHML	-0.807633	0.000364418
DERA	-0.807646	0.000365057
ADSSL1	1.8842	0.000370919
RPL23AP7	0.895611	0.000373233
NEMP2	-1.61905	0.000374369
TOR4A	0.679851	0.00037726
N4BP2	-2.11139	0.000377936
SRP9	-0.511743	0.000377936
SEC62	0.539466	0.000380848
RWDD2A	1.07884	0.000381464
SMG1	-0.608162	0.000382221
HIST1H3D	2.42214	0.000382754
PRPF38A	-0.888729	0.000385709
SPTLC3	1.9056	0.000386578
PSMC3	-0.500802	0.000390077
ANO10	0.704962	0.000392306
CLN5	0.722976	0.000395237
IDUA	1.32681	0.000396999
APOL1	2.4714	0.000400805
DUSP1	0.564681	0.000401872
FAM219A	0.669674	0.000401872
ACADM	-0.762114	0.000402938
PISD	0.848878	0.000404502
MICAL2	-0.578137	0.000407505
NCDN	0.86009	0.000408872
ATP6V1A	0.783948	0.000410925
SH3PXD2B	-0.852605	0.000411151
FANCC	-1.25311	0.000416447
MLXIPL	5.55488	0.000416534
PRKG2	1.71217	0.00042076
AGPAT1	0.635372	0.000421404
LONRF1	-1.37983	0.00042394
GLIPR2	-1.05858	0.000426689
FAM162B	-2.43489	0.000426794
ADSL	-0.676539	0.000428404
PLPP3	0.695912	0.000428446
TSPYL1	0.716601	0.000428807
KCNA3	2.7475	0.000429691
LOC105370526	6.18326	0.0004326
GSN	0.76249	0.000432829
KLHL21	0.627894	0.000435155
LAMP1	0.49892	0.00043718
DTNA	1.73413	0.000439652
SNRPN	0.672295	0.000439652
KIF5B	-0.564363	0.000442043
ZFYVE1	0.818417	0.000442274
QDPR	0.813321	0.000444071
PASK	-1.73405	0.000444409
CMBL	1.29762	0.000445749
ZNF107	-1.4945	0.000448475
LGMN	0.646318	0.000452055
AADAT	-1.15168	0.000452236
PHC1	-0.856912	0.000453039
NSMAF	-0.731818	0.000462669
AZIN2	1.5737	0.000467537
TPD52L2	0.483059	0.000467537
TSPAN3	0.544475	0.000467537
CCNJ	-1.1992	0.000469032
DACT3	1.31829	0.000469032
LACTB2	0.919428	0.000469715
RBM7	-0.680571	0.000473207
TBC1D17	0.867413	0.000473873
GGT7	0.784706	0.00047985
LENG8	0.716904	0.00047985
USP24	-0.686107	0.00047985
PAWR	-0.703848	0.000482169
P4HB	0.451143	0.000484138
TUBB6	-0.545203	0.000484138
NRP1	-0.597107	0.000484169
SPEN	-0.835566	0.000485802
TMEM198	2.06659	0.000486976
CHCHD3	-0.622721	0.000488266
DNAJB2	0.61496	0.000489347
KIF1C	0.580135	0.000489998
RAB15	-1.30732	0.000494011
EBP	-0.941535	0.000495046
PLK2	0.677769	0.0004951
TM2D2	0.633756	0.000495154
MDFIC	-0.685561	0.000495869
SLBP	-0.616282	0.000495869
SNRPB2	-0.641838	0.000497076
EZH1	0.919299	0.000497451
[truncated: 2,745 more rows]

## Sheet: MDM2i IMR90 DE
IR/P	gene_symbol	log2FoldChange	padj		IRRG/IR	gene_symbol	log2FoldChange	padj		IRHDM/IR	gene_symbol	log2FoldChange	padj		PRG/P	gene_symbol	log2FoldChange	padj		PHDM/P	gene_symbol	log2FoldChange	padj		Intersect of IR/P, IRRG/IR, and IRHDM/IR
ENSG00000125730	C3	7.42463	0		ENSG00000266043	MIR3649	4.96482	0.00372876		ENSG00000258331	LINC02461	4.36063	0.0131813		ENSG00000173535	TNFRSF10C	2.48869	2.13349e-10		ENSG00000173535	TNFRSF10C	1.96321	0.00654926		CCL20
ENSG00000185745	IFIT1	6.22257	0		ENSG00000212722	KRTAP4-9	3.45847	0.015142		ENSG00000228222	AC073050.1	3.31993	0.0257299		ENSG00000163071	SPATA18	1.88943	4.9121e-30		ENSG00000163071	SPATA18	1.5676	4.9533e-11		RSAD2
ENSG00000169429	CXCL8	6.21651	0		ENSG00000250659	AP001363.1	3.27767	0.023691		ENSG00000283977	AC084337.2	2.90852	0.0128476		ENSG00000112936	C7	1.78811	1.34327e-16		ENSG00000112936	C7	1.54258	2.22791e-07		CXCL1
ENSG00000101057	MYBL2	-4.18185	0		ENSG00000228222	AC073050.1	2.88193	0.0392952		ENSG00000278030	TRBV7-9	2.87753	2.49407e-05		ENSG00000180155	LYNX1	1.77739	9.26533e-10		ENSG00000180155	LYNX1	1.49069	0.00214099		MRGPRX3
ENSG00000166851	PLK1	-4.43643	0		ENSG00000183715	OPCML	2.7101	5.05109e-11		ENSG00000183715	OPCML	2.59944	1.53835e-07		ENSG00000124762	CDKN1A	1.67419	8.11661e-87		ENSG00000124762	CDKN1A	1.44011	2.02523e-20		CLCA2
ENSG00000164104	HMGB2	-3.45817	4.22063e-299		ENSG00000276953	TRBV12-4	2.63629	7.09657e-10		ENSG00000276953	TRBV12-4	2.46269	2.28284e-06		ENSG00000159388	BTG2	1.51858	4.94323e-18		ENSG00000212724	KRTAP2-3	1.35796	1.23866e-05		EHF
ENSG00000088325	TPX2	-3.48272	9.16682e-295		ENSG00000267193	AC023421.2	2.59525	0.00982561		ENSG00000269964	MEI4	2.45757	0.00360476		ENSG00000212724	KRTAP2-3	1.50174	4.4249e-12		ENSG00000002745	WNT16	1.29625	4.73879e-05		CSF3
ENSG00000130513	GDF15	4.88822	4.63003e-276		ENSG00000172318	B3GALT1	2.54557	6.59984e-17		ENSG00000172318	B3GALT1	2.38355	1.28307e-08		ENSG00000130513	GDF15	1.49683	3.1899e-33		ENSG00000159388	BTG2	1.26963	1.9327e-06		CXCL2
ENSG00000178999	AURKB	-4.15981	1.82866e-274		ENSG00000213416	KRTAP4-12	2.51676	3.29914e-11		ENSG00000213416	KRTAP4-12	2.3705	3.11761e-07		ENSG00000177098	SCN4B	1.48829	0.00194132		ENSG00000131737	KRT34	1.26255	0.0490144		LINC02015
ENSG00000076382	SPAG5	-3.52187	2.26621e-274		ENSG00000266265	KLF14	2.44407	0.023006		ENSG00000182836	PLCXD3	2.34376	1.52149e-06		ENSG00000221852	KRTAP1-5	1.45902	2.23044e-19		ENSG00000132274	TRIM22	1.22474	4.9533e-11		C3
ENSG00000080573	COL5A3	-4.93071	6.20819e-274		ENSG00000276405	TRBV13	2.39974	0.0303681		ENSG00000285108	AC103718.1	2.27504	0.00644409		ENSG00000132274	TRIM22	1.40825	7.32765e-30		ENSG00000130513	GDF15	1.19425	2.22791e-07		CYP3A7
ENSG00000119938	PPP1R3C	4.00035	6.81942e-271		ENSG00000278030	TRBV7-9	2.38179	0.000259634		ENSG00000171873	ADRA1D	2.15561	4.68765e-06		ENSG00000002745	WNT16	1.35448	1.27875e-12		ENSG00000165072	MAMDC2	1.11562	2.47377e-06		TNFSF14
ENSG00000002745	WNT16	4.53724	2.0527e-258		ENSG00000251630	AC119751.6	2.3033	0.0273675		ENSG00000185760	KCNQ5	2.15162	9.21946e-24		ENSG00000118971	CCND2	1.31225	1.32595e-09		ENSG00000118971	CCND2	1.10644	0.000714922		MT1G
ENSG00000157601	MX1	5.82903	1.40583e-256		ENSG00000171873	ADRA1D	2.29056	3.31717e-10		ENSG00000180914	OXTR	2.11006	1.73454e-65		ENSG00000055163	CYFIP2	1.3002	5.10722e-07		ENSG00000221852	KRTAP1-5	1.06993	0.000414386		CCL5
ENSG00000117399	CDC20	-4.03354	3.09064e-256		ENSG00000283977	AC084337.2	2.28529	0.0464388		ENSG00000134215	VAV3	2.10494	0.000101102		ENSG00000131737	KRT34	1.28297	0.000529071		ENSG00000171345	KRT19	1.0666	1.73438e-11		OAS1
ENSG00000125538	IL1B	5.408	7.15903e-251		ENSG00000242902	FLNC-AS1	2.20181	0.0346366		ENSG00000142623	PADI1	1.95189	0.0034422		ENSG00000167992	VWCE	1.26802	0.0173786		ENSG00000204941	PSG5	1.00353	5.3629e-07		MIR3189
ENSG00000175063	UBE2C	-4.07575	6.24427e-250		ENSG00000182836	PLCXD3	2.17193	8.56193e-08		ENSG00000248592	STIMATE-MUSTN1	1.93257	0.0261554		ENSG00000165072	MAMDC2	1.26207	1.70295e-16		ENSG00000180573	HIST1H2AC	0.995804	5.78022e-05		OAS2
ENSG00000156970	BUB1B	-3.81236	2.83481e-242		ENSG00000185760	KCNQ5	2.15677	3.03087e-31		ENSG00000021645	NRXN3	1.87666	4.42573e-22		ENSG00000088836	SLC4A11	1.2239	0.0289635		ENSG00000152137	HSPB8	0.978865	4.77883e-07		VNN3
ENSG00000101447	FAM83D	-4.0616	1.73779e-237		ENSG00000180914	OXTR	2.04497	3.55916e-67		ENSG00000152779	SLC16A12	1.87452	9.80266e-05		ENSG00000204941	PSG5	1.21642	1.43208e-20		ENSG00000164850	GPER1	0.943569	0.0328969		CXCL6
ENSG00000237649	KIFC1	-3.99244	7.04345e-237		ENSG00000163815	CLEC3B	1.9536	9.71547e-21		ENSG00000279000	OR10A6	1.82039	0.0263346		ENSG00000243137	PSG4	1.17475	6.90464e-25		ENSG00000243137	PSG4	0.865664	2.47377e-06		AC097709.1
ENSG00000126709	IFI6	6.4386	8.72985e-232		ENSG00000253882	AC099548.2	1.93851	0.0113611		ENSG00000156265	MAP3K7CL	1.80611	2.33571e-51		ENSG00000233308	OSTN-AS1	1.1616	0.000173373		ENSG00000164237	CMBL	0.865555	0.000164295		CXCL10
ENSG00000204291	COL15A1	-3.13211	2.84461e-231		ENSG00000173641	HSPB7	1.90841	1.64939e-22		ENSG00000173641	HSPB7	1.79342	4.61636e-16		ENSG00000092421	SEMA6A	1.10019	2.08979e-05		ENSG00000182752	PAPPA	0.811032	0.000149104		LINC02051
ENSG00000142945	KIF2C	-4.18686	1.38589e-228		ENSG00000173530	TNFRSF10D	1.88776	1.3932e-93		ENSG00000287593	AL022724.3	1.79242	0.0351602		ENSG00000171345	KRT19	1.07869	1.97451e-22		ENSG00000110002	VWA5A	0.790295	0.0174045		CXCL3
ENSG00000126787	DLGAP5	-3.33214	7.00785e-227		ENSG00000246763	RGMB-AS1	1.88442	3.38062e-32		ENSG00000212724	KRTAP2-3	1.74663	1.52474e-17		ENSG00000182752	PAPPA	1.07792	3.40188e-15		ENSG00000168497	CAVIN2	0.781254	0.0402451		RGS16
ENSG00000163739	CXCL1	8.88412	8.58835e-224		ENSG00000285108	AC103718.1	1.88328	0.0113069		ENSG00000130751	NPAS1	1.73836	3.63317e-17		ENSG00000172667	ZMAT3	1.07751	1.53393e-08		ENSG00000225511	LINC00475	0.761459	0.020076		OASL
ENSG00000129195	PIMREG	-3.8884	2.32255e-217		ENSG00000021645	NRXN3	1.8638	1.05327e-26		ENSG00000147166	ITGB1BP2	1.7318	0.0478935		ENSG00000152137	HSPB8	1.0402	4.81376e-18		ENSG00000026103	FAS	0.754093	0.0460547		AL078604.2
ENSG00000123485	HJURP	-3.538	1.03397e-216		ENSG00000279822	AC016397.2	1.85552	1.47137e-08		ENSG00000163815	CLEC3B	1.72149	1.89862e-12		ENSG00000123700	KCNJ2	1.01158	0.000260908		ENSG00000174307	PHLDA3	0.714995	0.000396245		CYP26B1
ENSG00000121152	NCAPH	-4.21085	3.07316e-214		ENSG00000280515	SALRNA2	1.85299	0.0101346		ENSG00000170681	CAVIN4	1.67465	1.82673e-18		ENSG00000196562	SULF2	1.00575	0.000805144		ENSG00000173530	TNFRSF10D	0.709963	0.000134322		IFI6
ENSG00000112096	SOD2	3.94461	5.92529e-211		ENSG00000134215	VAV3	1.83788	0.000266806		ENSG00000279822	AC016397.2	1.66502	6.8136e-05		ENSG00000181754	AMIGO1	0.997235	0.00289838		ENSG00000132879	FBXO44	0.704576	0.0396353		BST2
ENSG00000105825	TFPI2	3.08248	2.04898e-203		ENSG00000112309	B3GAT2	1.83077	0.0333063		ENSG00000173530	TNFRSF10D	1.64761	4.01547e-48		ENSG00000184678	HIST2H2BE	0.97774	5.99739e-05		ENSG00000013588	GPRC5A	0.691543	0.000243813		CXCL5
ENSG00000124762	CDKN1A	2.94614	1.00604e-202		ENSG00000212724	KRTAP2-3	1.79909	2.05776e-38		ENSG00000287023	AC018978.1	1.64262	1.60977e-05		ENSG00000183671	GPR1	0.97736	0.0189328		ENSG00000087589	CASS4	0.689044	0.020076		AC008760.2
ENSG00000145386	CCNA2	-3.47248	4.57079e-202		ENSG00000156265	MAP3K7CL	1.78525	1.46536e-71		ENSG00000145244	CORIN	1.63526	2.31358e-27		ENSG00000182612	TSPAN10	0.950202	0.0295746		ENSG00000121039	RDH10	0.682444	0.000138843		IFIT1
ENSG00000119922	IFIT2	5.7262	3.21153e-201		ENSG00000158008	EXTL1	1.78495	7.32346e-29		ENSG00000113211	PCDHB6	1.63278	0.0395424		ENSG00000178038	ALS2CL	0.939566	0.00541191		ENSG00000177106	EPS8L2	0.679961	0.0101553		CXCL11
ENSG00000138642	HERC6	5.69176	6.00418e-200		ENSG00000141469	SLC14A1	1.76496	3.80913e-12		ENSG00000272040	AC010245.2	1.61787	0.0432666		ENSG00000164850	GPER1	0.912037	0.000192303		ENSG00000148175	STOM	0.655575	5.07873e-05		CXCL8
ENSG00000182492	BGN	-3.07117	2.95268e-197		ENSG00000142623	PADI1	1.74704	0.00166973		ENSG00000141469	SLC14A1	1.6101	2.32596e-09		ENSG00000116396	KCNC4	0.910901	0.000677904		ENSG00000131080	EDA2R	0.648811	0.00847695		RTP4
ENSG00000119917	IFIT3	4.72109	4.1567e-195		ENSG00000279000	OR10A6	1.74261	0.00506408		ENSG00000284430	AC020912.1	1.60667	0.0497876		ENSG00000171346	KRT15	0.910718	5.30442e-05		ENSG00000244509	APOBEC3C	0.646414	0.000563312		IFI27
ENSG00000113368	LMNB1	-4.4306	2.11314e-194		ENSG00000284430	AC020912.1	1.73868	0.00160873		ENSG00000158008	EXTL1	1.59892	9.40016e-15		ENSG00000136114	THSD1	0.900562	0.000477944		ENSG00000154734	ADAMTS1	0.646326	7.36845e-05		IFI44L
ENSG00000180573	HIST1H2AC	4.06393	1.35137e-192		ENSG00000255191	AP003555.2	1.73099	0.00152402		ENSG00000246763	RGMB-AS1	1.56133	1.14629e-16		ENSG00000131080	EDA2R	0.885724	3.50342e-13		ENSG00000103024	NME3	0.642789	0.043582		CCL3
ENSG00000122966	CIT	-3.68444	2.47953e-192		ENSG00000189320	FAM180A	1.7126	5.10329e-06		ENSG00000138623	SEMA7A	1.55643	1.95118e-27		ENSG00000161513	FDXR	0.881877	2.41322e-09		ENSG00000135480	KRT7	0.630004	0.0378378		FOLR3
ENSG00000010292	NCAPD2	-2.70994	1.15721e-189		ENSG00000131620	ANO1	1.70922	1.42997e-34		ENSG00000131620	ANO1	1.54732	9.54999e-23		ENSG00000149809	TM7SF2	0.864898	0.0405514		ENSG00000185088	RPS27L	0.629718	0.002684		MX1
ENSG00000165480	SKA3	-3.50927	3.28281e-189		ENSG00000285844	FO393414.3	1.70069	0.0446771		ENSG00000244128	LINC01322	1.54723	0.000227187		ENSG00000157064	NMNAT2	0.856914	0.00925962		ENSG00000104332	SFRP1	0.625666	0.000243813		LINC02574
ENSG00000198901	PRC1	-3.65175	2.35949e-185		ENSG00000152779	SLC16A12	1.70014	2.8128e-05		ENSG00000184698	OR51M1	1.54549	7.15898e-07		ENSG00000262576	PCDHGA4	0.854165	3.73966e-06		ENSG00000105825	TFPI2	0.622801	0.000149104		IFIT2
ENSG00000090889	KIF4A	-3.58859	2.56273e-185		ENSG00000138623	SEMA7A	1.69403	1.47813e-41		ENSG00000170498	KISS1	1.53647	2.52991e-13		ENSG00000174007	CEP19	0.842537	0.0290549		ENSG00000001461	NIPAL3	0.603116	0.001291		C15orf48
ENSG00000137310	TCF19	-2.98369	1.61523e-181		ENSG00000127329	PTPRB	1.68777	1.58755e-29		ENSG00000188042	ARL4C	1.53395	4.4918e-30		ENSG00000176531	PHLDB3	0.829319	0.000683749		ENSG00000213190	MLLT11	0.601618	0.00103166		SAA1
ENSG00000068489	PRR11	-2.80642	2.25156e-181		ENSG00000145244	CORIN	1.68727	1.32035e-50		ENSG00000106484	MEST	1.52994	4.31231e-29		ENSG00000163347	CLDN1	0.825329	8.68598e-20		ENSG00000253368	TRNP1	0.595176	0.00881876		HERC6
ENSG00000186185	KIF18B	-4.21294	7.5771e-181		ENSG00000145423	SFRP2	1.65783	0.0395071		ENSG00000267052	AC005050.1	1.52667	0.0054969		ENSG00000166448	TMEM130	0.824286	0.00183476		ENSG00000120889	TNFRSF10B	0.579873	0.00395971		TAF11L14
ENSG00000115163	CENPA	-4.53435	7.80537e-181		ENSG00000130751	NPAS1	1.64585	1.60967e-23		ENSG00000240583	AQP1	1.51814	3.05804e-14		ENSG00000102057	KCND1	0.815649	0.0356729		ENSG00000163347	CLDN1	0.57771	0.000826592		CMPK2
ENSG00000109685	NSD2	-2.56632	1.88338e-180		ENSG00000170498	KISS1	1.62945	2.34368e-25		ENSG00000117152	RGS4	1.50392	2.51769e-33		ENSG00000110876	SELPLG	0.811084	0.000743504		ENSG00000090530	P3H2	0.573985	0.00931587		HBG2
ENSG00000161800	RACGAP1	-2.95715	1.43483e-177		ENSG00000238178	AC078993.1	1.61637	0.0329653		ENSG00000284116	AL772307.1	1.47754	0.0082228		ENSG00000177106	EPS8L2	0.804218	6.93049e-10		ENSG00000134574	DDB2	0.555436	0.0102868		MIR3142HG
ENSG00000092621	PHGDH	-3.00591	8.77053e-177		ENSG00000111186	WNT5B	1.61133	1.21186e-49		ENSG00000111186	WNT5B	1.47623	3.36252e-28		ENSG00000163328	GPR155	0.803517	6.28065e-05		ENSG00000065357	DGKA	0.533537	0.019571		AC083837.1
ENSG00000011426	ANLN	-2.85987	4.68557e-176		ENSG00000112936	C7	1.5885	6.38051e-41		ENSG00000134986	NREP	1.47431	2.90055e-10		ENSG00000164237	CMBL	0.802924	9.111e-07		ENSG00000144136	SLC20A1	0.512263	0.020076		PDK4
ENSG00000075218	GTSE1	-4.14712	1.65125e-175		ENSG00000240583	AQP1	1.56778	2.23457e-19		ENSG00000127329	PTPRB	1.46463	1.49362e-16		ENSG00000180573	HIST1H2AC	0.797041	4.20715e-06		ENSG00000196975	ANXA4	0.511687	0.0396353		IL1B
ENSG00000139211	AMIGO2	-2.86289	2.95181e-174		ENSG00000196656	AC004057.1	1.56473	0.0191052		ENSG00000137960	GIPC2	1.45598	0.00185825		ENSG00000276600	RAB7B	0.786187	0.00232994		ENSG00000103888	CEMIP	0.506092	0.0304075		CCK
ENSG00000112984	KIF20A	-3.77082	5.56385e-174		ENSG00000110427	KIAA1549L	1.55945	7.2249e-14		ENSG00000165084	C8orf34	1.4458	0.00517171		ENSG00000026103	FAS	0.785648	2.29848e-09		ENSG00000100196	KDELR3	0.445986	0.0318267		ETV7
ENSG00000137807	KIF23	-2.91236	3.2442e-173		ENSG00000276851	AC002401.4	1.55857	0.000610541		ENSG00000128655	PDE11A	1.4271	0.00325999		ENSG00000175155	YPEL2	0.783888	0.00907644		ENSG00000114270	COL7A1	-0.460618	0.0396353		FDCSP
ENSG00000135476	ESPL1	-3.47736	4.22012e-173		ENSG00000188042	ARL4C	1.55795	2.26864e-43		ENSG00000136153	LMO7	1.4266	1.81635e-20		ENSG00000132879	FBXO44	0.78025	1.29555e-05		ENSG00000131620	ANO1	-0.478474	0.0454261		AC008063.1
ENSG00000162063	CCNF	-3.77033	2.81784e-171		ENSG00000179715	PCED1B	1.52862	4.5422e-05		ENSG00000174136	RGMB	1.39123	8.33926e-28		ENSG00000166963	MAP1A	0.778149	1.06986e-25		ENSG00000137193	PIM1	-0.502419	0.0319697		BEX1
ENSG00000143228	NUF2	-3.77879	2.25824e-169		ENSG00000279232	AC008522.1	1.51974	0.0111085		ENSG00000129910	CDH15	1.38738	0.00640024		ENSG00000167363	FN3K	0.768481	0.0107529		ENSG00000156970	BUB1B	-0.52352	0.0433819		AC093866.1
ENSG00000117724	CENPF	-3.33555	1.93638e-167		ENSG00000287023	AC018978.1	1.51141	7.99851e-06		ENSG00000175315	CST6	1.38679	0.0154821		ENSG00000168497	CAVIN2	0.764698	0.000332651		ENSG00000133026	MYH10	-0.529285	0.00273236		KCTD4
ENSG00000135451	TROAP	-3.82966	5.99083e-167		ENSG00000170681	CAVIN4	1.49678	5.91484e-20		ENSG00000171345	KRT19	1.35155	3.03702e-16		ENSG00000104361	NIPAL2	0.760842	0.000349712		ENSG00000166833	NAV2	-0.562054	0.00350631		PTGES
ENSG00000111665	CDCA3	-3.37419	2.13964e-166		ENSG00000171345	KRT19	1.4952	5.46917e-31		ENSG00000112936	C7	1.33281	1.82926e-20		ENSG00000109846	CRYAB	0.758564	1.30945e-05		ENSG00000049540	ELN	-0.57528	0.0101553		Z99496.2
ENSG00000146918	NCAPG2	-2.80966	5.05071e-166		ENSG00000106484	MEST	1.48642	6.47467e-34		ENSG00000180332	KCTD4	1.33258	6.8663e-09		ENSG00000169252	ADRB2	0.746709	0.039166		ENSG00000197977	ELOVL2	-0.602058	0.0162903		AL691426.1
ENSG00000157456	CCNB2	-3.7349	3.25849e-163		ENSG00000117152	RGS4	1.47738	5.45503e-48		ENSG00000113578	FGF1	1.33244	1.09807e-15		ENSG00000135679	MDM2	0.744626	1.08341e-05		ENSG00000164104	HMGB2	-0.623631	0.025057		IL33
ENSG00000176971	FIBIN	2.93222	1.80804e-162		ENSG00000284116	AL772307.1	1.43824	0.00147991		ENSG00000138675	FGF5	1.32431	1.13783e-12		ENSG00000173530	TNFRSF10D	0.738887	2.58535e-15		ENSG00000003989	SLC7A2	-0.634202	5.07873e-05		ATP8B4
ENSG00000122952	ZWINT	-2.92185	1.80804e-162		ENSG00000129910	CDH15	1.42401	0.000511727		ENSG00000126010	GRPR	1.31386	0.00198839		ENSG00000013588	GPRC5A	0.737	9.21182e-14		ENSG00000147889	CDKN2A	-0.648396	0.0401977		LINC02154
ENSG00000103257	SLC7A5	-2.81859	1.81975e-160		ENSG00000113578	FGF1	1.42296	4.29449e-21		ENSG00000179715	PCED1B	1.31101	0.00890155		ENSG00000139364	TMEM132B	0.732061	0.0316769		ENSG00000249669	CARMN	-0.6505	0.0121966		CSF2
ENSG00000123080	CDKN2C	-3.6887	4.63055e-160		ENSG00000117245	KIF17	1.41744	1.40943e-19		ENSG00000149201	CCDC81	1.30396	1.47973e-09		ENSG00000131386	GALNT15	0.721783	6.06987e-09		ENSG00000041982	TNC	-0.659312	0.000648787		SLC16A6
ENSG00000165304	MELK	-3.03163	6.36622e-160		ENSG00000136153	LMO7	1.41668	7.23531e-24		ENSG00000189320	FAM180A	1.28958	0.0178928		ENSG00000087589	CASS4	0.715099	1.57921e-05		ENSG00000164161	HHIP	-0.663837	0.00329569		AC104072.1
ENSG00000123700	KCNJ2	4.25374	6.71003e-160		ENSG00000134986	NREP	1.40144	1.82958e-10		ENSG00000115468	EFHD1	1.28785	0.023618		ENSG00000166016	ABTB2	0.715028	0.000387397		ENSG00000187955	COL14A1	-0.668787	0.00273236		AC073283.2
ENSG00000138685	FGF2	2.75736	7.48409e-160		ENSG00000091622	PITPNM3	1.3949	4.45356e-31		ENSG00000286964	AL136169.1	1.28451	0.00388729		ENSG00000120889	TNFRSF10B	0.714105	7.68773e-15		ENSG00000188064	WNT7B	-0.688057	0.0102868		GDF15
ENSG00000118526	TCF21	3.23416	7.26482e-159		ENSG00000143028	SYPL2	1.39358	7.78849e-06		ENSG00000143028	SYPL2	1.2795	0.00170602		ENSG00000104689	TNFRSF10A	0.713813	0.00261813		ENSG00000162692	VCAM1	-0.738129	0.00311941		KYNU
ENSG00000132274	TRIM22	3.0861	2.6532e-158		ENSG00000128805	ARHGAP22	1.3878	9.83372e-50		ENSG00000101333	PLCB4	1.27174	3.85129e-18		ENSG00000185567	AHNAK2	0.712536	2.67352e-08		ENSG00000214826	DDX12P	-0.759161	0.0318267		AC022816.1
ENSG00000071539	TRIP13	-2.89692	8.83915e-158		ENSG00000163092	XIRP2	1.38264	6.07149e-05		ENSG00000115226	FNDC4	1.26946	5.80594e-11		ENSG00000162390	ACOT11	0.709986	0.00454969		ENSG00000134198	TSPAN2	-0.798276	0.0252431		HERC5
ENSG00000186193	SAPCD2	-4.33249	4.61853e-157		ENSG00000171346	KRT15	1.37516	1.15116e-09		ENSG00000163092	XIRP2	1.26863	0.00519901		ENSG00000235513	AL035681.1	0.706434	0.00694661		ENSG00000103710	RASL12	-0.940839	0.00321459		RGS18
ENSG00000170558	CDH2	-2.85917	7.56998e-157		ENSG00000233117	LINC00702	1.37033	0.00193346		ENSG00000164850	GPER1	1.26009	9.41715e-06		ENSG00000001461	NIPAL3	0.706146	5.60823e-17		ENSG00000122877	EGR2	-1.12255	0.000659812		IFIT3
ENSG00000169245	CXCL10	6.65851	2.41723e-156		ENSG00000126010	GRPR	1.3623	2.19409e-05		ENSG00000233117	LINC00702	1.25125	0.0171812		ENSG00000225511	LINC00475	0.703811	0.000156694		ENSG00000124212	PTGIS	-1.14975	1.72686e-07		AC104695.2
ENSG00000170312	CDK1	-3.24278	1.97009e-155		ENSG00000263535	AK4P1	1.36088	0.0434861		ENSG00000269910	AL049840.3	1.25098	0.0158072		ENSG00000065357	DGKA	0.697301	1.15948e-12		ENSG00000175084	DES	-1.28994	2.44513e-13		ELF3
ENSG00000169679	BUB1	-3.2152	2.63208e-155		ENSG00000070404	FSTL3	1.34689	1.79834e-13		ENSG00000171346	KRT15	1.24386	4.50016e-05		ENSG00000090530	P3H2	0.690782	4.8805e-17		ENSG00000133392	MYH11	-1.36425	9.38375e-11		CCND2
ENSG00000147408	CSGALNACT1	3.37518	2.66687e-155		ENSG00000223612	AC241585.1	1.34223	0.0332428		ENSG00000081923	ATP8B1	1.23878	9.07555e-15		ENSG00000188549	CCDC9B	0.688496	9.75291e-16		ENSG00000215482	CALM2P3	-1.73906	0.0319697		AC007126.1
ENSG00000120802	TMPO	-2.97222	3.38393e-152		ENSG00000174136	RGMB	1.33158	8.82503e-49		ENSG00000091622	PITPNM3	1.23419	2.22645e-17		ENSG00000168306	ACOX2	0.686731	0.0482978							RRAD
ENSG00000118971	CCND2	4.68458	5.2597e-152		ENSG00000189410	SH2D5	1.3271	1.51726e-22		ENSG00000203805	PLPP4	1.23382	0.0135028		ENSG00000154734	ADAMTS1	0.686449	9.391e-17							INPP5D
ENSG00000183856	IQGAP3	-4.20525	8.08953e-151		ENSG00000254851	AP005018.2	1.32304	0.0126033		ENSG00000152422	XRCC4	1.22946	9.18725e-16		ENSG00000197852	INKA2	0.678459	6.67516e-05							CD1D
ENSG00000161888	SPC24	-3.39395	8.15297e-150		ENSG00000111057	KRT18	1.3175	1.08669e-35		ENSG00000250479	CHCHD10	1.22863	1.23861e-05		ENSG00000148175	STOM	0.673325	1.08148e-13							ISG15
ENSG00000111602	TIMELESS	-2.82372	5.6662e-149		ENSG00000178031	ADAMTSL1	1.31135	1.50025e-27		ENSG00000183287	CCBE1	1.22671	4.10948e-16		ENSG00000132563	REEP2	0.672874	2.10924e-06							ZSCAN4
ENSG00000276043	UHRF1	-3.1886	2.66863e-147		ENSG00000106123	EPHB6	1.30439	0.0228493		ENSG00000070404	FSTL3	1.22214	1.56531e-09		ENSG00000272031	ANKRD34A	0.672604	0.0116785							IDO1
ENSG00000182481	KPNA2	-2.41994	8.07775e-147		ENSG00000164850	GPER1	1.30236	1.46077e-07		ENSG00000147224	PRPS1	1.2215	2.64782e-20		ENSG00000181284	TMEM102	0.672418	0.0457242							EFNA1
ENSG00000112742	TTK	-3.53758	1.58301e-145		ENSG00000101333	PLCB4	1.29181	1.09757e-22		ENSG00000127528	KLF2	1.21981	6.94222e-09		ENSG00000048392	RRM2B	0.671462	0.000346089							G0S2
ENSG00000176619	LMNB2	-2.39112	7.29911e-145		ENSG00000162267	ITIH3	1.29046	0.0248286		ENSG00000243243	AC073130.2	1.21904	0.000802045		ENSG00000156453	PCDH1	0.665968	0.00583392							ARL14
ENSG00000173391	OLR1	3.62915	1.24888e-143		ENSG00000267774	AC010776.2	1.2901	0.000407845		ENSG00000181751	C5orf30	1.218	1.30349e-10		ENSG00000213190	MLLT11	0.658652	3.87716e-12							C11orf96
ENSG00000080986	NDC80	-3.02131	2.59142e-143		ENSG00000182261	NLRP10	1.28319	1.1414e-15		ENSG00000110427	KIAA1549L	1.21724	5.97082e-06		ENSG00000197208	SLC22A4	0.657239	0.020021							AL356414.1
ENSG00000159388	BTG2	3.53706	2.62608e-143		ENSG00000165084	C8orf34	1.25983	0.00483494		ENSG00000254851	AP005018.2	1.20809	0.000215815		ENSG00000197872	FAM49A	0.651427	0.0328164							RSPO3
ENSG00000135069	PSAT1	-2.62968	4.0205e-143		ENSG00000091986	CCDC80	1.25821	9.39985e-44		ENSG00000128805	ARHGAP22	1.19739	8.30694e-20		ENSG00000174307	PHLDA3	0.651325	1.24498e-11							SCN4B
ENSG00000127564	PKMYT1	-3.23978	4.59202e-142		ENSG00000149201	CCDC81	1.25588	1.15558e-10		ENSG00000151623	NR3C2	1.19562	2.71318e-07		ENSG00000091622	PITPNM3	0.650947	2.75414e-05							LINC00520
ENSG00000042062	RIPOR3	3.09424	3.03558e-140		ENSG00000136867	SLC31A2	1.25312	0.0014996		ENSG00000182261	NLRP10	1.18885	8.43475e-07		ENSG00000121039	RDH10	0.65006	1.23525e-08							AC004988.1
ENSG00000134690	CDCA8	-4.01609	1.09319e-137		ENSG00000137872	SEMA6D	1.24559	7.7586e-18		ENSG00000204941	PSG5	1.18481	4.33553e-06		ENSG00000171680	PLEKHG5	0.647126	9.66186e-07							IFI44
ENSG00000105835	NAMPT	2.56289	5.83661e-137		ENSG00000183287	CCBE1	1.24287	5.7174e-20		ENSG00000135437	RDH5	1.18403	0.000150572		ENSG00000169247	SH3TC2	0.645408	0.0019466							CPLX4
ENSG00000131747	TOP2A	-2.93336	2.08496e-135		ENSG00000081923	ATP8B1	1.24149	2.95567e-19		ENSG00000187398	LUZP2	1.18348	0.000500553		ENSG00000013563	DNASE1L1	0.636041	9.13295e-06							CH25H
ENSG00000085662	AKR1B1	2.69084	3.69498e-135		ENSG00000138675	FGF5	1.24138	3.72689e-15		ENSG00000172399	MYOZ2	1.18004	0.0388762		ENSG00000142102	PGGHG	0.633931	0.00439094							VNN2
ENSG00000138092	CENPO	-2.67145	1.21539e-134		ENSG00000272031	ANKRD34A	1.23628	2.00071e-10		ENSG00000184995	IFNE	1.17207	0.0399947		ENSG00000137642	SORL1	0.633135	0.00480709							ABCA8
ENSG00000158402	CDC25C	-3.61765	2.90351e-133		ENSG00000102452	NALCN	1.23179	1.1048e-14		ENSG00000197106	SLC6A17	1.17133	0.0382537		ENSG00000100228	RAB36	0.631818	0.00826216							MX2
ENSG00000113657	DPYSL3	-2.65945	7.45132e-133		ENSG00000147224	PRPS1	1.22737	2.1764e-33		ENSG00000243797	AC004917.1	1.1647	0.0473436		ENSG00000245571	FAM111A-DT	0.62959	0.0387854							MT1H
ENSG00000149503	INCENP	-2.94001	1.48127e-132		ENSG00000058404	CAMK2B	1.21976	0.00108816		ENSG00000169282	KCNAB1	1.16406	0.0154466		ENSG00000137573	SULF1	0.628807	0.000192303							TNFSF10
ENSG00000134057	CCNB1	-3.12192	2.22333e-132		ENSG00000180332	KCTD4	1.20577	2.87666e-10		ENSG00000236824	BCYRN1	1.16216	1.83931e-11		ENSG00000103888	CEMIP	0.623306	5.97175e-14							SLC7A8
ENSG00000166508	MCM7	-2.44309	9.90887e-132		ENSG00000248905	FMN1	1.20544	4.23674e-13		ENSG00000111057	KRT18	1.1557	9.78871e-13		ENSG00000099849	RASSF7	0.622598	0.00030977							PRKG2
ENSG00000163735	CXCL5	6.38662	7.17695e-131		ENSG00000285867	BX470102.2	1.2018	4.93292e-05		ENSG00000168952	STXBP6	1.15549	2.41594e-09		ENSG00000213366	GSTM2	0.617505	0.000344733							HSD11B1
ENSG00000142731	PLK4	-3.76247	2.04585e-130		ENSG00000128591	FLNC	1.20099	1.85569e-17		ENSG00000231298	MANCR	1.15323	8.37174e-05		ENSG00000184497	TMEM255B	0.617225	0.00123024							HIST1H2AC
ENSG00000136244	IL6	3.74881	3.71054e-129		ENSG00000106366	SERPINE1	1.19938	4.91687e-49		ENSG00000271643	AC112220.2	1.15125	2.03709e-08		ENSG00000099337	KCNK6	0.614841	0.00156198							PALMD
ENSG00000163359	COL6A3	-2.31391	1.33855e-128		ENSG00000226965	AC073114.1	1.19803	0.0395789		ENSG00000244274	DBNDD2	1.14712	0.00115997		ENSG00000157379	DHRS1	0.611492	0.00108511							SHH
ENSG00000167900	TK1	-2.96063	3.40466e-128		ENSG00000005884	ITGA3	1.19593	1.10447e-38		ENSG00000147041	SYTL5	1.14466	0.0150484		ENSG00000244509	APOBEC3C	0.609454	1.97592e-10							PPP1R3C
ENSG00000128342	LIF	2.28316	5.04717e-128		ENSG00000250770	AC005865.1	1.19282	0.0354428		ENSG00000137831	UACA	1.14207	2.3986e-16		ENSG00000167772	ANGPTL4	0.609185	1.23629e-05							AC022217.1
ENSG00000134222	PSRC1	-2.77022	9.57145e-128		ENSG00000236824	BCYRN1	1.19244	9.78693e-12		ENSG00000197046	SIGLEC15	1.142	0.00889985		ENSG00000080709	KCNN2	0.606187	0.00625091							IL1A
ENSG00000049540	ELN	-3.92559	2.32961e-127		ENSG00000115226	FNDC4	1.19211	1.30939e-12		ENSG00000139211	AMIGO2	1.14128	2.53112e-15		ENSG00000065923	SLC9A7	0.606169	2.33989e-07							SOD2
ENSG00000073756	PTGS2	3.78351	7.14384e-127		ENSG00000107282	APBA1	1.19047	1.02818e-18		ENSG00000153904	DDAH1	1.14033	1.46839e-10		ENSG00000162105	SHANK2	0.605963	0.0105143							CD69
ENSG00000106462	EZH2	-2.60766	1.64284e-126		ENSG00000204941	PSG5	1.18063	8.94851e-07		ENSG00000144681	STAC	1.14031	0.0428559		ENSG00000185088	RPS27L	0.604398	3.5664e-10							CES3
ENSG00000184661	CDCA2	-2.75519	2.38132e-126		ENSG00000135074	ADAM19	1.17753	2.7579e-30		ENSG00000139364	TMEM132B	1.13565	0.00544062		ENSG00000167244	IGF2	0.596812	1.33643e-05							RNF144B
ENSG00000048392	RRM2B	2.78785	3.12246e-126		ENSG00000101188	NTSR1	1.17434	6.62355e-11		ENSG00000137962	ARHGAP29	1.13243	1.06172e-11		ENSG00000173114	LRRN3	0.59592	0.000347508							PARM1
ENSG00000109805	NCAPG	-2.58039	4.26377e-126		ENSG00000269910	AL049840.3	1.17308	0.015409		ENSG00000146376	ARHGAP18	1.13184	5.90186e-16		ENSG00000125746	EML2	0.595064	0.00015483							GABRA2
ENSG00000138778	CENPE	-3.53327	1.18697e-125		ENSG00000278948	AL031587.5	1.17062	5.18415e-05		ENSG00000248905	FMN1	1.13158	7.95867e-09		ENSG00000099377	HSD3B7	0.594968	0.00829125							DUSP15
ENSG00000164109	MAD2L1	-2.61864	1.83253e-124		ENSG00000105976	MET	1.16957	3.01567e-26		ENSG00000113231	PDE8B	1.12048	0.0016678		ENSG00000197774	EME2	0.594351	0.000640947							IFIH1
ENSG00000148175	STOM	2.32083	1.86126e-122		ENSG00000092421	SEMA6A	1.16887	2.45677e-12		ENSG00000149948	HMGA2	1.11345	2.60968e-09		ENSG00000128510	CPA4	0.5943	7.41002e-08							LINC00968
ENSG00000140534	TICRR	-3.46866	1.96762e-122		ENSG00000151623	NR3C2	1.16864	1.67539e-09		ENSG00000132329	RAMP1	1.1093	6.67168e-09		ENSG00000197093	GAL3ST4	0.592784	0.00236312							HLA-DMB
ENSG00000137812	KNL1	-3.11782	2.37405e-121		ENSG00000137960	GIPC2	1.16826	0.00639388		ENSG00000197646	PDCD1LG2	1.10873	2.78381e-09		ENSG00000104332	SFRP1	0.591194	4.93047e-12							PTGS2
ENSG00000065328	MCM10	-3.28494	4.87308e-121		ENSG00000145934	TENM2	1.16607	0.0465232		ENSG00000188643	S100A16	1.101	8.5425e-14		ENSG00000196975	ANXA4	0.59078	1.02723e-07							IL6
ENSG00000171848	RRM2	-2.49555	1.31219e-120		ENSG00000110987	BCL7A	1.16541	5.56473e-19		ENSG00000137872	SEMA6D	1.10078	2.6874e-11		ENSG00000168679	SLC16A4	0.584342	0.00116643							TREM1
ENSG00000077942	FBLN1	-2.24674	1.31589e-120		ENSG00000144868	TMEM108	1.16399	0.000235214		ENSG00000267774	AC010776.2	1.1004	0.0323087		ENSG00000116885	OSCP1	0.581977	0.0443473							HAP1
ENSG00000110002	VWA5A	2.99499	1.33061e-119		ENSG00000243243	AC073130.2	1.1629	7.50364e-05		ENSG00000285867	BX470102.2	1.09413	0.00291958		ENSG00000130827	PLXNA3	0.578895	1.90817e-11							BCL2A1
ENSG00000135842	NIBAN1	-2.34248	1.55868e-119		ENSG00000169282	KCNAB1	1.15919	0.00380738		ENSG00000267577	AC010327.4	1.0868	0.021554		ENSG00000153823	PID1	0.578423	0.0115293							LAMP3
ENSG00000079616	KIF22	-2.82184	2.53068e-119		ENSG00000139364	TMEM132B	1.15791	0.000416909		ENSG00000176692	FOXC2	1.08561	7.52764e-06		ENSG00000107281	NPDC1	0.575496	4.78934e-06							NR4A2
ENSG00000066279	ASPM	-3.93348	3.09479e-119		ENSG00000130176	CNN1	1.15446	1.88636e-10		ENSG00000227028	SLC8A1-AS1	1.08255	0.0153945		ENSG00000168528	SERINC2	0.574685	6.76018e-07							DCDC2C
ENSG00000075702	WDR62	-2.95789	3.61129e-119		ENSG00000095383	TBC1D2	1.14897	2.05048e-37		ENSG00000250748	AC025419.1	1.0821	0.0393552		ENSG00000013364	MVP	0.574209	7.04596e-12							TCP10L
ENSG00000026559	KCNG1	-2.41675	8.76338e-119		ENSG00000183873	SCN5A	1.14832	8.68738e-21		ENSG00000164484	TMEM200A	1.08194	6.10462e-14		ENSG00000177595	PIDD1	0.573989	0.000279055							AC116407.2
ENSG00000144554	FANCD2	-3.09088	4.63565e-118		ENSG00000164694	FNDC1	1.14693	2.77787e-09		ENSG00000112964	GHR	1.08129	0.00449726		ENSG00000166510	CCDC68	0.573872	0.0393537							SCAT8
ENSG00000131386	GALNT15	2.58607	2.27531e-117		ENSG00000184702	SEPTIN5	1.1424	0.04757		ENSG00000133818	RRAS2	1.08101	1.38077e-14		ENSG00000181045	SLC26A11	0.573296	0.0051549							CRYM
ENSG00000138180	CEP55	-3.11456	6.42664e-117		ENSG00000184698	OR51M1	1.1403	7.41804e-05		ENSG00000141854	MISP3	1.07927	0.0311161		ENSG00000130529	TRPM4	0.570692	5.51524e-07							IFITM1
ENSG00000103489	XYLT1	-2.73677	2.84108e-116		ENSG00000171877	FRMD5	1.13995	1.06126e-05		ENSG00000091986	CCDC80	1.06931	2.50917e-21		ENSG00000005238	FAM214B	0.568701	7.69194e-08							OLR1
ENSG00000106333	PCOLCE	-3.34123	2.60087e-114		ENSG00000206190	ATP10A	1.13574	2.95266e-30		ENSG00000120279	MYCT1	1.06781	0.014535		ENSG00000102385	DRP2	0.564809	2.0918e-05							CYP1A1
ENSG00000183688	RFLNB	-2.41043	1.1692e-113		ENSG00000157570	TSPAN18	1.13368	7.78766e-05		ENSG00000189410	SH2D5	1.06199	5.54891e-10		ENSG00000123453	SARDH	0.563479	0.0489344							CHI3L2
ENSG00000024526	DEPDC1	-2.81695	1.51277e-113		ENSG00000167972	ABCA3	1.13299	8.41679e-13		ENSG00000107282	APBA1	1.06087	1.58779e-11		ENSG00000260565	ERVK13-1	0.563083	0.0104802							AL138828.1
ENSG00000119900	OGFRL1	2.29121	1.51376e-113		ENSG00000162551	ALPL	1.13011	4.60831e-08		ENSG00000260578	AC110597.1	1.05998	0.0063147		ENSG00000163703	CRELD1	0.559958	0.000192303							TCIM
ENSG00000198826	ARHGAP11A	-2.58308	4.55498e-111		ENSG00000087589	CASS4	1.12651	3.40536e-12		ENSG00000105976	MET	1.05642	2.73337e-13		ENSG00000144136	SLC20A1	0.558894	2.486e-10							AL353653.1
ENSG00000041982	TNC	-2.54043	1.28055e-110		ENSG00000253102	AC004707.1	1.12533	0.0464388		ENSG00000162618	ADGRL4	1.05172	4.78658e-12		ENSG00000121281	ADCY7	0.558353	0.000763827							ATP6V0D2
ENSG00000163071	SPATA18	3.44013	5.10715e-109		ENSG00000188643	S100A16	1.12325	8.81986e-19		ENSG00000134259	NGF	1.05079	0.0465741		ENSG00000198753	PLXNB3	0.556423	0.00707112							CCL7
ENSG00000154839	SKA1	-3.73196	5.21117e-109		ENSG00000225383	SFTA1P	1.12252	0.022039		ENSG00000102452	NALCN	1.04514	0.00013031		ENSG00000173614	NMNAT1	0.554413	0.00448906							BEX2
ENSG00000013810	TACC3	-3.06427	1.76639e-108		ENSG00000134259	NGF	1.12238	0.0144972		ENSG00000139973	SYT16	1.04505	7.29355e-06		ENSG00000171552	BCL2L1	0.554398	3.76466e-09							AC083862.3
ENSG00000089685	BIRC5	-3.21017	8.01606e-108		ENSG00000197046	SIGLEC15	1.12102	0.000934929		ENSG00000113083	LOX	1.04437	3.91704e-10		ENSG00000222009	BTBD19	0.54812	0.0127893							DLL1
ENSG00000153234	NR4A2	3.70293	1.21299e-107		ENSG00000143867	OSR1	1.12056	4.68904e-20		ENSG00000106366	SERPINE1	1.04327	3.23465e-22		ENSG00000119986	AVPI1	0.547999	0.00174286							BTG2
ENSG00000179750	APOBEC3B	-3.28309	1.8544e-107		ENSG00000267052	AC005050.1	1.11315	0.0341759		ENSG00000262454	MIR193BHG	1.03848	0.00246924		ENSG00000147573	TRIM55	0.547712	3.35235e-05							TMEM100
ENSG00000157168	NRG1	2.32258	5.35553e-107		ENSG00000160200	CBS	1.11045	0.000204594		ENSG00000130176	CNN1	1.03697	1.01257e-07		ENSG00000168016	TRANK1	0.544842	0.000440029							EREG
ENSG00000163874	ZC3H12A	2.72745	1.9993e-106		ENSG00000231298	MANCR	1.1094	7.76773e-06		ENSG00000164023	SGMS2	1.03658	4.3652e-09		ENSG00000084764	MAPRE3	0.542009	0.000967154							TNFSF13B
ENSG00000245532	NEAT1	2.96041	2.17037e-106		ENSG00000197106	SLC6A17	1.10367	0.0143109		ENSG00000272031	ANKRD34A	1.03559	6.04439e-06		ENSG00000006453	BAIAP2L1	0.540484	2.08979e-05							ACKR3
ENSG00000029993	HMGB3	-2.52182	2.4461e-106		ENSG00000115468	EFHD1	1.10018	0.0100411		ENSG00000117245	KIF17	1.03061	7.18746e-07		ENSG00000152229	PSTPIP2	0.540004	0.00165053							POU3F1
ENSG00000152253	SPC25	-3.23778	4.59605e-106		ENSG00000128655	PDE11A	1.09841	0.00403698		ENSG00000110987	BCL7A	1.02842	3.67307e-10		ENSG00000136542	GALNT5	0.537556	0.00759847							XAF1
ENSG00000140450	ARRDC4	2.8122	2.20389e-105		ENSG00000235532	LINC00402	1.09666	0.00383565		ENSG00000224081	SLC44A3-AS1	1.02368	0.0147937		ENSG00000124067	SLC12A4	0.537154	3.03363e-09							NGFR
ENSG00000144802	NFKBIZ	2.77287	3.11161e-105		ENSG00000169213	RAB3B	1.09613	1.0741e-13		ENSG00000234160	AL513165.1	1.02284	0.0144614		ENSG00000174807	CD248	0.535704	6.1356e-09							RENBP
ENSG00000148848	ADAM12	-2.49473	1.43466e-104		ENSG00000149591	TAGLN	1.09374	1.25509e-16		ENSG00000149591	TAGLN	1.02114	3.43593e-10		ENSG00000196576	PLXNB2	0.535421	2.09518e-11							BATF2
ENSG00000187741	FANCA	-2.93533	2.11109e-104		ENSG00000139973	SYT16	1.09143	3.91088e-11		ENSG00000117586	TNFSF4	1.02079	9.64335e-18		ENSG00000118526	TCF21	0.53457	0.00220641							CSGALNACT1
ENSG00000177084	POLE	-2.43955	4.46508e-104		ENSG00000132329	RAMP1	1.09017	3.32811e-12		ENSG00000111859	NEDD9	1.01203	3.07029e-09		ENSG00000134574	DDB2	0.53435	9.75311e-07							OLAH
ENSG00000218336	TENM3	-2.52702	1.31249e-103		ENSG00000137831	UACA	1.08667	7.74416e-18		ENSG00000206190	ATP10A	1.00492	1.86202e-15		ENSG00000126562	WNK4	0.533199	0.00596983							LINC02605
ENSG00000184678	HIST2H2BE	3.7246	2.05602e-102		ENSG00000111859	NEDD9	1.08086	1.79834e-13		ENSG00000278948	AL031587.5	1.00474	0.00822217		ENSG00000108439	PNPO	0.532864	0.00137771							TM4SF4
ENSG00000148344	PTGES	5.08995	2.30632e-102		ENSG00000144583	2022-03-04	1.07019	5.5178e-14		ENSG00000164161	HHIP	1.00279	0.00148361		ENSG00000139318	DUSP6	0.531399	1.07336e-05							MYOZ2
ENSG00000163347	CLDN1	2.45396	4.20427e-102		ENSG00000184995	IFNE	1.06968	0.0235906		ENSG00000129128	SPCS3	1.00278	1.13363e-09		ENSG00000106537	TSPAN13	0.531292	0.000205495							NECTIN4
ENSG00000072571	HMMR	-2.51843	3.32574e-101		ENSG00000271643	AC112220.2	1.06545	4.93264e-09		ENSG00000189227	C15orf61	1.00204	0.00663147		ENSG00000110002	VWA5A	0.530362	0.00448967							IL13RA2
ENSG00000134508	CABLES1	2.45372	1.54328e-100		ENSG00000250748	AC025419.1	1.06285	0.00727038		ENSG00000163689	C3orf67	0.99951	0.00209345		ENSG00000153558	FBXL2	0.529533	0.0181365							RAB27B
ENSG00000134871	COL4A2	-1.75744	2.18772e-100		ENSG00000149948	HMGA2	1.0611	7.79352e-10		ENSG00000144583	2022-03-04	0.999089	1.2399e-10		ENSG00000105204	DYRK1B	0.528522	0.00519813							ADAMTS5
ENSG00000168398	BDKRB2	1.95217	3.82564e-100		ENSG00000227028	SLC8A1-AS1	1.05649	0.00460481		ENSG00000229334	AC046143.1	0.998684	0.0198274		ENSG00000173846	PLK3	0.527882	4.65e-06							LINC01554
ENSG00000173546	CSPG4	-2.39853	1.98821e-99		ENSG00000135437	RDH5	1.05542	0.000170383		ENSG00000271303	SRXN1	0.9977	0.000107023		ENSG00000140939	NOL3	0.527645	0.0267102							CCL2
ENSG00000196517	SLC6A9	-2.53485	2.00212e-99		ENSG00000197646	PDCD1LG2	1.04868	2.83334e-09		ENSG00000170545	SMAGP	0.996528	8.05643e-09		ENSG00000080546	SESN1	0.527467	0.00965479							RUNDC3A
ENSG00000112029	FBXO5	-2.98573	6.56711e-99		ENSG00000112964	GHR	1.04794	0.000612603		ENSG00000198108	CHSY3	0.996036	0.00443958		ENSG00000159348	CYB5R1	0.523632	1.88993e-05							SLC16A9
ENSG00000148773	MKI67	-4.15975	7.40881e-99		ENSG00000146376	ARHGAP18	1.04602	6.40189e-21		ENSG00000102755	FLT1	0.993435	1.27968e-07		ENSG00000012171	SEMA3B	0.522477	0.000117632							ACTBL2
ENSG00000139269	INHBE	-3.58755	9.94621e-99		ENSG00000183010	PYCR1	1.04385	1.98345e-14		ENSG00000105971	CAV2	0.99194	5.90549e-12		ENSG00000164291	ARSK	0.520575	0.00254486							VCAM1
ENSG00000166592	RRAD	4.61098	2.62657e-98		ENSG00000244128	LINC01322	1.0424	0.00811258		ENSG00000163017	ACTG2	0.986516	3.28916e-07		ENSG00000160972	PPP1R16A	0.519383	0.00179026							TARID
ENSG00000104332	SFRP1	2.02262	4.04994e-98		ENSG00000122367	LDB3	1.0398	0.0456264		ENSG00000171451	DSEL	0.986352	3.55569e-10		ENSG00000095066	HOOK2	0.519135	0.00846968							DRAXIN
ENSG00000176907	TCIM	3.60625	1.32488e-97		ENSG00000133392	MYH11	1.03324	5.802e-09		ENSG00000170044	ZPLD1	0.985308	0.0325681		ENSG00000100292	HMOX1	0.517866	0.00191344							TLR3
ENSG00000087586	AURKA	-2.08381	5.70287e-97		ENSG00000128510	CPA4	1.03272	1.75351e-25		ENSG00000111341	MGP	0.982744	0.00991994		ENSG00000137463	MGARP	0.51753	0.0401119							HSD17B2
ENSG00000185361	TNFAIP8L1	-2.84091	5.87961e-97		ENSG00000187398	LUZP2	1.03265	5.32436e-05		ENSG00000131773	KHDRBS3	0.98158	1.82526e-05		ENSG00000253368	TRNP1	0.514932	1.04957e-06							TCF21
ENSG00000146670	CDCA5	-2.83926	1.20689e-96		ENSG00000285294	LINC00842	1.03129	0.0105311		ENSG00000135074	ADAM19	0.978494	1.55447e-13		ENSG00000187688	TRPV2	0.514224	2.12439e-05							SAA2
ENSG00000145808	ADAMTS19	5.32545	5.75394e-96		ENSG00000176692	FOXC2	1.03026	4.8532e-07		ENSG00000163701	IL17RE	0.975386	0.00157618		ENSG00000164938	TP53INP1	0.5135	0.000529071							SLC43A2
ENSG00000163808	KIF15	-2.92226	1.04571e-95		ENSG00000137962	ARHGAP29	1.02481	4.93334e-13		ENSG00000107796	ACTA2	0.975244	1.59314e-10		ENSG00000103260	METRN	0.513338	0.0147934							ANKRD24
ENSG00000100297	MCM5	-2.40427	1.25326e-95		ENSG00000244274	DBNDD2	1.02357	0.000446446		ENSG00000137463	MGARP	0.974994	5.96671e-08		ENSG00000100100	PIK3IP1	0.512483	0.0019833							NEFL
ENSG00000136048	DRAM1	1.94723	1.90392e-95		ENSG00000082438	COBLL1	1.02102	5.20949e-05		ENSG00000117143	UAP1	0.973585	6.73693e-17		ENSG00000185813	PCYT2	0.512136	2.30904e-05							ARC
ENSG00000151503	NCAPD3	-2.11716	4.64719e-95		ENSG00000111305	GSG1	1.02088	0.00545588		ENSG00000114850	SSR3	0.973399	1.32564e-16		ENSG00000136826	KLF4	0.510362	0.00553448							NR4A3
ENSG00000168679	SLC16A4	2.57814	2.60443e-94		ENSG00000260578	AC110597.1	1.02031	0.00370428		ENSG00000143867	OSR1	0.967103	5.52789e-11		ENSG00000137872	SEMA6D	0.510191	0.00624326							EDN2
ENSG00000186871	ERCC6L	-3.16368	4.47389e-94		ENSG00000164484	TMEM200A	1.01988	1.26207e-17		ENSG00000275160	AL354718.1	0.966399	0.00871301		ENSG00000140961	OSGIN1	0.508396	0.00393475							CYP1B1
ENSG00000166510	CCDC68	3.10688	8.18999e-94		ENSG00000188487	INSC	1.01887	1.74315e-10		ENSG00000162551	ALPL	0.963001	0.00214701		ENSG00000131015	ULBP2	0.507239	0.00528099							DDX60
ENSG00000188486	H2AFX	-2.64484	2.51575e-93		ENSG00000168952	STXBP6	1.01679	8.08375e-11		ENSG00000183671	GPR1	0.959668	0.00141806		ENSG00000107738	VSIR	0.507091	0.000616689							SLC5A2
ENSG00000100526	CDKN3	-2.94443	5.79844e-93		ENSG00000253161	LINC01605	1.01274	1.57294e-13		ENSG00000155816	FMN2	0.955971	5.1307e-12		ENSG00000171951	SCG2	0.506825	0.0293162							SAT1
ENSG00000143476	DTL	-2.74684	2.30478e-92		ENSG00000261115	TMEM178B	1.01038	5.45512e-06		ENSG00000087589	CASS4	0.953562	8.84803e-07		ENSG00000178031	ADAMTSL1	0.506605	6.08119e-06							BMP5
ENSG00000170779	CDCA4	-2.56783	2.7163e-92		ENSG00000102271	KLHL4	1.00762	0.00112308		ENSG00000076513	ANKRD13A	0.95247	6.56564e-09		ENSG00000185189	NRBP2	0.505961	0.000187461							RRAGD
ENSG00000073111	MCM2	-2.39438	6.41011e-92		ENSG00000103489	XYLT1	1.00551	1.13636e-13		ENSG00000151917	BEND6	0.952199	4.03208e-06		ENSG00000257219	LNCOG	0.500346	0.0100314							VWCE
ENSG00000138182	KIF20B	-3.45687	7.6595e-92		ENSG00000076513	ANKRD13A	1.00506	3.4461e-11		ENSG00000165996	HACD1	0.946399	4.40178e-10		ENSG00000135424	ITGA7	0.498206	0.0167151							RIPOR3
ENSG00000119403	PHF19	-2.21373	2.9781e-91		ENSG00000183023	SLC8A1	1.0022	1.48441e-16		ENSG00000068383	INPP5A	0.945839	5.27344e-13		ENSG00000124098	FAM210B	0.497985	8.75367e-07							NPC1L1
ENSG00000188064	WNT7B	-6.02497	3.29147e-91		ENSG00000247809	NR2F2-AS1	0.999708	4.45307e-06		ENSG00000246859	STARD4-AS1	0.945448	0.000270622		ENSG00000103024	NME3	0.496788	0.00448967							DHX58
ENSG00000130635	COL5A1	-2.21639	4.0273e-91		ENSG00000229334	AC046143.1	0.998316	0.00439858		ENSG00000280143	AP000892.4	0.944829	0.0338486		ENSG00000105825	TFPI2	0.496204	2.24732e-06							TFPI2
ENSG00000103485	QPRT	2.59147	4.05109e-91		ENSG00000153904	DDAH1	0.996817	4.66412e-10		ENSG00000101134	DOK5	0.944735	0.00344996		ENSG00000101986	ABCD1	0.495554	0.000168411							LINC00161
ENSG00000130816	DNMT1	-2.04165	6.97615e-91		ENSG00000163017	ACTG2	0.996407	3.30185e-09		ENSG00000082438	COBLL1	0.943431	0.00149496		ENSG00000037042	TUBG2	0.49142	0.00964518							CCR7
ENSG00000135074	ADAM19	-2.03381	1.15075e-90		ENSG00000118971	CCND2	0.996058	9.71547e-21		ENSG00000092421	SEMA6A	0.942206	1.53944e-05		ENSG00000204219	TCEA3	0.491401	0.0097056							STAT4
ENSG00000165949	IFI27	6.01814	1.42106e-90		ENSG00000139211	AMIGO2	0.994111	3.80302e-14		ENSG00000174899	SLC66A1L	0.941531	0.0292827		ENSG00000130066	SAT1	0.4881	0.000666251							KCNA3
ENSG00000171208	NETO2	-2.29634	1.25524e-89		ENSG00000068383	INPP5A	0.992189	7.22129e-21		ENSG00000163827	LRRC2	0.938939	8.26845e-08		ENSG00000081853	PCDHGA2	0.48641	0.0267102							TNS4
ENSG00000168078	PBK	-3.00673	2.47598e-89		ENSG00000246859	STARD4-AS1	0.990645	2.02217e-05		ENSG00000157570	TSPAN18	0.938245	0.0462821		ENSG00000182195	LDOC1	0.484942	0.000240955							SMIM38
ENSG00000121957	GPSM2	-2.50283	2.70137e-89		ENSG00000107796	ACTA2	0.989239	2.56364e-15		ENSG00000171877	FRMD5	0.937718	0.00538313		ENSG00000268858	AL118506.1	0.480889	0.0211829							VWA5A
ENSG00000197632	SERPINB2	2.7067	4.40918e-89		ENSG00000287916	AC091607.2	0.988674	0.00113349		ENSG00000151414	NEK7	0.937693	4.28107e-08		ENSG00000095383	TBC1D2	0.480204	4.07187e-06							AL445490.1
ENSG00000138623	SEMA7A	-2.55595	5.58861e-89		ENSG00000113083	LOX	0.987315	1.25276e-13		ENSG00000105974	CAV1	0.934148	3.82731e-08		ENSG00000105376	ICAM5	0.479095	0.00342753							CTSS
ENSG00000115963	RND3	2.23068	6.62787e-89		ENSG00000169432	SCN9A	0.984886	3.59855e-16		ENSG00000197415	VEPH1	0.933329	2.70711e-06		ENSG00000141232	TOB1	0.479074	0.000677656							NEURL3
ENSG00000065911	MTHFD2	-1.91442	8.08013e-89		ENSG00000218336	TENM3	0.984723	1.03274e-16		ENSG00000233308	OSTN-AS1	0.933114	1.21115e-06		ENSG00000162631	NTNG1	0.478461	0.0233806							CMKLR1
ENSG00000174371	EXO1	-2.93298	9.00873e-89		ENSG00000197296	FITM2	0.982845	1.21465e-12		ENSG00000183873	SCN5A	0.931793	3.87435e-09		ENSG00000141542	RAB40B	0.478452	0.0498254							NEAT1
ENSG00000051180	RAD51	-2.53395	2.51064e-88		ENSG00000158258	CLSTN2	0.972487	0.0356652		ENSG00000095383	TBC1D2	0.930903	1.28258e-13		ENSG00000249859	PVT1	0.478212	0.0370648							MT1F
ENSG00000100242	SUN2	-1.86511	8.44746e-88		ENSG00000102755	FLT1	0.971082	9.37612e-11		ENSG00000101188	NTSR1	0.928393	6.43354e-05		ENSG00000070882	OSBPL3	0.477323	2.50784e-05							APOL3
ENSG00000163507	CIP2A	-2.53599	1.08817e-87		ENSG00000116133	DHCR24	0.968269	1.25965e-15		ENSG00000178031	ADAMTSL1	0.926998	4.4178e-09		ENSG00000113070	HBEGF	0.476672	0.00010214							TNFRSF14
ENSG00000093009	CDC45	-2.82136	2.15173e-87		ENSG00000152422	XRCC4	0.967172	1.08331e-13		ENSG00000197860	SGTB	0.922937	4.02251e-08		ENSG00000110042	DTX4	0.47559	0.00681196							EDNRB
ENSG00000139354	GAS2L3	-2.95675	2.52576e-87		ENSG00000131773	KHDRBS3	0.966632	8.36141e-08		ENSG00000108854	SMURF2	0.922256	8.76011e-12		ENSG00000101188	NTSR1	0.475192	0.00290506							UNC13A
ENSG00000162692	VCAM1	3.27157	1.97212e-86		ENSG00000229563	LINC01204	0.966238	0.0255788		ENSG00000114166	KAT2B	0.91892	0.000143898		ENSG00000063660	GPC1	0.47334	8.72075e-07							AF165147.1
ENSG00000118503	TNFAIP3	2.39575	2.1678e-86		ENSG00000113231	PDE8B	0.966218	0.00117292		ENSG00000144868	TMEM108	0.917842	0.0333579		ENSG00000033100	CHPF2	0.472397	2.37563e-08							ATP6V1FNB
ENSG00000096060	FKBP5	-2.61426	3.24989e-86		ENSG00000171451	DSEL	0.961552	8.50322e-17		ENSG00000250320	AC113383.1	0.915891	0.00288102		ENSG00000177628	GBA	0.472126	0.000559292							EPSTI1
ENSG00000149257	SERPINH1	-1.94327	6.02173e-86		ENSG00000117586	TNFSF4	0.961075	8.24737e-26		ENSG00000258311	AC009779.3	0.914928	0.0197166		ENSG00000130517	PGPEP1	0.47177	0.00242369							C7
ENSG00000085840	ORC1	-2.93284	6.99586e-86		ENSG00000172399	MYOZ2	0.959486	0.0373993		ENSG00000139874	SSTR1	0.914201	1.42475e-08		ENSG00000171246	NPTX1	0.470457	1.42954e-06							ABCA3
ENSG00000198959	TGM2	2.1888	2.10266e-85		ENSG00000229373	LINC00452	0.958039	1.11279e-08		ENSG00000177694	NAALADL2	0.911178	1.21797e-06		ENSG00000164220	F2RL2	0.469877	0.0029548							VNN1
ENSG00000197903	HIST1H2BK	2.85446	2.52938e-85		ENSG00000170545	SMAGP	0.955526	5.89378e-09		ENSG00000006576	PHTF2	0.910644	6.93562e-09		ENSG00000100196	KDELR3	0.467805	5.08995e-06							SLC6A15
ENSG00000111206	FOXM1	-3.64345	3.33878e-85		ENSG00000074181	NOTCH3	0.954511	1.92241e-22		ENSG00000162616	DNAJB4	0.90937	5.38657e-08		ENSG00000116005	PCYOX1	0.467646	9.32773e-06							OSTN-AS1
ENSG00000140525	FANCI	-2.18155	3.55825e-85		ENSG00000286964	AL136169.1	0.954163	0.0234769		ENSG00000164933	SLC25A32	0.908426	0.00182363		ENSG00000184988	TMEM106A	0.465667	0.0251686							CYP1B1-AS1
ENSG00000168077	SCARA3	-2.37668	1.72178e-84		ENSG00000197415	VEPH1	0.952499	2.13034e-07		ENSG00000122786	CALD1	0.906139	3.59926e-10		ENSG00000076356	PLXNA2	0.465359	0.038815							P2RY1
ENSG00000136542	GALNT5	2.1571	1.73668e-84		ENSG00000136010	ALDH1L2	0.952118	3.71134e-10		ENSG00000229647	MYOSLID	0.905042	0.00428818		ENSG00000144959	NCEH1	0.46462	1.90675e-07							AC003092.1
ENSG00000166482	MFAP4	-2.26521	1.90872e-84		ENSG00000158555	GDPD5	0.951673	1.38593e-08		ENSG00000229373	LINC00452	0.904837	1.29534e-05		ENSG00000198933	TBKBP1	0.464467	0.00889357							GLDN
ENSG00000085999	RAD54L	-3.30992	4.39697e-84		ENSG00000258311	AC009779.3	0.947362	0.00262201		ENSG00000100196	KDELR3	0.904815	4.38303e-07		ENSG00000106992	AK1	0.462242	0.00604682							LYPD3
ENSG00000173918	C1QTNF1	2.07546	5.57826e-84		ENSG00000058668	ATP2B4	0.946289	2.059e-13		ENSG00000253161	LINC01605	0.903475	2.95338e-07		ENSG00000253159	PCDHGA12	0.460967	0.00066149							FLRT3
ENSG00000162772	ATF3	2.22566	7.37426e-84		ENSG00000123416	TUBA1B	0.94414	8.18505e-06		ENSG00000169432	SCN9A	0.902317	5.66759e-08		ENSG00000133687	TMTC1	0.460754	3.33472e-05							PAPPA
ENSG00000101224	CDC25B	-2.23608	1.13654e-83		ENSG00000091409	ITGA6	0.943384	5.56891e-20		ENSG00000182287	AP1S2	0.901551	2.42142e-09		ENSG00000010704	HFE	0.459826	0.0207766							RHCG
ENSG00000116962	NID1	-2.39116	2.38085e-83		ENSG00000137309	HMGA1	0.943044	2.65626e-07		ENSG00000101608	MYL12A	0.89971	5.29151e-05		ENSG00000184117	NIPSNAP1	0.458365	0.000201482							GADD45G
ENSG00000161692	DBF4B	-2.69334	4.34031e-83		ENSG00000235314	LINC00957	0.94249	0.0171863		ENSG00000183023	SLC8A1	0.899339	2.25261e-09		ENSG00000197903	HIST1H2BK	0.456695	0.0181536							ACSL5
ENSG00000137965	IFI44	4.27406	5.04734e-83		ENSG00000275832	ARHGAP23	0.942214	2.12071e-22		ENSG00000001460	STPG1	0.897905	6.68281e-08		ENSG00000087088	BAX	0.456152	0.000310477							NFKBIZ
ENSG00000131351	HAUS8	-2.65068	2.21768e-82		ENSG00000267577	AC010327.4	0.939544	0.00992573		ENSG00000116120	FARSB	0.893407	5.84872e-06		ENSG00000149218	ENDOD1	0.455698	0.00238711							PACERR
ENSG00000137628	DDX60	3.1448	2.27817e-82		ENSG00000105738	SIPA1L3	0.939217	5.79295e-11		ENSG00000182700	IGIP	0.892203	3.01901e-05		ENSG00000103253	HAGHL	0.455669	0.0301215							BLNK
ENSG00000040275	SPDL1	-2.22906	5.62035e-82		ENSG00000115255	REEP6	0.936652	0.00360647		ENSG00000198756	COLGALT2	0.891479	0.0206917		ENSG00000123933	MXD4	0.453648	0.000123788							FGF2
ENSG00000113810	SMC4	-2.81041	9.3614e-82		ENSG00000001460	STPG1	0.933202	7.07819e-11		ENSG00000167553	TUBA1C	0.891296	0.000731159		ENSG00000074181	NOTCH3	0.452509	4.64491e-05							AC007953.1
ENSG00000102384	CENPI	-2.70612	1.5286e-81		ENSG00000154447	SH3RF1	0.929971	1.04956e-16		ENSG00000113361	CDH6	0.891064	1.82526e-05		ENSG00000058085	LAMC2	0.450724	0.013797							SULT1C4
ENSG00000169607	CKAP2L	-2.49873	1.99963e-81		ENSG00000176438	SYNE3	0.929499	5.36602e-11		ENSG00000011465	DCN	0.890965	6.14795e-11		ENSG00000157168	NRG1	0.450214	0.00838233							SLC35F3
ENSG00000154736	ADAMTS5	3.28909	8.71196e-81		ENSG00000257219	LNCOG	0.929267	8.29919e-16		ENSG00000270055	AC127502.2	0.890856	0.00253857		ENSG00000215440	NPEPL1	0.450169	0.0181327							ZC3H12A
ENSG00000117650	NEK2	-3.34706	1.1192e-80		ENSG00000144681	STAC	0.927401	0.0478446		ENSG00000145349	CAMK2D	0.890375	5.00892e-12		ENSG00000185164	NOMO2	0.450088	5.66506e-06							WFDC21P
ENSG00000198768	APCDD1L	-2.53668	1.546e-80		ENSG00000280143	AP000892.4	0.927032	0.00696925		ENSG00000164176	EDIL3	0.890317	6.85692e-06		ENSG00000172927	MYEOV	0.449258	0.0369631							SCN2B
ENSG00000160447	PKN3	-3.14328	2.16022e-80		ENSG00000167553	TUBA1C	0.92559	0.0183446		ENSG00000137309	HMGA1	0.889426	5.932e-06		ENSG00000089486	CDIP1	0.447602	0.00191344							GCH1
ENSG00000187837	HIST1H1C	2.85453	2.52502e-80		ENSG00000074416	MGLL	0.924997	1.19563e-09		ENSG00000122912	SLC25A16	0.888542	7.32022e-07		ENSG00000146826	MAP11	0.446996	0.00148309							IL1RL1
ENSG00000171241	SHCBP1	-2.8846	2.85347e-80		ENSG00000159840	ZYX	0.924861	4.1125e-21		ENSG00000112186	CAP2	0.887963	4.42397e-07		ENSG00000168917	SLC35G2	0.446569	0.0123575							SERPINB2
ENSG00000213390	ARHGAP19	-2.34624	2.94762e-80		ENSG00000155816	FMN2	0.923319	1.04146e-16		ENSG00000129038	LOXL1	0.884299	2.82472e-14		ENSG00000116106	EPHA4	0.444886	0.000227519							AKR1B1
ENSG00000129810	SGO1	-3.71031	3.92715e-80		ENSG00000163701	IL17RE	0.920253	1.95698e-05		ENSG00000116285	ERRFI1	0.884082	1.33795e-11		ENSG00000214944	ARHGEF28	0.444287	2.81904e-05							MOB3B
ENSG00000166451	CENPN	-2.41161	1.39601e-79		ENSG00000149527	PLCH2	0.919326	0.0207178		ENSG00000183010	PYCR1	0.882517	1.0318e-08		ENSG00000198171	DDRGK1	0.443764	0.000107585							AC010168.2
ENSG00000130066	SAT1	3.1419	1.75215e-79		ENSG00000156113	KCNMA1	0.917397	1.09105e-13		ENSG00000118242	MREG	0.882457	0.00435219		ENSG00000243279	PRAF2	0.443598	0.0017156							PLAAT4
ENSG00000104885	DOT1L	-2.10325	4.02434e-78		ENSG00000188501	LCTL	0.916157	0.0132143		ENSG00000169213	RAB3B	0.8815	7.54585e-07		ENSG00000135480	KRT7	0.443477	0.000726685							ELMOD1
ENSG00000092853	CLSPN	-2.58782	7.7798e-78		ENSG00000154330	PGM5	0.904496	9.06018e-10		ENSG00000090530	P3H2	0.878097	2.49919e-11		ENSG00000103034	NDRG4	0.442078	0.0127893							TCTEX1D4
ENSG00000214357	NEURL1B	-2.90606	1.69056e-77		ENSG00000142197	DOP1B	0.904371	4.28764e-12		ENSG00000128294	TPST2	0.874849	1.00711e-06		ENSG00000168404	MLKL	0.441617	0.0295746							PDE4C
ENSG00000133026	MYH10	-1.75042	1.80929e-77		ENSG00000243137	PSG4	0.903142	3.90676e-07		ENSG00000145284	SCD5	0.869331	7.30059e-09		ENSG00000105270	CLIP3	0.440023	7.99165e-05							ADAMTS13
ENSG00000100889	PCK2	-2.36596	2.7153e-77		ENSG00000122778	KIAA1549	0.902837	6.28446e-08		ENSG00000247809	NR2F2-AS1	0.869309	0.00799005		ENSG00000125734	GPR108	0.438682	0.0001382							GPNMB
ENSG00000143815	LBR	-2.21391	3.19401e-77		ENSG00000121904	CSMD2	0.902681	0.00214396		ENSG00000158122	PRXL2C	0.867818	0.000226414		ENSG00000124313	IQSEC2	0.438679	0.0102907							AC084082.1
ENSG00000165891	E2F7	-2.09873	3.7056e-77		ENSG00000185567	AHNAK2	0.900564	1.22048e-09		ENSG00000196141	SPATS2L	0.867316	2.26251e-06		ENSG00000181026	AEN	0.438243	1.38613e-05							MEDAG
ENSG00000163734	CXCL3	6.61329	6.14074e-77		ENSG00000164418	GRIK2	0.899618	8.23934e-07		ENSG00000139304	PTPRQ	0.866558	0.0349858		ENSG00000115107	STEAP3	0.437938	6.91588e-06							MAFB
ENSG00000078269	SYNJ2	-1.7115	6.78993e-77		ENSG00000124920	MYRF	0.897089	1.46139e-05		ENSG00000082126	MPP4	0.866447	4.00892e-06		ENSG00000033627	ATP6V0A1	0.437821	0.000445322							IL4I1
ENSG00000139112	GABARAPL1	1.77916	1.42922e-76		ENSG00000139174	PRICKLE1	0.895282	2.06944e-13		ENSG00000143158	MPC2	0.86517	2.71509e-10		ENSG00000128340	RAC2	0.437217	4.40187e-05							CLEC2B
ENSG00000127586	CHTF18	-2.58879	1.69197e-76		ENSG00000253746	AC091182.2	0.888056	0.0443528		ENSG00000143816	WNT9A	0.863148	0.0235251		ENSG00000138356	AOX1	0.435972	0.0081324							GALNT15
ENSG00000072041	SLC6A15	2.86718	1.88917e-76		ENSG00000286067	AC004263.2	0.888012	0.000953529		ENSG00000106034	CPED1	0.858852	1.16575e-06		ENSG00000127419	TMEM175	0.435918	0.00903228							LRRK2
ENSG00000119681	LTBP2	-1.76918	2.09393e-76		ENSG00000142949	PTPRF	0.887768	9.69579e-13		ENSG00000124116	WFDC3	0.858596	0.0495962		ENSG00000121413	ZSCAN18	0.435305	0.0442504							SLC16A4
ENSG00000105011	ASF1B	-2.81851	2.1161e-76		ENSG00000108854	SMURF2	0.885833	7.92042e-14		ENSG00000139278	GLIPR1	0.858311	0.00295465		ENSG00000146197	SCUBE3	0.434543	5.29045e-05							CD163L1
ENSG00000198830	HMGN2	-1.92632	3.61139e-76		ENSG00000196141	SPATS2L	0.885322	2.31196e-07		ENSG00000005884	ITGA3	0.856209	1.04024e-12		ENSG00000103512	NOMO1	0.43389	8.45466e-06							NAMPT
ENSG00000111335	OAS2	7.05229	6.42332e-76		ENSG00000177694	NAALADL2	0.885294	1.20377e-10		ENSG00000154330	PGM5	0.85338	1.32175e-06		ENSG00000105520	PLPPR2	0.433803	1.44905e-05							ADAMTS9
ENSG00000013573	DDX11	-2.63514	6.66071e-76		ENSG00000113719	ERGIC1	0.884988	0.0244943		ENSG00000146250	PRSS35	0.853064	0.006775		ENSG00000122861	PLAU	0.433577	1.10912e-06							TMOD1
ENSG00000125845	BMP2	1.97289	8.94447e-76		ENSG00000100196	KDELR3	0.884352	1.54685e-07		ENSG00000150687	PRSS23	0.850037	7.00674e-11		ENSG00000138347	MYPN	0.432084	0.0100314							TMEM178B
ENSG00000140848	CPNE2	-2.32919	1.08318e-75		ENSG00000137267	TUBB2A	0.883834	4.03424e-18		ENSG00000054282	SDCCAG8	0.849225	1.96307e-08		ENSG00000127824	TUBA4A	0.431399	0.0284635							TNFSF15
ENSG00000117152	RGS4	-1.87169	1.9762e-75		ENSG00000101134	DOK5	0.883569	0.000986592		ENSG00000132170	PPARG	0.849073	1.61221e-05		ENSG00000103226	NOMO3	0.431387	0.00116106							CHMP4C
ENSG00000167670	CHAF1A	-2.19317	2.02564e-75		ENSG00000103888	CEMIP	0.881045	2.40657e-18		ENSG00000171889	MIR31HG	0.848416	1.64546e-06		ENSG00000232533	AC093673.1	0.431368	0.0206699							ZNF702P
ENSG00000166341	DCHS1	-2.0098	1.16841e-74		ENSG00000183688	RFLNB	0.878513	1.03594e-14		ENSG00000134531	EMP1	0.847726	0.000106707		ENSG00000137494	ANKRD42	0.431319	0.015744							IRAK3
ENSG00000173207	CKS1B	-2.42654	1.362e-74		ENSG00000134531	EMP1	0.877409	2.18244e-05		ENSG00000166396	SERPINB7	0.845509	7.75643e-08		ENSG00000008283	CYB561	0.430993	0.00558519							THBD
ENSG00000138061	CYP1B1	3.14642	3.81147e-74		ENSG00000162631	NTNG1	0.877407	1.8277e-07		ENSG00000275832	ARHGAP23	0.842726	1.88029e-11		ENSG00000159167	STC1	0.430874	1.19856e-05							SLC25A27
ENSG00000173535	TNFRSF10C	4.85449	4.34201e-74		ENSG00000198756	COLGALT2	0.877175	0.00644639		ENSG00000144320	LNPK	0.839463	5.37679e-08		ENSG00000125637	PSD4	0.430333	0.0446674							FAM110B
ENSG00000162607	USP1	-1.96695	4.79852e-74		ENSG00000029534	ANK1	0.876559	2.5679e-05		ENSG00000091409	ITGA6	0.838278	4.98499e-09		ENSG00000106991	ENG	0.430305	7.29052e-05							FGF7
ENSG00000185885	IFITM1	3.64354	6.2566e-74		ENSG00000105664	COMP	0.876433	0.000721778		ENSG00000174099	MSRB3	0.837401	1.05289e-10		ENSG00000197780	TAF13	0.430165	0.0287868							TNXB
ENSG00000183763	TRAIP	-3.15753	1.10751e-73		ENSG00000176014	TUBB6	0.876122	1.4055e-17		ENSG00000248334	WHAMMP2	0.837235	0.0323014		ENSG00000068971	PPP2R5B	0.429817	4.05274e-05							LSMEM1
ENSG00000104738	MCM4	-1.85422	1.11254e-73		ENSG00000182667	NTM	0.874876	3.27993e-13		ENSG00000128510	CPA4	0.83653	1.43719e-11		ENSG00000147119	CHST7	0.429725	0.0171217							AL359636.2
ENSG00000164087	POC1A	-2.42871	1.52037e-73		ENSG00000065923	SLC9A7	0.874205	3.54491e-18		ENSG00000223551	TMSB4XP4	0.835669	0.0378883		ENSG00000107798	LIPA	0.428347	0.000407331							KRT17
ENSG00000138668	HNRNPD	-1.68423	2.27515e-73		ENSG00000128294	TPST2	0.873516	6.81049e-08		ENSG00000123416	TUBA1B	0.835009	0.000267267		ENSG00000112576	CCND3	0.427187	4.07905e-05							ARHGAP6
ENSG00000115415	STAT1	2.12981	1.32417e-72		ENSG00000134917	ADAMTS8	0.872315	1.04647e-14		ENSG00000143942	CHAC2	0.834058	0.00770641		ENSG00000182749	PAQR7	0.426251	0.00403292							AKR1C1
ENSG00000163535	SGO2	-2.50766	3.32143e-72		ENSG00000110675	ELMOD1	0.872155	5.38291e-06		ENSG00000154447	SH3RF1	0.83331	1.18029e-09		ENSG00000166311	SMPD1	0.425774	0.000139522							CABLES1
ENSG00000100345	MYH9	-1.57145	3.44381e-72		ENSG00000113361	CDH6	0.871353	6.10831e-07		ENSG00000128422	KRT17	0.83176	0.0347826		ENSG00000154027	AK5	0.425689	1.07996e-05							AC015912.3
ENSG00000072501	SMC1A	-1.67437	6.78627e-72		ENSG00000136044	APPL2	0.87016	4.41815e-16		ENSG00000139173	TMEM117	0.830501	3.5898e-06		ENSG00000228526	MIR34AHG	0.425502	0.0063228							GPC5
ENSG00000221829	FANCG	-2.24465	8.22751e-72		ENSG00000114850	SSR3	0.869091	6.22111e-25		ENSG00000153993	SEMA3D	0.829404	0.0339612		ENSG00000110092	CCND1	0.425476	1.69944e-06							CREBRF
ENSG00000121039	RDH10	2.4262	8.32738e-72		ENSG00000082126	MPP4	0.867704	7.0009e-09		ENSG00000176014	TUBB6	0.828678	3.90693e-09		ENSG00000004776	HSPB6	0.424641	9.15743e-06							C2
ENSG00000124882	EREG	3.47443	1.30732e-71		ENSG00000145284	SCD5	0.865631	1.88592e-12		ENSG00000197296	FITM2	0.827173	1.49525e-05		ENSG00000123989	CHPF	0.424599	0.000407331							DCAF4L1
ENSG00000128165	ADM2	-2.288	3.65647e-71		ENSG00000174348	PODN	0.865586	1.96377e-14		ENSG00000136044	APPL2	0.826592	4.72747e-10		ENSG00000186815	TPCN1	0.423951	0.00577746							FAM43A
ENSG00000026103	FAS	2.04844	4.63918e-71		ENSG00000090530	P3H2	0.864323	2.62383e-16		ENSG00000115339	GALNT3	0.826235	0.000271856		ENSG00000173210	ABLIM3	0.42365	1.17518e-05							MAPK8IP2
ENSG00000105486	LIG1	-1.93557	4.86703e-71		ENSG00000139173	TMEM117	0.863928	3.06875e-09		ENSG00000183688	RFLNB	0.823975	1.9038e-09		ENSG00000196743	GM2A	0.423339	0.00103887							CFTR
ENSG00000226087	AC073283.2	4.90029	8.17053e-71		ENSG00000146197	SCUBE3	0.86281	2.85791e-07		ENSG00000139174	PRICKLE1	0.822761	3.15794e-08		ENSG00000172037	LAMB2	0.42266	6.8534e-07							GJD3
ENSG00000139514	SLC7A1	-2.50601	8.74904e-71		ENSG00000116285	ERRFI1	0.86254	5.17509e-14		ENSG00000111052	LIN7A	0.820728	0.00169045		ENSG00000108854	SMURF2	0.422506	0.00124791							AC004264.1
ENSG00000160957	RECQL4	-2.22745	9.25314e-71		ENSG00000137463	MGARP	0.861883	1.35188e-07		ENSG00000073921	PICALM	0.817476	0.000370021		ENSG00000143382	ADAMTSL4	0.42243	0.0419582							ACTN2
ENSG00000115919	KYNU	4.88429	1.25594e-70		ENSG00000106034	CPED1	0.861476	3.11193e-09		ENSG00000186395	KRT10	0.817421	6.21549e-05		ENSG00000169169	CPT1C	0.42235	0.00414398							SAMD9L
ENSG00000158406	HIST1H4H	3.80418	1.58764e-70		ENSG00000152223	EPG5	0.861073	1.67556e-14		ENSG00000136010	ALDH1L2	0.814858	1.67222e-05		ENSG00000108861	DUSP3	0.421524	5.40483e-05							CMYA5
ENSG00000168268	NT5DC2	-1.79613	2.31843e-70		ENSG00000162591	MEGF6	0.860705	3.17309e-06		ENSG00000118971	CCND2	0.812043	5.90219e-10		ENSG00000172831	CES2	0.421287	0.000104488							TNFAIP3
ENSG00000188042	ARL4C	-2.06057	4.56685e-70		ENSG00000080845	DLGAP4	0.860627	0.000233782		ENSG00000159840	ZYX	0.808783	7.22055e-10		ENSG00000139112	GABARAPL1	0.419943	9.21011e-06							APOL1
ENSG00000106624	AEBP1	-1.95214	1.7605e-69		ENSG00000129128	SPCS3	0.85795	5.18136e-23		ENSG00000160200	CBS	0.807787	0.042813		ENSG00000188706	ZDHHC9	0.419198	0.000719225							LINC01705
ENSG00000103495	MAZ	-1.9603	1.88557e-69		ENSG00000162390	ACOT11	0.857409	0.000273542		ENSG00000286190	AC055839.2	0.803601	8.28158e-10		ENSG00000166165	CKB	0.419101	0.00463836							NKD2
ENSG00000086696	HSD17B2	3.23457	2.22864e-69		ENSG00000100558	PLEK2	0.857049	0.00218134		ENSG00000164211	STARD4	0.80289	1.37859e-05		ENSG00000204272	NBDY	0.417925	0.00192152							ODF3B
ENSG00000123219	CENPK	-2.52598	2.42953e-69		ENSG00000162618	ADGRL4	0.854109	5.36658e-12		ENSG00000198648	STK39	0.797724	1.32761e-08		ENSG00000181523	SGSH	0.417646	0.000902144							MMP12
ENSG00000013588	GPRC5A	2.01201	3.24513e-69		ENSG00000149269	PAK1	0.851908	1.42922e-16		ENSG00000152256	PDK1	0.797653	1.26515e-07		ENSG00000160703	NLRX1	0.416409	0.014093							IGFBP1
ENSG00000154856	APCDD1	-3.04274	4.16333e-69		ENSG00000061337	LZTS1	0.849782	2.52656e-06		ENSG00000117519	CNN3	0.796374	3.85317e-12		ENSG00000136854	STXBP1	0.415227	0.000124341							NRG1
ENSG00000221852	KRTAP1-5	3.20164	6.57518e-69		ENSG00000164023	SGMS2	0.849589	6.05093e-13		ENSG00000111907	TPD52L1	0.794024	0.00202898		ENSG00000178467	P4HTM	0.414374	0.00551487							STOM
ENSG00000138160	KIF11	-2.53349	2.46386e-68		ENSG00000147041	SYTL5	0.84893	0.0395694		ENSG00000134668	SPOCD1	0.791819	7.23892e-06		ENSG00000151176	PLBD2	0.4139	1.54888e-05							IL24
ENSG00000198814	GK	2.05361	5.28736e-68		ENSG00000109066	TMEM104	0.848854	2.20515e-10		ENSG00000181649	PHLDA2	0.789965	6.00255e-08		ENSG00000149582	TMEM25	0.413414	0.0207766							SPP1
ENSG00000213347	MXD3	-2.85957	1.76583e-67		ENSG00000226287	TMEM191A	0.847142	0.00398725		ENSG00000149269	PAK1	0.789402	3.87007e-10		ENSG00000125170	DOK4	0.413335	0.0106059							LIMCH1
ENSG00000185112	FAM43A	2.44024	1.92294e-67		ENSG00000117143	UAP1	0.846909	6.01735e-20		ENSG00000183527	PSMG1	0.78836	0.000843388		ENSG00000143878	RHOB	0.413073	0.000544177							SECTM1
ENSG00000062822	POLD1	-2.20559	3.13687e-67		ENSG00000171889	MIR31HG	0.846499	4.46003e-08		ENSG00000123352	SPATS2	0.786923	2.55169e-05		ENSG00000149557	FEZ1	0.413063	0.00120543							LIF
ENSG00000187840	EIF4EBP1	-1.9701	6.37796e-67		ENSG00000104881	PPP1R13L	0.846055	6.3512e-09		ENSG00000277702	AC239859.5	0.786277	0.0280397		ENSG00000188766	SPRED3	0.411705	0.00541676							MYO15B
ENSG00000140451	PIF1	-2.70627	7.68541e-67		ENSG00000262454	MIR193BHG	0.845639	0.00285872		ENSG00000170745	KCNS3	0.785342	0.0143706		ENSG00000149577	SIDT2	0.411623	0.000918283							HSPA4L
ENSG00000177098	SCN4B	4.35543	8.63402e-67		ENSG00000269044	AC024075.2	0.845434	0.00294775		ENSG00000151468	CCDC3	0.785049	2.64236e-06		ENSG00000151388	ADAMTS12	0.411335	4.91519e-05							MCTP1
ENSG00000144354	CDCA7	-3.37635	1.62566e-66		ENSG00000122515	ZMIZ2	0.845176	7.53672e-07		ENSG00000260804	LINC01963	0.784142	8.88192e-05		ENSG00000110719	TCIRG1	0.410565	5.67485e-06							OVGP1
ENSG00000167601	AXL	-1.55872	1.63533e-66		ENSG00000164161	HHIP	0.844939	0.00172505		ENSG00000267279	AC090409.1	0.781597	0.000330543		ENSG00000116133	DHCR24	0.410281	6.08119e-06							SLA
ENSG00000182752	PAPPA	2.80807	1.68652e-66		ENSG00000127528	KLF2	0.842919	5.17569e-05		ENSG00000132429	POPDC3	0.780748	0.00689875		ENSG00000115520	COQ10B	0.410153	0.0339118							KCNJ15
ENSG00000197451	HNRNPAB	-1.67824	1.74911e-66		ENSG00000166396	SERPINB7	0.84282	7.52849e-10		ENSG00000128591	FLNC	0.779213	8.58223e-06		ENSG00000015532	XYLT2	0.410072	2.67942e-05							PARP9
ENSG00000180198	RCC1	-1.85505	3.52768e-66		ENSG00000115339	GALNT3	0.842646	4.15058e-06		ENSG00000133135	RNF128	0.778272	0.00725966		ENSG00000220205	VAMP2	0.409898	0.000347508							TMEM217
ENSG00000108691	CCL2	3.27941	8.69876e-66		ENSG00000254245	PCDHGA3	0.841777	0.00035323		ENSG00000175416	CLTB	0.777502	3.91942e-09		ENSG00000175482	POLD4	0.409438	0.0301012							RND3
ENSG00000132780	NASP	-1.82374	1.39521e-65		ENSG00000167861	HID1	0.840466	0.0146868		ENSG00000154027	AK5	0.776795	2.25153e-09		ENSG00000173918	C1QTNF1	0.409022	0.0056585							ATF3
ENSG00000119986	AVPI1	2.1026	1.52375e-65		ENSG00000162734	PEA15	0.839948	2.34461e-10		ENSG00000188487	INSC	0.776054	5.35376e-05		ENSG00000226137	BAIAP2-DT	0.406394	0.0240323							ELOVL7
ENSG00000115267	IFIH1	3.81144	1.56188e-65		ENSG00000150687	PRSS23	0.839671	6.60141e-14		ENSG00000243137	PSG4	0.776011	0.000134879		ENSG00000148798	INA	0.405946	0.0227168							PARP14
ENSG00000159259	CHAF1B	-2.54086	3.06673e-65		ENSG00000154133	ROBO4	0.838529	0.00622029		ENSG00000163328	GPR155	0.775492	2.05631e-05		ENSG00000180914	OXTR	0.405907	0.0156435							PDE2A
ENSG00000136108	CKAP2	-1.88981	5.15671e-65		ENSG00000133816	MICAL2	0.83481	2.77264e-09		ENSG00000276045	ORAI1	0.769777	0.000308162		ENSG00000180398	MCFD2	0.403972	7.98282e-07							PDE4B
ENSG00000106366	SERPINE1	-1.5568	7.02971e-65		ENSG00000116120	FARSB	0.833696	4.25192e-06		ENSG00000117010	ZNF684	0.769635	0.0326344		ENSG00000101298	SNPH	0.403409	0.00549132							MMP15
ENSG00000164125	GASK1B	3.06879	4.14388e-64		ENSG00000236540	AC006547.1	0.832205	0.0347227		ENSG00000158555	GDPD5	0.768976	0.000340539		ENSG00000137996	RTCA	0.403167	0.00183476							SLC40A1
ENSG00000101945	SUV39H1	-2.39218	7.69582e-64		ENSG00000122786	CALD1	0.828937	4.03598e-12		ENSG00000254635	WAC-AS1	0.768268	0.0020115		ENSG00000141753	IGFBP4	0.402945	2.92128e-06							HIST4H4
ENSG00000135679	MDM2	2.14498	1.2951e-63		ENSG00000105974	CAV1	0.824633	9.53037e-08		ENSG00000156113	KCNMA1	0.768003	1.42432e-06		ENSG00000074855	ANO8	0.402258	0.017515							MAP7
ENSG00000124875	CXCL6	6.93904	1.3783e-63		ENSG00000167114	SLC27A4	0.824577	1.65969e-10		ENSG00000105755	ETHE1	0.767869	0.00063135		ENSG00000179222	MAGED1	0.401726	1.88993e-05							PDE11A
ENSG00000175832	ETV4	-2.10731	2.79231e-63		ENSG00000145016	RUBCN	0.824349	1.92021e-07		ENSG00000111696	NT5DC3	0.76782	7.58894e-05		ENSG00000111321	LTBR	0.401271	0.000219021							PGF
ENSG00000197905	TEAD4	-2.23873	2.85618e-63		ENSG00000128268	MGAT3	0.82071	0.00501409		ENSG00000110675	ELMOD1	0.767106	0.00474397		ENSG00000117984	CTSD	0.401084	0.00151864							DPP4
ENSG00000156587	UBE2L6	1.89876	3.13789e-63		ENSG00000229647	MYOSLID	0.820703	0.00319284		ENSG00000257219	LNCOG	0.766663	8.73588e-05		ENSG00000143369	ECM1	0.40008	6.41771e-05							PRKCH
ENSG00000072864	NDE1	-1.84916	6.19734e-63		ENSG00000113140	SPARC	0.819151	1.41254e-22		ENSG00000164291	ARSK	0.766511	3.71189e-06		ENSG00000145284	SCD5	0.399812	0.0125223							CFB
ENSG00000187514	PTMA	-1.70328	8.02593e-63		ENSG00000139304	PTPRQ	0.818556	0.00480351		ENSG00000153558	FBXL2	0.766132	9.6195e-06		ENSG00000107331	ABCA2	0.399485	0.00262432							SDSL
ENSG00000182963	GJC1	-1.98128	8.28532e-63		ENSG00000167645	YIF1B	0.815544	2.92623e-05		ENSG00000234456	MAGI2-AS3	0.765951	1.23009e-05		ENSG00000198682	PAPSS2	0.398731	9.36688e-06							STAT1
ENSG00000133119	RFC3	-2.25833	9.574e-63		ENSG00000166963	MAP1A	0.813474	3.65572e-10		ENSG00000128606	LRRC17	0.765532	5.71972e-10		ENSG00000013288	MAN2B2	0.398119	0.000407364							PMEL
ENSG00000111247	RAD51AP1	-2.64499	1.02088e-62		ENSG00000189056	RELN	0.810942	1.08191e-07		ENSG00000105664	COMP	0.765213	0.0461519		ENSG00000142627	EPHA2	0.397812	4.03157e-05							SLC22A4
ENSG00000109674	NEIL3	-3.15342	1.10353e-62		ENSG00000112186	CAP2	0.809599	4.73104e-07		ENSG00000072415	MPP5	0.764422	1.95651e-06		ENSG00000070404	FSTL3	0.396796	0.00011558							SQOR
ENSG00000167513	CDT1	-3.02491	1.16703e-62		ENSG00000233308	OSTN-AS1	0.808779	6.47758e-07		ENSG00000164418	GRIK2	0.763861	0.00115639		ENSG00000106367	AP1S1	0.396427	0.00361395							VGF
ENSG00000154188	ANGPT1	2.32989	1.22896e-62		ENSG00000163328	GPR155	0.808382	7.61896e-08		ENSG00000279453	Z99129.4	0.763603	0.023655		ENSG00000103066	PLA2G15	0.396176	0.000205495							AC095055.1
ENSG00000101003	GINS1	-2.5057	1.5003e-62		ENSG00000110880	CORO1C	0.807488	1.70224e-22		ENSG00000189343	RPS2P46	0.762898	0.00430964		ENSG00000130005	GAMT	0.395841	0.0340231							C1orf115
ENSG00000116774	OLFML3	-1.8104	1.53575e-62		ENSG00000151693	ASAP2	0.80671	2.53281e-09		ENSG00000091436	MAP3K20	0.761921	3.51297e-05		ENSG00000138131	LOXL4	0.39576	0.0138135							AVPI1
ENSG00000100100	PIK3IP1	1.92548	1.94651e-62		ENSG00000145349	CAMK2D	0.80519	1.20159e-17		ENSG00000106080	FKBP14	0.760287	3.84903e-06		ENSG00000123342	MMP19	0.39546	0.00259165							AC021054.1
ENSG00000067057	PFKP	-1.59882	2.22381e-62		ENSG00000138119	MYOF	0.802584	2.92128e-16		ENSG00000128872	TMOD2	0.760279	4.44925e-05		ENSG00000145214	DGKQ	0.39508	0.00193657							PDE3A
ENSG00000105894	PTN	-1.67903	4.17559e-62		ENSG00000166897	ELFN2	0.800659	2.3707e-10		ENSG00000183087	GAS6	0.759019	4.39484e-07		ENSG00000158828	PINK1	0.394895	0.00144803							PARP10
ENSG00000110427	KIAA1549L	-3.02043	5.30921e-62		ENSG00000182700	IGIP	0.799959	2.40911e-05		ENSG00000164305	CASP3	0.758805	5.92303e-09		ENSG00000164674	SYTL3	0.393386	0.0461707							SLC15A3
ENSG00000139734	DIAPH3	-2.03283	1.16577e-61		ENSG00000003249	DBNDD1	0.799561	0.00101242		ENSG00000060762	MPC1	0.757503	0.000337769		ENSG00000167034	NKX3-1	0.39312	0.0376542							PCSK5
ENSG00000213853	EMP2	-2.04004	1.25058e-61		ENSG00000136274	NACAD	0.7994	4.8304e-06		ENSG00000270069	MIR222HG	0.757356	0.000173601		ENSG00000121753	ADGRB2	0.393013	0.0156885							LINC00475
ENSG00000187951	AC091057.1	-3.987	1.55368e-61		ENSG00000141522	ARHGDIA	0.797108	2.66093e-16		ENSG00000152056	AP1S3	0.756084	0.0192057		ENSG00000090674	MCOLN1	0.392634	0.0013357							CEND1
ENSG00000105281	SLC1A5	-1.7873	2.39324e-61		ENSG00000188112	C6orf132	0.796329	1.06414e-06		ENSG00000149600	COMMD7	0.755442	8.05148e-05		ENSG00000166340	TPP1	0.392037	0.000192303							C1QTNF1
ENSG00000114115	RBP1	-2.39767	2.85374e-61		ENSG00000133818	RRAS2	0.796163	2.27625e-09		ENSG00000054148	PHPT1	0.754994	3.48136e-05		ENSG00000173221	GLRX	0.391649	0.00330237							CNOT6LP1
ENSG00000186340	THBS2	-1.88015	6.56502e-61		ENSG00000111052	LIN7A	0.796067	5.63069e-05		ENSG00000139971	ARMH4	0.75313	0.00024165		ENSG00000165943	MOAP1	0.39113	0.0234843							MT1M
ENSG00000133106	EPSTI1	2.89799	6.65108e-61		ENSG00000123352	SPATS2	0.795918	2.57172e-06		ENSG00000103489	XYLT1	0.752969	0.000149496		ENSG00000108784	NAGLU	0.391004	0.00262432							GPR155
ENSG00000035499	DEPDC1B	-3.25164	1.88915e-60		ENSG00000114166	KAT2B	0.794262	0.000289088		ENSG00000074416	MGLL	0.752787	1.06987e-05		ENSG00000165282	PIGO	0.390615	0.00969214							DDX58
ENSG00000182054	IDH2	-1.56703	3.15184e-60		ENSG00000070614	NDST1	0.79336	4.32983e-13		ENSG00000151729	SLC25A4	0.75215	1.03433e-05		ENSG00000120725	SIL1	0.389271	0.00694661							SRP14-AS1
ENSG00000164161	HHIP	-3.05655	3.51527e-60		ENSG00000090097	PCBP4	0.793296	1.88694e-15		ENSG00000078967	UBE2D4	0.751718	0.00199075		ENSG00000177000	MTHFR	0.389046	0.0229323							GK
ENSG00000157510	AFAP1L1	-1.99519	6.08342e-60		ENSG00000164176	EDIL3	0.792371	1.84871e-07		ENSG00000167972	ABCA3	0.751363	0.00046272		ENSG00000052802	MSMO1	0.388353	0.00996387							DUSP4
ENSG00000185215	TNFAIP2	1.7468	1.1033e-59		ENSG00000164574	GALNT10	0.790973	7.18194e-18		ENSG00000110880	CORO1C	0.749942	2.47489e-11		ENSG00000196187	TMEM63A	0.387375	0.0041771							IRAK2
ENSG00000118655	DCLRE1B	-2.27993	1.16136e-59		ENSG00000102898	NUTF2	0.788015	1.99471e-05		ENSG00000148484	RSU1	0.749413	0.00116525		ENSG00000070540	WIPI1	0.386325	0.00171069							EFCC1
ENSG00000108932	SLC16A6	5.03089	1.57693e-59		ENSG00000240809	AC026877.1	0.787441	0.0447398		ENSG00000213025	COX20P1	0.74735	0.0381767		ENSG00000172061	LRRC15	0.385089	0.00113345							BIRC3
ENSG00000173193	PARP14	2.21118	3.16994e-59		ENSG00000234494	SP2-AS1	0.787074	0.0488255		ENSG00000218336	TENM3	0.746867	3.08721e-05		ENSG00000160469	BRSK1	0.384454	0.020378							AGT
ENSG00000153885	KCTD15	-2.06879	3.63841e-59		ENSG00000276045	ORAI1	0.786943	2.77049e-05		ENSG00000106803	SEC61B	0.74679	0.00271975		ENSG00000145022	TCTA	0.384138	0.00995876							ORAI3
ENSG00000049192	ADAMTS6	-2.17851	3.65172e-59		ENSG00000105755	ETHE1	0.785811	8.19125e-06		ENSG00000146197	SCUBE3	0.746413	0.000167825		ENSG00000139971	ARMH4	0.383793	0.0455851							SFRP1
ENSG00000107796	ACTA2	-2.00287	4.12904e-59		ENSG00000134668	SPOCD1	0.785437	5.8863e-07		ENSG00000182667	NTM	0.74519	1.43726e-06		ENSG00000057019	DCBLD2	0.383555	0.00834959							ARHGAP28
ENSG00000107731	UNC5B	-2.10392	4.48679e-59		ENSG00000170044	ZPLD1	0.784587	0.0385057		ENSG00000135046	ANXA1	0.745025	4.26902e-10		ENSG00000130714	POMT1	0.382023	0.00104618							ABTB2
ENSG00000196611	MMP1	1.38896	5.70926e-59		ENSG00000176490	DIRAS1	0.783604	4.88712e-09		ENSG00000124802	EEF1E1	0.744425	6.77988e-06		ENSG00000101079	NDRG3	0.380087	0.00333425							FBXO32
ENSG00000172667	ZMAT3	1.98878	6.12386e-59		ENSG00000183087	GAS6	0.783144	8.43252e-12		ENSG00000156381	ANKRD9	0.744166	0.00158433		ENSG00000087303	NID2	0.379591	7.9522e-05							NAALADL2
ENSG00000077152	UBE2T	-2.48911	7.50427e-59		ENSG00000130827	PLXNA3	0.783032	4.70349e-07		ENSG00000104219	ZDHHC2	0.743419	1.19836e-05		ENSG00000166619	BLCAP	0.379574	0.00148732							AC091806.1
ENSG00000091651	ORC6	-1.97829	1.15253e-58		ENSG00000129951	PLPPR3	0.78287	0.0361014		ENSG00000176438	SYNE3	0.743224	7.16334e-05		ENSG00000186866	POFUT2	0.37877	4.46841e-05							SLC39A8
ENSG00000160299	PCNT	-1.67245	1.86817e-58		ENSG00000151468	CCDC3	0.782152	2.43883e-11		ENSG00000061337	LZTS1	0.742332	0.00148759		ENSG00000169231	THBS3	0.378318	0.0233526							ZMAT3
ENSG00000116560	SFPQ	-1.3858	2.17175e-58		ENSG00000102901	CENPT	0.782041	7.81185e-11		ENSG00000152492	CCDC50	0.742114	1.13079e-09		ENSG00000104812	GYS1	0.377959	0.000290504							SLC2A6
ENSG00000006634	DBF4	-2.71063	2.27252e-58		ENSG00000105355	PLIN3	0.781778	1.7306e-13		ENSG00000162734	PEA15	0.740041	8.21036e-07		ENSG00000115461	IGFBP5	0.377887	1.35463e-06							IFI35
ENSG00000154146	NRGN	-2.82665	2.65842e-58		ENSG00000137801	THBS1	0.780694	5.30317e-13		ENSG00000139433	GLTP	0.740025	2.16561e-08		ENSG00000235106	BRD3OS	0.377523	0.0105902							SHC4
ENSG00000244694	PTCHD4	5.59645	9.19504e-58		ENSG00000133627	ACTR3B	0.779598	8.89336e-05		ENSG00000072657	TRHDE	0.739214	5.56977e-05		ENSG00000090776	EFNB1	0.37719	0.000800106							TRANK1
ENSG00000094804	CDC6	-2.1886	3.24234e-57		ENSG00000105088	OLFM2	0.779535	1.64686e-06		ENSG00000054277	OPN3	0.737143	3.31807e-05		ENSG00000231925	TAPBP	0.377034	0.000443943							SLC18B1
ENSG00000188229	TUBB4B	-1.91617	5.49975e-57		ENSG00000176472	ZNF575	0.774502	0.0113088		ENSG00000116133	DHCR24	0.733963	4.78286e-07		ENSG00000198959	TGM2	0.376812	0.000100957							CACNA2D2
ENSG00000165490	DDIAS	-2.60879	9.83507e-57		ENSG00000213713	PIGCP1	0.772867	0.000274925		ENSG00000147027	TMEM47	0.73318	7.25424e-06		ENSG00000128567	PODXL	0.376751	0.0477479							BMP2
ENSG00000120708	TGFBI	-1.44418	1.03574e-56		ENSG00000151917	BEND6	0.772508	4.87834e-05		ENSG00000172965	MIR4435-2HG	0.732509	1.0384e-05		ENSG00000102882	MAPK3	0.376551	0.00536331							AKR1C3
ENSG00000170801	HTRA3	-2.07988	2.14105e-56		ENSG00000073150	PANX2	0.771494	0.0254662		ENSG00000275764	AC092747.4	0.732022	0.0398298		ENSG00000164300	SERINC5	0.375783	0.0222103							TSPAN12
ENSG00000115902	SLC1A4	-2.04164	3.83559e-56		ENSG00000129038	LOXL1	0.770532	1.40065e-11		ENSG00000168785	TSPAN5	0.729303	1.42299e-09		ENSG00000170989	S1PR1	0.373172	0.0324372							AREG
ENSG00000178921	PFAS	-2.34087	4.00405e-56		ENSG00000203485	INF2	0.770359	9.28388e-18		ENSG00000251493	FOXD1	0.72923	0.000209345		ENSG00000100949	RABGGTA	0.373142	0.0154036							FGD4
ENSG00000213551	DNAJC9	-1.94456	4.13214e-56		ENSG00000006327	TNFRSF12A	0.768654	6.32073e-06		ENSG00000164182	NDUFAF2	0.72834	0.00888264		ENSG00000117152	RGS4	0.373123	0.00046429							CAVIN2
ENSG00000089127	OAS1	7.16162	4.75845e-56		ENSG00000167552	TUBA1A	0.767394	1.1795e-07		ENSG00000113719	ERGIC1	0.728332	0.00795761		ENSG00000168778	TCTN2	0.372925	0.0180794							PLA2G4C
ENSG00000170037	CNTROB	-1.67051	5.36929e-56		ENSG00000125648	SLC25A23	0.765913	6.32433e-05		ENSG00000185551	NR2F2	0.727608	1.68953e-09		ENSG00000172830	SSH3	0.372842	0.0189328							AC090877.2
ENSG00000164611	PTTG1	-2.39765	5.40036e-56		ENSG00000050438	SLC4A8	0.76567	1.6372e-08		ENSG00000095380	NANS	0.727562	1.17809e-05		ENSG00000204381	LAYN	0.372287	0.00131293							ANKRD1
ENSG00000137767	SQOR	2.12123	7.35545e-56		ENSG00000120279	MYCT1	0.765282	0.0492469		ENSG00000137941	TTLL7	0.727052	3.39164e-06		ENSG00000102931	ARL2BP	0.371809	0.045096							MMP3
ENSG00000197299	BLM	-3.20942	1.04355e-55		ENSG00000163959	SLC51A	0.764234	0.00140115		ENSG00000058668	ATP2B4	0.726425	4.46681e-05		ENSG00000118473	SGIP1	0.371678	0.0108848							BDKRB2
ENSG00000182199	SHMT2	-1.63965	1.51608e-55		ENSG00000054282	SDCCAG8	0.763432	5.76714e-09		ENSG00000123739	PLA2G12A	0.726185	1.1293e-05		ENSG00000058668	ATP2B4	0.369972	0.000407364							DRAM1
ENSG00000167703	SLC43A2	3.21572	1.65088e-55		ENSG00000096696	DSP	0.76266	2.02561e-08		ENSG00000176871	WSB2	0.72575	3.81482e-09		ENSG00000117408	IPO13	0.369838	0.00183476							CX3CL1
ENSG00000058804	NDC1	-1.65669	1.81527e-55		ENSG00000123643	SLC36A1	0.761846	3.96205e-09		ENSG00000100522	GNPNAT1	0.724636	1.97196e-06		ENSG00000160753	RUSC1	0.369784	0.00200024							CCDC184
ENSG00000139318	DUSP6	1.71575	2.04648e-55		ENSG00000073921	PICALM	0.761806	0.000494917		ENSG00000148459	PDSS1	0.724251	0.00927487		ENSG00000124574	ABCC10	0.369654	0.0027251							SHFL
ENSG00000165804	ZNF219	1.9643	2.78191e-55		ENSG00000177469	CAVIN1	0.761157	7.09962e-16		ENSG00000107020	PLGRKT	0.724005	0.00438025		ENSG00000197632	SERPINB2	0.368883	0.0416248							RNF39
ENSG00000102760	RGCC	1.96965	3.62224e-55		ENSG00000163689	C3orf67	0.760985	0.0123843		ENSG00000065923	SLC9A7	0.723357	7.03419e-08		ENSG00000109079	TNFAIP1	0.368317	0.000544177							TMEM52B
ENSG00000141338	ABCA8	4.16952	4.30757e-55		ENSG00000182606	TRAK1	0.760459	2.4447e-09		ENSG00000162545	CAMK2N1	0.722779	5.92303e-09		ENSG00000160691	SHC1	0.368253	4.86157e-05							SLC7A14
ENSG00000168411	RFWD3	-1.71819	6.20838e-55		ENSG00000160796	NBEAL2	0.760237	5.70392e-06		ENSG00000067167	TRAM1	0.721322	0.00110188		ENSG00000125505	MBOAT7	0.367717	0.000268607							ICAM1
ENSG00000111897	SERINC1	1.72682	6.97228e-55		ENSG00000117602	RCAN3	0.759936	3.38326e-06		ENSG00000164929	BAALC	0.720586	0.000508077		ENSG00000115226	FNDC4	0.366915	0.0382415							GLRX
ENSG00000164938	TP53INP1	1.7768	8.29764e-55		ENSG00000128829	EIF2AK4	0.759491	3.8053e-15		ENSG00000162614	NEXN	0.720456	2.90848e-07		ENSG00000128342	LIF	0.366701	0.00167146							CKS1BP1
ENSG00000138669	PRKG2	4.10109	1.19577e-54		ENSG00000134982	APC	0.757722	5.04059e-06		ENSG00000122376	SHLD2	0.720265	7.66644e-06		ENSG00000148180	GSN	0.366695	0.000645561							GUCA1B
ENSG00000129173	E2F8	-3.42346	2.87722e-54		ENSG00000011465	DCN	0.75733	1.88793e-12		ENSG00000003249	DBNDD1	0.720224	0.00777614		ENSG00000085662	AKR1B1	0.36477	0.00183965							AL049775.1
ENSG00000183486	MX2	4.15831	3.0416e-54		ENSG00000183840	GPR39	0.757168	0.0111192		ENSG00000006327	TNFRSF12A	0.719738	0.000195594		ENSG00000075399	VPS9D1	0.36396	0.022707							IRF7
ENSG00000132563	REEP2	2.0823	3.2703e-54		ENSG00000111696	NT5DC3	0.756909	4.40142e-07		ENSG00000261115	TMEM178B	0.719408	0.00508843		ENSG00000166396	SERPINB7	0.363706	0.0250776							CCDC24
ENSG00000090339	ICAM1	1.92706	4.30342e-54		ENSG00000181751	C5orf30	0.756872	2.25359e-05		ENSG00000115363	EVA1A	0.717008	1.16712e-05		ENSG00000167196	FBXO22	0.363385	0.0164105							LAMA3
ENSG00000168016	TRANK1	1.98561	4.80797e-54		ENSG00000154229	PRKCA	0.756037	4.32526e-11		ENSG00000213977	TAX1BP3	0.715748	0.000521664		ENSG00000151892	GFRA1	0.363213	0.00171019							SEMA6A
ENSG00000128283	CDC42EP1	-1.62939	6.06856e-54		ENSG00000181649	PHLDA2	0.755651	1.47228e-08		ENSG00000102898	NUTF2	0.715129	0.000643832		ENSG00000105755	ETHE1	0.362786	0.035983							CCDC30
ENSG00000137959	IFI44L	5.99624	7.09202e-54		ENSG00000197535	MYO5A	0.755178	1.31608e-05		ENSG00000122674	CCZ1	0.715024	0.0445934		ENSG00000188157	AGRN	0.362692	0.000192303							WAKMAR2
ENSG00000149136	SSRP1	-1.59581	9.51646e-54		ENSG00000234160	AL513165.1	0.754957	0.0234744		ENSG00000162959	MEMO1	0.714898	0.00934731		ENSG00000115129	TP53I3	0.361926	0.0130625							UBE2L6
ENSG00000112936	C7	2.8915	1.07264e-53		ENSG00000185189	NRBP2	0.754581	0.00109471		ENSG00000111145	ELK3	0.714581	7.95829e-06		ENSG00000198517	MAFK	0.36178	0.000118612							USP18
ENSG00000069275	NUCKS1	-1.47858	1.40054e-53		ENSG00000131737	KRT34	0.754221	0.00233585		ENSG00000010278	CD9	0.714258	1.70377e-08		ENSG00000137207	YIPF3	0.360995	0.00577746							SYT16
ENSG00000079156	OSBPL6	-2.07206	2.8561e-53		ENSG00000119242	CCDC92	0.752973	2.27413e-14		ENSG00000134996	OSTF1	0.711743	1.65419e-06		ENSG00000173559	NABP1	0.359737	0.00741526							TM4SF1-AS1
ENSG00000134684	YARS	-1.3673	3.9615e-53		ENSG00000013563	DNASE1L1	0.752343	2.65954e-06		ENSG00000162631	NTNG1	0.711619	0.00123143		ENSG00000006534	ALDH3B1	0.358839	0.0154043							AOC3
ENSG00000164045	CDC25A	-1.9659	4.37564e-53		ENSG00000185761	ADAMTSL5	0.751487	1.84398e-07		ENSG00000137267	TUBB2A	0.710307	3.40081e-07		ENSG00000197496	SLC2A10	0.358271	0.00191344							MT1X
ENSG00000011201	ANOS1	-3.40544	5.46936e-53		ENSG00000149600	COMMD7	0.750416	2.50167e-06		ENSG00000116667	C1orf21	0.710041	1.05961e-05		ENSG00000134590	RTL8C	0.357506	0.000894561							MINDY2
ENSG00000115008	IL1A	3.97046	5.76386e-53		ENSG00000184988	TMEM106A	0.750156	0.000141019		ENSG00000184182	UBE2F	0.709513	1.22549e-06		ENSG00000183087	GAS6	0.35676	0.000271292							DDX60L
ENSG00000106565	TMEM176B	1.89251	7.05636e-53		ENSG00000139998	RAB15	0.748778	3.79938e-05		ENSG00000128923	MINDY2	0.709255	0.00032637		ENSG00000128739	SNRPN	0.356366	0.00402434							AKR1C2
ENSG00000254726	MEX3A	-2.12344	7.35038e-53		ENSG00000152642	GPD1L	0.748105	1.10501e-06		ENSG00000074181	NOTCH3	0.708655	1.77524e-07		ENSG00000012822	CALCOCO1	0.356227	0.00116643							NAMPTP1
ENSG00000002933	TMEM176A	1.66612	1.04442e-52		ENSG00000188997	KCTD21	0.747693	1.01078e-06		ENSG00000117602	RCAN3	0.708523	0.000441646		ENSG00000100299	ARSA	0.354557	0.0161066							ACSL4
ENSG00000164463	CREBRF	2.4508	1.06169e-52		ENSG00000178209	PLEC	0.745327	5.29968e-10		ENSG00000235162	C12orf75	0.707653	1.02023e-08		ENSG00000014914	MTMR11	0.353801	0.034272							NR3C2
ENSG00000023902	PLEKHO1	-1.50782	1.53524e-52		ENSG00000241553	ARPC4	0.744831	6.05093e-13		ENSG00000166228	PCBD1	0.7069	0.00745699		ENSG00000166825	ANPEP	0.353778	0.000487641							CDC42BPG
ENSG00000173894	CBX2	-3.59494	2.60415e-52		ENSG00000152256	PDK1	0.744357	1.32943e-10		ENSG00000080823	MOK	0.706371	0.000763122		ENSG00000164535	DAGLB	0.353612	0.00694345							ADAMTS9-AS2
ENSG00000176697	BDNF	1.41728	2.83768e-52		ENSG00000250899	AC125807.2	0.743758	0.00138602		ENSG00000163466	ARPC2	0.70569	1.95709e-06		ENSG00000042445	RETSAT	0.353396	0.00402434							IGIP
ENSG00000107201	DDX58	2.07151	2.97997e-52		ENSG00000131236	CAP1	0.743412	4.02171e-09		ENSG00000121542	SEC22A	0.705665	0.000434864		ENSG00000088367	EPB41L1	0.353116	0.0105143							TNFSF13
ENSG00000071626	DAZAP1	-1.6492	3.40944e-52		ENSG00000154027	AK5	0.743109	2.87674e-15		ENSG00000184319	RPL23AP82	0.703773	2.02779e-06		ENSG00000108639	SYNGR2	0.352673	0.00661222							APOBEC3G
ENSG00000235162	C12orf75	-1.43414	3.90056e-52		ENSG00000066322	ELOVL1	0.742386	3.9806e-09		ENSG00000178585	CTNNBIP1	0.703626	3.72111e-05		ENSG00000150630	VEGFC	0.351852	0.00085766							PSG4
ENSG00000185585	OLFML2A	-1.96647	3.90056e-52		ENSG00000139874	SSTR1	0.741157	1.55599e-08		ENSG00000164221	CCDC112	0.703616	0.00108353		ENSG00000172893	DHCR7	0.351743	0.0200814							COMP
ENSG00000121621	KIF18A	-2.40072	4.77169e-52		ENSG00000067221	STOML1	0.741063	8.31932e-11		ENSG00000151881	TMEM267	0.702891	0.00161171		ENSG00000204520	MICA	0.351618	0.00597409							GLP2R
ENSG00000110911	SLC11A2	1.79303	4.80355e-52		ENSG00000101608	MYL12A	0.739454	0.000441077		ENSG00000146674	IGFBP3	0.702804	8.38096e-09		ENSG00000149541	B3GAT3	0.351573	0.0127893							AMPD3
ENSG00000153044	CENPH	-2.3223	4.88578e-52		ENSG00000197860	SGTB	0.739336	2.77439e-10		ENSG00000109066	TMEM104	0.701878	6.92751e-06		ENSG00000259330	INAFM2	0.349649	0.00725754							KDR
ENSG00000158710	TAGLN2	-1.54761	9.19022e-52		ENSG00000167394	ZNF668	0.737962	2.29133e-05		ENSG00000152642	GPD1L	0.701555	0.0040579		ENSG00000135318	NT5E	0.349446	0.00148732							MGARP
ENSG00000170961	HAS2	-2.56155	1.24578e-51		ENSG00000152137	HSPB8	0.737611	6.82238e-12		ENSG00000167645	YIF1B	0.700725	0.00222695		ENSG00000158109	TPRG1L	0.349385	0.00235098							RGS2
ENSG00000151725	CENPU	-1.95913	1.35652e-51		ENSG00000132688	NES	0.736883	8.72867e-12		ENSG00000152133	GPATCH11	0.69924	0.000270622		ENSG00000148411	NACC2	0.349227	0.000795544							CFAP44
ENSG00000147536	GINS4	-1.91963	1.47645e-51		ENSG00000173402	DAG1	0.736217	0.000259443		ENSG00000148677	ANKRD1	0.699111	5.39615e-05		ENSG00000007384	RHBDF1	0.348764	0.00284151							TNFRSF9
ENSG00000228716	DHFR	-1.6202	2.15908e-51		ENSG00000186575	NF2	0.736026	1.63565e-14		ENSG00000173715	C11orf80	0.698527	0.00262756		ENSG00000159899	NPR2	0.347798	0.00468621							MIR29B2CHG
ENSG00000168209	DDIT4	-1.69966	2.30788e-51		ENSG00000111341	MGP	0.735922	0.0343461		ENSG00000028203	VEZT	0.697437	2.62072e-05		ENSG00000162736	NCSTN	0.347636	0.000493778							CELSR3
ENSG00000100162	CENPM	-2.46584	2.79944e-51		ENSG00000081181	ARG2	0.735487	0.0385639		ENSG00000155016	CYP2U1	0.696856	9.32678e-06		ENSG00000117682	DHDDS	0.347116	0.00751261							SLC11A2
ENSG00000092820	EZR	-1.52442	3.11039e-51		ENSG00000260630	SNAI3-AS1	0.734727	0.000979156		ENSG00000172301	COPRS	0.696397	0.00522357		ENSG00000119899	SLC17A5	0.347064	0.00996322							KLHDC7B
ENSG00000123689	G0S2	4.4155	3.22026e-51		ENSG00000110876	SELPLG	0.734066	0.000269906		ENSG00000152465	NMT2	0.696286	1.60505e-06		ENSG00000023171	GRAMD1B	0.346576	0.0401119							ATP13A3
ENSG00000176170	SPHK1	-2.90375	3.75408e-51		ENSG00000149256	TENM4	0.73384	1.78307e-05		ENSG00000118680	MYL12B	0.696224	0.000623027		ENSG00000115884	SDC1	0.346447	0.00464366							COBLL1
ENSG00000136068	FLNB	-1.80999	4.90359e-51		ENSG00000143816	WNT9A	0.733287	0.00982561		ENSG00000120742	SERP1	0.69539	2.17471e-07		ENSG00000204580	DDR1	0.345576	0.0035063							GABARAPL1
ENSG00000154734	ADAMTS1	1.62677	5.07314e-51		ENSG00000170745	KCNS3	0.732652	0.00480769		ENSG00000172927	MYEOV	0.695227	0.00696444		ENSG00000106012	IQCE	0.344854	0.00933483							AL358472.2
ENSG00000105968	H2AFV	-1.55504	6.86592e-51		ENSG00000175137	SH3BP5L	0.731422	1.56122e-13		ENSG00000124831	LRRFIP1	0.695164	1.91461e-09		ENSG00000026508	CD44	0.344101	2.39e-05							ANO3
ENSG00000173221	GLRX	1.92678	8.11879e-51		ENSG00000054148	PHPT1	0.730867	4.72711e-09		ENSG00000173727	AP000769.1	0.694977	0.00651861		ENSG00000165102	HGSNAT	0.344036	0.00176485							KCNK6
ENSG00000142197	DOP1B	-1.81916	8.11879e-51		ENSG00000205683	DPF3	0.730538	1.22538e-09		ENSG00000241553	ARPC4	0.69431	1.59041e-06		ENSG00000188130	MAPK12	0.3427	0.00624048							KRTAP2-3
ENSG00000101412	E2F1	-1.78949	8.59986e-51		ENSG00000122912	SLC25A16	0.729745	2.45369e-06		ENSG00000106211	HSPB1	0.692973	1.68178e-05		ENSG00000275342	PRAG1	0.341919	0.0048499							COLEC10
ENSG00000110092	CCND1	1.31825	9.89597e-51		ENSG00000132170	PPARG	0.729638	2.99744e-05		ENSG00000112144	ICK	0.692472	0.0148776		ENSG00000099204	ABLIM1	0.341865	0.0223282							TNFAIP2
ENSG00000167747	C19orf48	-1.7258	1.1123e-50		ENSG00000078967	UBE2D4	0.729573	0.000508264		ENSG00000104881	PPP1R13L	0.690381	0.000762578		ENSG00000111186	WNT5B	0.341565	0.0014418							CBLN3
ENSG00000118193	KIF14	-2.40747	1.28655e-50		ENSG00000169750	RAC3	0.728252	0.00078585		ENSG00000144306	SCRN3	0.68925	0.00727364		ENSG00000276547	PCDHGB5	0.341538	0.0074937							CCDC102B
ENSG00000133657	ATP13A3	1.78354	1.50376e-50		ENSG00000181982	CCDC149	0.727825	8.84747e-06		ENSG00000165476	REEP3	0.688122	0.000539083		ENSG00000118855	MFSD1	0.340618	0.0054194							GNAI1
ENSG00000117122	MFAP2	-2.39675	1.90164e-50		ENSG00000105552	BCAT2	0.72756	5.4903e-10		ENSG00000218739	CEBPZOS	0.68749	0.000754433		ENSG00000120129	DUSP1	0.339759	0.00576852							CYP2S1
ENSG00000100304	TTLL12	-1.60429	2.07034e-50		ENSG00000148484	RSU1	0.727435	0.000877982		ENSG00000167552	TUBA1A	0.686996	0.000126551		ENSG00000160685	ZBTB7B	0.33833	0.00576703							OR51M1
ENSG00000116132	PRRX1	-2.13494	2.37541e-50		ENSG00000175416	CLTB	0.725622	4.30295e-11		ENSG00000070087	PFN2	0.686703	1.50236e-05		ENSG00000167123	CERCAM	0.337751	0.00167146							ZCWPW1
ENSG00000134070	IRAK2	2.05016	2.85211e-50		ENSG00000174099	MSRB3	0.72547	8.65255e-11		ENSG00000239264	TXNDC5	0.686694	0.0430761		ENSG00000013297	CLDN11	0.337352	0.00860098							TYMSOS
ENSG00000156802	ATAD2	-1.67336	3.7468e-50		ENSG00000105971	CAV2	0.725308	9.92804e-18		ENSG00000116815	CD58	0.684915	0.0474398		ENSG00000074416	MGLL	0.337291	0.000407331							KCNE5
ENSG00000166147	FBN1	-1.55349	3.77808e-50		ENSG00000280798	LINC00294	0.724368	9.22739e-05		ENSG00000124920	MYRF	0.684849	0.00624656		ENSG00000088298	EDEM2	0.337039	0.00751261							LIPG
ENSG00000169116	PARM1	3.82973	4.33993e-50		ENSG00000183527	PSMG1	0.724261	0.00121036		ENSG00000168268	NT5DC2	0.68397	1.62769e-06		ENSG00000223768	LINC00205	0.336173	0.0130708							FOSB
ENSG00000160298	C21orf58	-2.375	5.165e-50		ENSG00000168268	NT5DC2	0.72299	1.04353e-14		ENSG00000138434	ITPRID2	0.679816	1.65135e-06		ENSG00000010610	CD4	0.335786	0.0320132							TRPA1
ENSG00000087116	ADAMTS2	-1.64899	9.32527e-50		ENSG00000063660	GPC1	0.722376	2.34645e-10		ENSG00000181982	CCDC149	0.679484	0.000499875		ENSG00000136048	DRAM1	0.335586	0.00137218							AP003733.3
ENSG00000158321	AUTS2	-2.47242	1.00688e-49		ENSG00000128872	TMOD2	0.721116	4.49772e-07		ENSG00000134982	APC	0.678838	0.00130958		ENSG00000198001	IRAK4	0.335401	0.0262194							KLF15
ENSG00000186638	KIF24	-3.23337	1.1675e-49		ENSG00000139971	ARMH4	0.720583	1.33177e-06		ENSG00000050438	SLC4A8	0.678141	0.000128456		ENSG00000103042	SLC38A7	0.334904	0.015744							PCMTD1
ENSG00000173559	NABP1	1.6245	1.22994e-49		ENSG00000073711	PPP2R3A	0.718554	0.000266966		ENSG00000172667	ZMAT3	0.678123	0.000235891		ENSG00000174233	ADCY6	0.334771	0.000926163							FGFR4
ENSG00000183876	ARSI	-1.96205	1.23479e-49		ENSG00000168575	SLC20A2	0.718022	3.02541e-12		ENSG00000151376	ME3	0.677528	0.0112163		ENSG00000204592	HLA-E	0.333968	0.000885882							TNFRSF21
ENSG00000143799	PARP1	-1.41479	1.44156e-49		ENSG00000172965	MIR4435-2HG	0.717353	1.62396e-10		ENSG00000135617	PRADC1	0.677333	0.00183078		ENSG00000176697	BDNF	0.333199	0.00404002							AC009404.1
ENSG00000137393	RNF144B	3.83863	1.54018e-49		ENSG00000099365	STX1B	0.716467	2.54266e-05		ENSG00000204856	FAM216A	0.674982	0.0209762		ENSG00000071553	ATP6AP1	0.333057	0.00644659							EFNA5
ENSG00000196924	FLNA	-1.5962	1.56567e-49		ENSG00000084710	EFR3B	0.716045	0.0276199		ENSG00000143036	SLC44A3	0.674478	0.0351861		ENSG00000101294	HM13	0.332963	0.00577746							DTWD1
ENSG00000159055	MIS18A	-2.06248	1.78726e-49		ENSG00000143158	MPC2	0.71457	1.83944e-09		ENSG00000141759	TXNL4A	0.674279	8.03628e-05		ENSG00000172890	NADSYN1	0.33146	0.00361395							TMEM176A
ENSG00000107562	CXCL12	-1.93256	1.80669e-49		ENSG00000235513	AL035681.1	0.713889	0.00955122		ENSG00000143543	JTB	0.674062	0.0253718		ENSG00000143507	DUSP10	0.330908	0.0233139							CRYAB
ENSG00000123136	DDX39A	-1.81943	1.92763e-49		ENSG00000178585	CTNNBIP1	0.713734	2.80891e-06		ENSG00000102471	NDFIP2	0.673214	0.000201035		ENSG00000105339	DENND3	0.330659	0.007614							KIAA1324
ENSG00000023445	BIRC3	2.03169	2.10244e-49		ENSG00000144320	LNPK	0.713556	5.70802e-11		ENSG00000100564	PIGH	0.672959	0.000837295		ENSG00000177239	MAN1B1	0.32982	0.00268263							NEFM
ENSG00000091409	ITGA6	-1.59238	5.26461e-49		ENSG00000091436	MAP3K20	0.712633	1.30946e-07		ENSG00000182606	TRAK1	0.672027	5.54139e-06		ENSG00000286190	AC055839.2	0.329792	0.0190903							LINC00472
ENSG00000169926	KLF13	-1.52002	6.44132e-49		ENSG00000168785	TSPAN5	0.712359	1.01153e-14		ENSG00000142197	DOP1B	0.668557	0.000782155		ENSG00000142733	MAP3K6	0.329788	0.0250776							PGPEP1
ENSG00000092470	WDR76	-2.10053	8.36891e-49		ENSG00000125454	SLC25A19	0.711906	0.00116834		ENSG00000269958	AL049840.5	0.668535	0.00425949		ENSG00000011638	TMEM159	0.329085	0.0446674							DNAH5
ENSG00000102802	MEDAG	2.60182	8.42878e-49		ENSG00000267904	AC024075.1	0.710613	0.0465066		ENSG00000134917	ADAMTS8	0.668446	2.57999e-06		ENSG00000163932	PRKCD	0.328959	0.0305181							NYAP1
ENSG00000104321	TRPA1	1.69808	1.00413e-48		ENSG00000012061	ERCC1	0.710308	1.76206e-08		ENSG00000167114	SLC27A4	0.667472	3.02793e-05		ENSG00000110057	UNC93B1	0.328738	0.0313344							CHL1
ENSG00000130813	SHFL	1.93919	1.34035e-48		ENSG00000107959	PITRM1	0.710281	4.64988e-06		ENSG00000166394	CYB5R2	0.666958	0.0192731		ENSG00000142459	EVI5L	0.328558	0.00842662							ZNF667
ENSG00000189403	HMGB1	-1.85831	1.99921e-48		ENSG00000154122	ANKH	0.709097	3.36341e-08		ENSG00000111832	RWDD1	0.666612	3.44043e-06		ENSG00000183826	BTBD9	0.328551	0.0223267							ITGB8
ENSG00000104763	ASAH1	1.78112	2.59929e-48		ENSG00000140945	CDH13	0.708891	8.30733e-05		ENSG00000082014	SMARCD3	0.666225	3.05188e-05		ENSG00000005486	RHBDD2	0.328376	0.00913864							GPCPD1
ENSG00000136160	EDNRB	2.9143	2.64044e-48		ENSG00000262576	PCDHGA4	0.708641	7.64122e-07		ENSG00000113140	SPARC	0.665551	3.29852e-09		ENSG00000142798	HSPG2	0.328324	0.0116785							LY6E
ENSG00000176890	TYMS	-1.72982	2.95344e-48		ENSG00000124191	TOX2	0.708488	3.42203e-05		ENSG00000088986	DYNLL1	0.665254	0.00129537		ENSG00000164038	SLC9B2	0.328017	0.0408756							CEBPD
ENSG00000185347	TEDC1	-2.51323	3.61015e-48		ENSG00000106211	HSPB1	0.706304	2.00081e-07		ENSG00000144677	CTDSPL	0.665202	2.55772e-06		ENSG00000020129	NCDN	0.327831	0.00694661							CCDC18-AS1
ENSG00000125384	PTGER2	-1.49863	4.15534e-48		ENSG00000172927	MYEOV	0.706249	8.44558e-05		ENSG00000172031	EPHX4	0.664711	0.00106081		ENSG00000145244	CORIN	0.327069	0.00700772							N4BP2L1
ENSG00000104043	ATP8B4	5.04931	1.0672e-47		ENSG00000196923	PDLIM7	0.705804	1.32574e-06		ENSG00000156110	ADK	0.663654	3.3841e-06		ENSG00000197324	LRP10	0.32698	0.0005897							ADAMTS1
ENSG00000166803	PCLAF	-2.32433	1.2718e-47		ENSG00000179954	SSC5D	0.705662	0.000655665		ENSG00000012061	ERCC1	0.663432	0.000392719		ENSG00000090020	SLC9A1	0.326186	0.00109297							ZDHHC23
ENSG00000113721	PDGFRB	-1.59956	1.88215e-47		ENSG00000128422	KRT17	0.705487	0.0123946		ENSG00000253368	TRNP1	0.663044	2.44857e-06		ENSG00000105612	DNASE2	0.325154	0.0263805							GNG11
ENSG00000058056	USP13	-1.77506	2.26597e-47		ENSG00000089159	PXN	0.705337	4.0533e-14		ENSG00000111450	STX2	0.662706	2.05213e-06		ENSG00000162144	CYB561A3	0.324054	0.0168419							NABP1
ENSG00000134954	ETS1	-1.48235	2.43811e-47		ENSG00000198108	CHSY3	0.704469	0.0210986		ENSG00000173457	PPP1R14B	0.662525	0.00471878		ENSG00000204442	FAM155A	0.323851	0.0254185							AGBL2
ENSG00000178695	KCTD12	1.71196	2.46079e-47		ENSG00000151117	TMEM86A	0.70366	0.048408		ENSG00000164694	FNDC1	0.66227	0.0293061		ENSG00000147475	ERLIN2	0.323486	0.0133499							DTNA
ENSG00000206190	ATP10A	-1.45025	3.43667e-47		ENSG00000173715	C11orf80	0.703517	0.000172286		ENSG00000184992	BRI3BP	0.661864	0.0403407		ENSG00000067445	TRO	0.323325	0.0130414							HSPB7
ENSG00000129351	ILF3	-1.53932	4.01537e-47		ENSG00000076351	SLC46A1	0.703108	0.0077427		ENSG00000102781	KATNAL1	0.661105	0.00126403		ENSG00000158006	PAFAH2	0.323098	0.0391505							APOL2
ENSG00000197635	DPP4	2.1709	4.29929e-47		ENSG00000065308	TRAM2	0.70259	4.12098e-08		ENSG00000197785	ATAD3A	0.660416	2.30214e-06		ENSG00000167566	NCKAP5L	0.321997	0.0035714							SLC22A23
ENSG00000076003	MCM6	-1.82197	5.35828e-47		ENSG00000143845	ETNK2	0.701953	7.17499e-08		ENSG00000073711	PPP2R3A	0.659905	0.00646015		ENSG00000161533	ACOX1	0.321893	0.0190424							LBX2-AS1
ENSG00000265415	AC099850.3	-2.68991	1.62434e-46		ENSG00000134243	SORT1	0.700808	1.10932e-14		ENSG00000177425	PAWR	0.659175	0.000175039		ENSG00000141458	NPC1	0.321037	0.0266494							GSAP
ENSG00000176887	SOX11	-1.93709	2.59454e-46		ENSG00000101079	NDRG3	0.700554	1.0554e-05		ENSG00000102901	CENPT	0.658981	1.74786e-05		ENSG00000185803	SLC52A2	0.320225	0.015897							ZMIZ1-AS1
ENSG00000145390	USP53	1.98745	2.71103e-46		ENSG00000119681	LTBP2	0.700426	4.87889e-12		ENSG00000225484	NUTM2B-AS1	0.658817	0.003021		ENSG00000149948	HMGA2	0.319726	0.0293162							WHRN
ENSG00000183496	MEX3B	-2.02055	3.36533e-46		ENSG00000072415	MPP5	0.700338	2.88859e-08		ENSG00000157045	NTAN1	0.65736	0.00170609		ENSG00000242802	AP5Z1	0.319325	0.00757999							BMP6
ENSG00000078053	AMPH	-2.3443	4.00551e-46		ENSG00000173166	RAPH1	0.699028	0.0185719		ENSG00000236333	TRHDE-AS1	0.655583	6.7052e-05		ENSG00000091986	CCDC80	0.319258	0.00013285							KLHL24
ENSG00000090376	IRAK3	2.50706	4.01668e-46		ENSG00000166333	ILK	0.698947	4.77095e-06		ENSG00000139428	MMAB	0.653995	0.0134858		ENSG00000135926	TMBIM1	0.319035	0.00201093							IGFBP4
ENSG00000149929	HIRIP3	-1.8681	4.88017e-46		ENSG00000122863	CHST3	0.6988	1.67436e-09		ENSG00000113328	CCNG1	0.653771	9.72029e-07		ENSG00000101337	TM9SF4	0.31902	0.00400823							INHBA-AS1
ENSG00000140416	TPM1	-1.28027	9.78891e-46		ENSG00000149571	KIRREL3	0.69727	1.05353e-07		ENSG00000163171	CDC42EP3	0.652725	0.000203967		ENSG00000141503	MINK1	0.31856	0.00328129							LINC00452
ENSG00000161638	ITGA5	-1.56889	1.36679e-45		ENSG00000198796	ALPK2	0.696679	1.17128e-05		ENSG00000175066	GK5	0.652661	0.000168939		ENSG00000050165	DKK3	0.318205	0.00134018							FTH1P8
ENSG00000185551	NR2F2	-1.35203	1.58965e-45		ENSG00000168528	SERINC2	0.696616	0.00196705		ENSG00000106780	MEGF9	0.650606	0.000463782		ENSG00000100284	TOM1	0.317873	0.0254474							NHS
ENSG00000099250	NRP1	-1.48835	2.22609e-45		ENSG00000152056	AP1S3	0.695911	0.00635018		ENSG00000107960	STN1	0.649632	0.000167825		ENSG00000005884	ITGA3	0.317221	0.000389926							TRIM36
ENSG00000197872	FAM49A	2.53067	2.22943e-45		ENSG00000114302	PRKAR2A	0.695618	9.94703e-13		ENSG00000196937	FAM3C	0.649612	6.70339e-06		ENSG00000141349	G6PC3	0.316822	0.0110689							AC087741.1
ENSG00000117593	DARS2	-1.82318	3.07609e-45		ENSG00000262209	PCDHGB3	0.695434	0.00727059		ENSG00000165169	DYNLT3	0.649134	0.000136467		ENSG00000087086	FTL	0.316775	0.0213541							GHR
ENSG00000176435	CLEC14A	-1.79146	4.139e-45		ENSG00000103647	CORO2B	0.695102	1.32745e-05		ENSG00000154813	DPH3	0.64868	4.70957e-06		ENSG00000116260	QSOX1	0.316552	0.00120041							UBA7
ENSG00000163923	RPL39L	-2.42526	5.09098e-45		ENSG00000164638	SLC29A4	0.693852	6.8427e-06		ENSG00000110328	GALNT18	0.64857	9.20827e-05		ENSG00000106366	SERPINE1	0.316268	0.00296495							DHRS3
ENSG00000184445	KNTC1	-1.81566	5.2322e-45		ENSG00000112078	KCTD20	0.693716	3.53204e-08		ENSG00000137502	RAB30	0.648494	0.00914139		ENSG00000149932	TMEM219	0.315675	0.0164889							DTX4
ENSG00000133816	MICAL2	-1.87673	6.35752e-45		ENSG00000184009	ACTG1	0.693226	5.05703e-11		ENSG00000145247	OCIAD2	0.646821	0.0116988		ENSG00000113719	ERGIC1	0.315627	0.00468621							ARHGAP27
ENSG00000126216	TUBGCP3	-1.74609	7.3058e-45		ENSG00000155016	CYP2U1	0.692821	3.56111e-08		ENSG00000129317	PUS7L	0.646322	0.000301073		ENSG00000068912	ERLEC1	0.315348	0.0399801							SLC12A7
ENSG00000168476	REEP4	-1.55611	7.68155e-45		ENSG00000260804	LINC01963	0.692489	0.000141019		ENSG00000163697	APBB2	0.64618	0.000218935		ENSG00000114770	ABCC5	0.315194	0.0167382							HIST2H2BC
ENSG00000051341	POLQ	-2.48263	2.10875e-44		ENSG00000110328	GALNT18	0.691613	7.85267e-09		ENSG00000146425	DYNLT1	0.645798	7.16543e-05		ENSG00000173402	DAG1	0.315173	0.0027251							GSTO2
ENSG00000130517	PGPEP1	1.64971	2.30074e-44		ENSG00000158122	PRXL2C	0.69137	0.0011949		ENSG00000184988	TMEM106A	0.645474	0.00700491		ENSG00000181830	SLC35C1	0.315024	0.00661222							ATP2B1-AS1
ENSG00000128944	KNSTRN	-2.01247	2.57955e-44		ENSG00000196498	NCOR2	0.690296	2.88423e-05		ENSG00000120306	CYSTM1	0.644594	0.000684766		ENSG00000167323	STIM1	0.314345	0.014865							CPEB2
ENSG00000142173	COL6A2	-1.39159	2.78024e-44		ENSG00000110092	CCND1	0.689693	1.58377e-13		ENSG00000066322	ELOVL1	0.64449	4.95914e-05		ENSG00000185883	ATP6V0C	0.313476	0.0210019							FAM8A1
ENSG00000118985	ELL2	1.60341	3.44283e-44		ENSG00000060762	MPC1	0.689237	0.000273006		ENSG00000128829	EIF2AK4	0.64285	6.43319e-07		ENSG00000187800	PEAR1	0.31336	0.00241081							ISG20
ENSG00000145901	TNIP1	1.19901	3.6726e-44		ENSG00000095380	NANS	0.688885	7.21925e-10		ENSG00000119242	CCDC92	0.642822	2.49407e-05		ENSG00000119977	TCTN3	0.311403	0.00843343							TMTC1
ENSG00000146950	SHROOM2	-2.28765	4.48358e-44		ENSG00000163697	APBB2	0.688365	3.87375e-07		ENSG00000168528	SERINC2	0.642566	0.00941994		ENSG00000101194	SLC17A9	0.310751	0.0149759							IRF9
ENSG00000138496	PARP9	2.23731	4.86608e-44		ENSG00000155366	RHOC	0.687966	0.000264249		ENSG00000144357	UBR3	0.642269	0.000270622		ENSG00000059122	FLYWCH1	0.31021	0.00835078							AC090192.2
ENSG00000177409	SAMD9L	2.42847	5.92318e-44		ENSG00000139433	GLTP	0.687582	2.87257e-09		ENSG00000182718	ANXA2	0.642098	5.20385e-05		ENSG00000127241	MASP1	0.31005	0.0263628							CCN3
ENSG00000064692	SNCAIP	-2.5093	6.20694e-44		ENSG00000179859	RNF227	0.686716	0.00832637		ENSG00000198856	OSTC	0.64127	4.96572e-06		ENSG00000149090	PAMR1	0.309329	0.00951094							RASL11A
ENSG00000105323	HNRNPUL1	-1.46433	6.94637e-44		ENSG00000158125	XDH	0.686001	0.00118535		ENSG00000090097	PCBP4	0.641269	2.03365e-06		ENSG00000134917	ADAMTS8	0.309157	0.0171539							DMKN
ENSG00000131620	ANO1	-1.92865	9.81877e-44		ENSG00000182372	CLN8	0.685109	0.000189258		ENSG00000198805	PNP	0.641146	0.000352401		ENSG00000160767	FAM189B	0.309108	0.00499266							SQSTM1
ENSG00000176692	FOXC2	-2.35999	1.19544e-43		ENSG00000006638	TBXA2R	0.684336	0.000884548		ENSG00000160213	CSTB	0.641136	0.0156442		ENSG00000116514	RNF19B	0.308744	0.039235							EFCAB12
ENSG00000135486	HNRNPA1	-1.36006	1.24441e-43		ENSG00000255737	AGAP2-AS1	0.684225	0.00549927		ENSG00000105810	CDK6	0.640755	0.00125802		ENSG00000198853	RUSC2	0.308532	0.00262432							KMT2E-AS1
ENSG00000172716	SLFN11	-1.55265	1.35181e-43		ENSG00000107020	PLGRKT	0.684214	0.00206505		ENSG00000261801	LOXL1-AS1	0.640739	0.000735701		ENSG00000164692	COL1A2	0.308035	0.00317348							TMEM26
ENSG00000167325	RRM1	-1.74981	1.57607e-43		ENSG00000130590	SAMD10	0.684002	0.000218957		ENSG00000133392	MYH11	0.639626	0.00894085		ENSG00000149571	KIRREL3	0.307821	0.0302962							AC007319.1
ENSG00000125319	C17orf53	-2.61736	1.64122e-43		ENSG00000182492	BGN	0.683848	3.21282e-09		ENSG00000265491	RNF115	0.638706	5.94219e-05		ENSG00000197448	GSTK1	0.307347	0.0266494							HIST1H4E
ENSG00000105088	OLFM2	-1.93262	2.18466e-43		ENSG00000100596	SPTLC2	0.683637	2.45677e-12		ENSG00000110092	CCND1	0.638673	1.5384e-06		ENSG00000205978	NYNRIN	0.306868	0.0253076							RNF112
ENSG00000005059	MCUB	-2.0713	2.1954e-43		ENSG00000170421	KRT8	0.683515	5.41143e-09		ENSG00000023171	GRAMD1B	0.638496	0.00203979		ENSG00000113140	SPARC	0.30658	0.00367535							SLC35F5
ENSG00000185480	PARPBP	-2.07882	2.36639e-43		ENSG00000164929	BAALC	0.683496	0.000656158		ENSG00000061676	NCKAP1	0.638491	6.15677e-05		ENSG00000014216	CAPN1	0.306477	0.00191344							SLC1A2
ENSG00000168497	CAVIN2	1.96226	3.28387e-43		ENSG00000115363	EVA1A	0.682892	8.57842e-07		ENSG00000167397	VKORC1	0.63823	0.00934731		ENSG00000032444	PNPLA6	0.306325	0.0069103							AC007240.3
ENSG00000284946	AC068831.7	-3.45017	3.74534e-43		ENSG00000100116	GCAT	0.682091	4.06462e-07		ENSG00000138698	RAP1GDS1	0.638038	0.000368284		ENSG00000237172	B3GNT9	0.305863	0.0305071							IFITM3
ENSG00000233308	OSTN-AS1	2.86324	4.16284e-43		ENSG00000250320	AC113383.1	0.681414	0.0103247		ENSG00000155366	RHOC	0.637986	0.00508843		ENSG00000113328	CCNG1	0.305652	0.0192505							PLK2
ENSG00000116830	TTF2	-1.60821	4.37796e-43		ENSG00000099377	HSD3B7	0.680905	0.000446446		ENSG00000185088	RPS27L	0.637934	0.0106007		ENSG00000104936	DMPK	0.30505	0.00908964							EYA4
ENSG00000089280	FUS	-1.34389	4.50667e-43		ENSG00000186297	GABRA5	0.680834	0.011367		ENSG00000005812	FBXL3	0.637488	0.00100896		ENSG00000102265	TIMP1	0.304844	0.00757999							TGFB2
ENSG00000159147	DONSON	-1.60266	7.31335e-43		ENSG00000145990	GFOD1	0.680346	0.00473705		ENSG00000205683	DPF3	0.63662	3.14561e-05		ENSG00000221968	FADS3	0.304561	0.0246215							NTN1
ENSG00000131153	GINS2	-2.48121	7.54796e-43		ENSG00000113790	EHHADH	0.680116	0.0006666		ENSG00000276023	DUSP14	0.63647	1.604e-06		ENSG00000116717	GADD45A	0.3044	0.0130746							HIST3H2A
ENSG00000112118	MCM3	-1.72208	8.15965e-43		ENSG00000213977	TAX1BP3	0.679941	0.000186422		ENSG00000145545	SRD5A1	0.634663	4.59115e-06		ENSG00000048471	SNX29	0.304391	0.0222212							TMOD2
ENSG00000117335	CD46	1.57362	9.80233e-43		ENSG00000134072	CAMK1	0.679813	0.000520573		ENSG00000112078	KCTD20	0.634615	6.14407e-05		ENSG00000197965	MPZL1	0.304233	0.00253909							AC080023.1
ENSG00000104881	PPP1R13L	-1.81349	9.92545e-43		ENSG00000176871	WSB2	0.679284	1.21496e-11		ENSG00000148925	BTBD10	0.634562	1.43681e-06		ENSG00000186716	BCR	0.3035	0.00548761							STC1
ENSG00000187608	ISG15	4.51113	1.12264e-42		ENSG00000145391	SETD7	0.679133	1.52615e-06		ENSG00000114302	PRKAR2A	0.634545	1.41659e-05		ENSG00000198786	MT-ND5	0.303326	0.0184699							IL1R1
ENSG00000198055	GRK6	-1.58311	1.14066e-42		ENSG00000117519	CNN3	0.679101	1.1077e-13		ENSG00000141933	TPGS1	0.634167	0.0276107		ENSG00000196535	MYO18A	0.302655	0.00740688							PRXL2A
ENSG00000181938	GINS3	-2.56601	1.16166e-42		ENSG00000170571	EMB	0.679059	0.0155932		ENSG00000131236	CAP1	0.633706	1.46805e-05		ENSG00000135709	KIAA0513	0.302551	0.0351332							PNMA2
ENSG00000111331	OAS3	1.40969	1.44891e-42		ENSG00000174989	FBXW8	0.678931	0.000185014		ENSG00000162591	MEGF6	0.63313	0.0116334		ENSG00000179832	MROH1	0.302375	0.0252408							TFPI
ENSG00000178752	ERFE	-2.92868	1.53627e-42		ENSG00000166317	SYNPO2L	0.678755	0.00610893		ENSG00000156973	PDE6D	0.633104	0.000710158		ENSG00000184867	ARMCX2	0.301954	0.0211149							RNF141
ENSG00000157227	MMP14	-1.25064	1.64412e-42		ENSG00000126562	WNK4	0.678589	0.000129755		ENSG00000087253	LPCAT2	0.632461	0.000930782		ENSG00000100239	PPP6R2	0.301042	0.0028968							LURAP1L
ENSG00000187498	COL4A1	-1.7207	2.18157e-42		ENSG00000080823	MOK	0.67796	0.000134484		ENSG00000106733	NMRK1	0.632397	0.0159465		ENSG00000123384	LRP1	0.299407	0.0107529							IL1RL2
ENSG00000104368	PLAT	1.47557	2.43854e-42		ENSG00000152465	NMT2	0.677766	2.70969e-09		ENSG00000133627	ACTR3B	0.632376	0.0220342		ENSG00000140564	FURIN	0.299007	0.00165053							LGALS9
ENSG00000160326	SLC2A6	1.98859	3.75324e-42		ENSG00000164291	ARSK	0.677284	2.9166e-10		ENSG00000111652	COPS7A	0.63196	0.000372528		ENSG00000198768	APCDD1L	0.298763	0.00193148							SIK1
ENSG00000137404	NRM	-2.09466	4.04583e-42		ENSG00000106733	NMRK1	0.677013	0.000603171		ENSG00000186132	C2orf76	0.63195	0.0198766		ENSG00000060971	ACAA1	0.298477	0.0212693							AC110597.1
ENSG00000164032	H2AFZ	-1.81069	6.57303e-42		ENSG00000048740	CELF2	0.676893	3.60209e-05		ENSG00000080845	DLGAP4	0.631875	0.0159537		ENSG00000001617	SEMA3F	0.298456	0.0290549							CEBPB-AS1
ENSG00000173210	ABLIM3	1.20482	7.80026e-42		ENSG00000166394	CYB5R2	0.676728	0.00927193		ENSG00000102007	PLP2	0.631549	0.00086912		ENSG00000100258	LMF2	0.29829	0.00414398							COL11A2
ENSG00000154920	EME1	-2.57633	9.47973e-42		ENSG00000122359	ANXA11	0.676474	1.90244e-08		ENSG00000164253	WDR41	0.630884	0.00010548		ENSG00000182636	NDN	0.298147	0.0425414							IP6K3
ENSG00000213186	TRIM59	-1.98649	1.58692e-41		ENSG00000161681	SHANK1	0.675031	0.000141607		ENSG00000162073	PAQR4	0.630714	0.0243326		ENSG00000005243	COPZ2	0.298069	0.035983							OAS3
ENSG00000146072	TNFRSF21	1.6805	1.59883e-41		ENSG00000174306	ZHX3	0.674658	3.55875e-09		ENSG00000256053	COA8	0.63023	0.00701454		ENSG00000197530	MIB2	0.298045	0.0135867							NFKBIA
ENSG00000169851	PCDH7	-1.57157	1.65966e-41		ENSG00000187800	PEAR1	0.67457	0.000722371		ENSG00000244625	MIATNB	0.629957	0.0450191		ENSG00000177666	PNPLA2	0.297898	0.0190587							PLSCR1
ENSG00000196584	XRCC2	-2.73935	1.85578e-41		ENSG00000152492	CCDC50	0.674288	2.90785e-14		ENSG00000141522	ARHGDIA	0.62938	4.20506e-07		ENSG00000123643	SLC36A1	0.297539	0.040176							RBM47
ENSG00000113361	CDH6	-2.14488	1.97958e-41		ENSG00000189077	TMEM120A	0.673947	0.00821281		ENSG00000152601	MBNL1	0.629359	0.00108731		ENSG00000115275	MOGS	0.297518	0.0142536							CLGN
ENSG00000185760	KCNQ5	-2.61143	2.28831e-41		ENSG00000068903	SIRT2	0.673859	8.81074e-06		ENSG00000142227	EMP3	0.628185	0.0122015		ENSG00000125398	SOX9	0.296446	0.0223282							TNFSF18
ENSG00000133392	MYH11	-1.95877	3.24393e-41		ENSG00000177105	RHOG	0.673858	0.00167173		ENSG00000257267	ZNF271P	0.627475	9.41749e-05		ENSG00000140545	MFGE8	0.295993	0.00232994							PCYOX1
ENSG00000261040	WFDC21P	2.72472	3.34064e-41		ENSG00000213839	TMX2P1	0.673528	0.021756		ENSG00000076351	SLC46A1	0.627411	0.0427101		ENSG00000204351	SKIV2L	0.295679	0.00854649							MMP1
ENSG00000130695	CEP85	-2.08688	3.42877e-41		ENSG00000128165	ADM2	0.673362	3.2487e-05		ENSG00000198833	UBE2J1	0.627218	9.07391e-06		ENSG00000140950	MEAK7	0.295108	0.0108893							TBXAS1
ENSG00000146410	MTFR2	-2.40646	3.84583e-41		ENSG00000135709	KIAA0513	0.673358	1.43064e-09		ENSG00000184009	ACTG1	0.627105	1.7534e-06		ENSG00000115486	GGCX	0.294892	0.0245826							CYB5R1
ENSG00000163297	ANTXR2	-1.18554	4.05162e-41		ENSG00000071205	ARHGAP10	0.672138	7.88318e-08		ENSG00000168575	SLC20A2	0.626665	1.27071e-06		ENSG00000133065	SLC41A1	0.294757	0.0100314							FTH1P11
ENSG00000170390	DCLK2	-2.10363	5.59728e-41		ENSG00000138835	RGS3	0.670396	3.89909e-06		ENSG00000162426	SLC45A1	0.626617	0.00220909		ENSG00000170581	STAT2	0.292491	0.0203961							EIF2AK2
ENSG00000167772	ANGPTL4	1.71716	5.61585e-41		ENSG00000111652	COPS7A	0.670378	1.54717e-05		ENSG00000026025	VIM	0.626596	1.95859e-05		ENSG00000175662	TOM1L2	0.292395	0.00889357							SVEP1
ENSG00000180155	LYNX1	3.21039	8.56009e-41		ENSG00000101460	MAP1LC3A	0.670267	4.00724e-08		ENSG00000161682	FAM171A2	0.626539	0.025468		ENSG00000181852	RNF41	0.292381	0.00395559							FCMR
ENSG00000257167	TMPO-AS1	-3.29295	1.00437e-40		ENSG00000132429	POPDC3	0.670156	0.0156264		ENSG00000232119	MCTS1	0.626072	0.0262404		ENSG00000137216	TMEM63B	0.292234	0.0122208							SYNGR2
ENSG00000145555	MYO10	-1.32566	1.10136e-40		ENSG00000106789	CORO2A	0.669634	0.000797289		ENSG00000105355	PLIN3	0.625423	4.2697e-06		ENSG00000104368	PLAT	0.292098	0.00922715							POU2F2
ENSG00000055163	CYFIP2	2.86762	1.29411e-40		ENSG00000142227	EMP3	0.669082	0.00071649		ENSG00000135776	ABCB10	0.625314	0.000359581		ENSG00000154447	SH3RF1	0.291627	0.0207023							PLD1
ENSG00000173456	RNF26	-1.59094	1.55389e-40		ENSG00000147642	SYBU	0.668551	0.0137031		ENSG00000116649	SRM	0.623988	0.000150411		ENSG00000010295	IFFO1	0.291301	0.0346258							LRRC56
ENSG00000122691	TWIST1	-1.82627	1.63211e-40		ENSG00000028203	VEZT	0.668487	6.66691e-06		ENSG00000137936	BCAR3	0.623431	3.67592e-06		ENSG00000132824	SERINC3	0.290716	0.00604682							SPRY1
ENSG00000087086	FTL	1.41999	2.08594e-40		ENSG00000130640	TUBGCP2	0.668247	2.19733e-07		ENSG00000114450	GNB4	0.623211	0.00037725		ENSG00000100994	PYGB	0.290407	0.00224472							AL118558.3
ENSG00000100714	MTHFD1	-1.50554	2.4014e-40		ENSG00000142798	HSPG2	0.668001	0.000179699		ENSG00000168374	ARF4	0.622093	7.75193e-06		ENSG00000108509	CAMTA2	0.290353	0.00622835							SLC44A3
ENSG00000133687	TMTC1	1.53743	2.73055e-40		ENSG00000133135	RNF128	0.666429	0.00231015		ENSG00000105738	SIPA1L3	0.621972	0.00326102		ENSG00000133805	AMPD3	0.290145	0.0378406							AC009093.2
ENSG00000088305	DNMT3B	-2.65484	3.0891e-40		ENSG00000130635	COL5A1	0.665519	6.15876e-08		ENSG00000182774	RPS17	0.621753	0.0394025		ENSG00000073008	PVR	0.289564	0.00420897							SEZ6L2
ENSG00000108424	KPNB1	-1.12421	3.51574e-40		ENSG00000139514	SLC7A1	0.665457	3.52799e-05		ENSG00000013563	DNASE1L1	0.621556	0.00106556		ENSG00000101152	DNAJC5	0.289328	0.00577746							GDNF
ENSG00000105329	TGFB1	-1.41344	3.63384e-40		ENSG00000165097	KDM1B	0.66539	6.23774e-05		ENSG00000174348	PODN	0.621388	9.45048e-06		ENSG00000104853	CLPTM1	0.288653	0.0070048							PLEKHH2
ENSG00000156804	FBXO32	2.0087	3.7177e-40		ENSG00000058262	SEC61A1	0.665218	3.02601e-06		ENSG00000176973	FAM89B	0.621071	0.00404772		ENSG00000137267	TUBB2A	0.288617	0.0194461							MAP4K3
ENSG00000131873	CHSY1	-1.40527	4.01908e-40		ENSG00000278615	C11orf98	0.66373	0.0011949		ENSG00000140950	MEAK7	0.620153	4.4465e-06		ENSG00000078804	TP53INP2	0.288363	0.0239958							GALNT3
ENSG00000088882	CPXM1	-2.83723	5.47008e-40		ENSG00000115677	HDLBP	0.663434	3.41556e-08		ENSG00000182117	NOP10	0.616587	0.00696481		ENSG00000198792	TMEM184B	0.288135	0.00501219							BHLHE41
ENSG00000100139	MICALL1	-1.30369	5.56555e-40		ENSG00000188766	SPRED3	0.663329	1.32574e-06		ENSG00000086598	TMED2	0.616053	8.18012e-05		ENSG00000132471	WBP2	0.28785	0.0302962							LTB4R
ENSG00000136861	CDK5RAP2	-1.32244	5.57368e-40		ENSG00000166228	PCBD1	0.663314	0.00474854		ENSG00000110881	ASIC1	0.615989	0.0146585		ENSG00000135631	RAB11FIP5	0.287846	0.00401793							SCAMP1-AS1
ENSG00000004777	ARHGAP33	-2.27621	8.7458e-40		ENSG00000140950	MEAK7	0.662492	3.81037e-10		ENSG00000099377	HSD3B7	0.615149	0.0124629		ENSG00000126903	SLC10A3	0.287836	0.0481156							FHDC1
ENSG00000111445	RFC5	-2.32391	1.02939e-39		ENSG00000258441	LINC00641	0.662221	0.00688107		ENSG00000100138	SNU13	0.61472	0.0219861		ENSG00000161217	PCYT1A	0.287284	0.0148476							NPPB
ENSG00000189060	H1F0	-1.27755	1.43846e-39		ENSG00000196715	VKORC1L1	0.661997	2.63947e-13		ENSG00000196715	VKORC1L1	0.614657	7.76669e-05		ENSG00000167693	NXN	0.287113	0.0271905							SPAG4
ENSG00000143147	GPR161	-1.36395	1.45431e-39		ENSG00000161217	PCYT1A	0.66188	2.42921e-14		ENSG00000119899	SLC17A5	0.614399	1.23861e-05		ENSG00000162735	PEX19	0.286275	0.0256069							GPR68
ENSG00000184588	PDE4B	2.20845	1.47939e-39		ENSG00000147065	MSN	0.66174	6.51217e-09		ENSG00000113838	TBCCD1	0.61402	0.0210065		ENSG00000152556	PFKM	0.286203	0.0165479							EPAS1
ENSG00000125848	FLRT3	2.80822	1.94845e-39		ENSG00000118922	KLF12	0.66172	1.4406e-05		ENSG00000101079	NDRG3	0.613465	0.00074096		ENSG00000129103	SUMF2	0.286093	0.00757999							AP000944.5
ENSG00000106144	CASP2	-1.62693	1.99564e-39		ENSG00000124357	NAGK	0.661597	5.46396e-10		ENSG00000104154	SLC30A4	0.613464	0.00168675		ENSG00000141736	ERBB2	0.285715	0.0180759							SERINC2
ENSG00000164400	CSF2	5.04043	2.25105e-39		ENSG00000176986	SEC24C	0.660996	0.000224335		ENSG00000165410	CFL2	0.612055	6.04439e-06		ENSG00000171617	ENC1	0.285375	0.0118876							TPCN1
ENSG00000196975	ANXA4	1.44814	4.47806e-39		ENSG00000182670	TTC3	0.660949	2.97238e-07		ENSG00000169439	SDC2	0.611927	3.63326e-06		ENSG00000024422	EHD2	0.284763	0.00317325							KBTBD7
ENSG00000185262	UBALD2	-1.52501	4.48451e-39		ENSG00000151729	SLC25A4	0.660899	1.18037e-05		ENSG00000175348	TMEM9B	0.611553	5.31427e-06		ENSG00000105556	MIER2	0.284605	0.0189328							CPM
ENSG00000147853	AK3	1.37052	4.56859e-39		ENSG00000139645	ANKRD52	0.660251	3.63665e-07		ENSG00000222041	CYTOR	0.610988	0.00725505		ENSG00000196072	BLOC1S2	0.2842	0.0437633							THSD1
ENSG00000183955	KMT5A	-1.27953	4.72762e-39		ENSG00000242372	EIF6	0.660226	0.000472404		ENSG00000152223	EPG5	0.610381	0.00018278		ENSG00000254986	DPP3	0.283971	0.0112409							CCND1
ENSG00000112297	CRYBG1	-2.21684	5.09901e-39		ENSG00000138674	SEC31A	0.659967	1.73413e-06		ENSG00000146282	RARS2	0.609475	6.06689e-05		ENSG00000124587	PEX6	0.283625	0.0394685							AC107959.3
ENSG00000138376	BARD1	-2.44966	5.83967e-39		ENSG00000146674	IGFBP3	0.65971	1.2226e-12		ENSG00000145781	COMMD10	0.608456	0.00757559		ENSG00000139174	PRICKLE1	0.28322	0.0441678							ACVRL1
ENSG00000102900	NUP93	-1.39518	6.14039e-39		ENSG00000172346	CSDC2	0.659009	2.27615e-08		ENSG00000100596	SPTLC2	0.608128	6.09874e-05		ENSG00000127526	SLC35E1	0.282541	0.0106438							POM121L9P
ENSG00000133805	AMPD3	1.81664	8.18717e-39		ENSG00000111450	STX2	0.658042	1.14059e-10		ENSG00000142937	RPS8	0.608106	0.00603663		ENSG00000142687	KIAA0319L	0.282034	0.0109048							GAMT
ENSG00000103966	EHD4	-1.27774	8.28805e-39		ENSG00000087116	ADAMTS2	0.657739	1.3302e-08		ENSG00000120992	LYPLA1	0.608082	0.00502459		ENSG00000130766	SESN2	0.281547	0.0240323							MTUS1
ENSG00000135373	EHF	8.17939	8.47892e-39		ENSG00000157483	MYO1E	0.657643	0.000308133		ENSG00000106537	TSPAN13	0.607814	0.0161753		ENSG00000197467	COL13A1	0.281501	0.0258807							BMP4
ENSG00000116005	PCYOX1	1.3908	8.47892e-39		ENSG00000026025	VIM	0.656217	3.41875e-08		ENSG00000170522	ELOVL6	0.607701	2.05277e-05		ENSG00000182541	LIMK2	0.281287	0.0452002							MFSD6
ENSG00000021645	NRXN3	-2.24429	9.3112e-39		ENSG00000142733	MAP3K6	0.656191	6.80402e-09		ENSG00000168994	PXDC1	0.606584	2.09647e-05		ENSG00000110047	EHD1	0.280865	0.0189328							NDFIP2
ENSG00000174442	ZWILCH	-1.78268	1.00904e-38		ENSG00000006576	PHTF2	0.656046	5.0371e-09		ENSG00000233101	HOXB-AS3	0.605719	0.0133229		ENSG00000068903	SIRT2	0.280424	0.034272							TRIM55
ENSG00000096433	ITPR3	-2.07551	1.33595e-38		ENSG00000071127	WDR1	0.655917	1.5207e-09		ENSG00000148908	RGS10	0.605602	0.000986344		ENSG00000144583	2022-03-04	0.279859	0.0109774							IFIT5
ENSG00000135968	GCC2	1.96395	1.34956e-38		ENSG00000134369	NAV1	0.655443	0.000314267		ENSG00000151693	ASAP2	0.60518	0.00155604		ENSG00000064115	TM7SF3	0.279181	0.0204943							NPAS1
ENSG00000130396	AFDN	-1.4515	1.46873e-38		ENSG00000139428	MMAB	0.654897	0.00480711		ENSG00000272695	GAS6-DT	0.604674	0.0130781		ENSG00000073969	NSF	0.278884	0.019707							HSPB8
ENSG00000181634	TNFSF15	2.52342	1.48592e-38		ENSG00000172667	ZMAT3	0.65353	2.41687e-11		ENSG00000118495	PLAGL1	0.604635	0.00416281		ENSG00000159346	ADIPOR1	0.278739	0.0494186							TYMP
ENSG00000214826	DDX12P	-2.93341	1.61232e-38		ENSG00000153558	FBXL2	0.653365	1.37285e-05		ENSG00000131015	ULBP2	0.604619	0.00244034		ENSG00000187446	CHP1	0.278608	0.00951094							YPEL4
ENSG00000039139	DNAH5	1.64706	2.29685e-38		ENSG00000165996	HACD1	0.653288	2.86206e-07		ENSG00000162976	SLC66A3	0.60429	0.000218585		ENSG00000152127	MGAT5	0.278048	0.00604682							DEPP1
ENSG00000134107	BHLHE40	-1.33091	3.34927e-38		ENSG00000182287	AP1S2	0.653102	1.18748e-11		ENSG00000164574	GALNT10	0.603741	6.33402e-06		ENSG00000105726	ATP13A1	0.277928	0.0177032							EXTL1
ENSG00000137809	ITGA11	-1.49017	3.38718e-38		ENSG00000067829	IDH3G	0.652948	0.000870343		ENSG00000146802	TMEM168	0.603367	0.00164142		ENSG00000214548	MEG3	0.277853	0.0163712							DTX3L
ENSG00000114346	ECT2	-1.44915	4.74097e-38		ENSG00000159069	FBXW5	0.652941	2.79381e-08		ENSG00000123505	AMD1	0.603279	5.43843e-05		ENSG00000138279	ANXA7	0.27754	0.0130414							DIO2
ENSG00000225511	LINC00475	2.07903	5.03314e-38		ENSG00000171067	C11orf24	0.652912	5.29422e-06		ENSG00000140650	PMM2	0.602692	0.000555452		ENSG00000164068	RNF123	0.277296	0.0473532							ARRDC2
ENSG00000129534	MIS18BP1	-2.27488	5.18796e-38		ENSG00000144357	UBR3	0.652819	2.40722e-09		ENSG00000198843	SELENOT	0.602625	4.19857e-06		ENSG00000114853	ZBTB47	0.276533	0.0353505							PTX3
ENSG00000164574	GALNT10	-1.15739	6.33294e-38		ENSG00000197702	PARVA	0.652681	3.02636e-13		ENSG00000133816	MICAL2	0.602514	0.000719431		ENSG00000174791	RIN1	0.275152	0.026743							TMEM156
ENSG00000112697	TMEM30A	1.59779	7.79682e-38		ENSG00000234456	MAGI2-AS3	0.652617	2.43166e-05		ENSG00000197535	MYO5A	0.602058	0.00725483		ENSG00000160058	BSDC1	0.274987	0.0138875							QPCT
ENSG00000150681	RGS18	4.72427	1.01297e-37		ENSG00000253200	AC037459.2	0.65239	0.0122163		ENSG00000103415	HMOX2	0.601774	7.15843e-05		ENSG00000129353	SLC44A2	0.274472	0.0165615							BAMBI
ENSG00000149428	HYOU1	-1.36691	1.44929e-37		ENSG00000151892	GFRA1	0.652302	4.35171e-07		ENSG00000180611	MB21D2	0.600715	0.00347152		ENSG00000072778	ACADVL	0.273761	0.00364476							PLPP3
ENSG00000258289	CHURC1	1.6181	1.53372e-37		ENSG00000254612	AP001000.1	0.652053	0.0360424		ENSG00000149218	ENDOD1	0.600663	0.000120573		ENSG00000111674	ENO2	0.272445	0.0492239							NDN
ENSG00000155561	NUP205	-1.27565	2.29524e-37		ENSG00000102385	DRP2	0.651564	0.0150008		ENSG00000280798	LINC00294	0.600221	0.010569		ENSG00000197081	IGF2R	0.271713	0.0196373							AC010327.4
ENSG00000241644	INMT	2.88881	2.50984e-37		ENSG00000137573	SULF1	0.65121	1.90602e-07		ENSG00000148154	UGCG	0.600145	1.65859e-05		ENSG00000099814	CEP170B	0.269783	0.0063424							DPH3
ENSG00000260549	MT1L	2.2478	2.77467e-37		ENSG00000107819	SFXN3	0.650018	1.74694e-09		ENSG00000228474	OST4	0.599917	0.00628988		ENSG00000112763	BTN2A1	0.269771	0.0251691							TXNIP
ENSG00000138646	HERC5	4.79008	3.09502e-37		ENSG00000116649	SRM	0.649819	9.82813e-11		ENSG00000135930	EIF4E2	0.599426	0.000361612		ENSG00000198722	UNC13B	0.267767	0.0344805							TNNT1
ENSG00000166920	C15orf48	5.72075	3.13558e-37		ENSG00000117411	B4GALT2	0.649499	4.9637e-08		ENSG00000182372	CLN8	0.598254	0.00326035		ENSG00000164970	FAM219A	0.267436	0.016425							KCNJ6
ENSG00000196562	SULF2	3.1039	3.52499e-37		ENSG00000146250	PRSS35	0.649428	0.020253		ENSG00000170421	KRT8	0.597923	0.000932451		ENSG00000165915	SLC39A13	0.266993	0.0451847							FAM210B
ENSG00000108106	UBE2S	-1.8939	3.62322e-37		ENSG00000158352	SHROOM4	0.649199	0.00353503		ENSG00000105889	STEAP1B	0.597749	0.0220448		ENSG00000169213	RAB3B	0.266683	0.00694661							MATN1-AS1
ENSG00000143013	LMO4	-1.65153	4.11961e-37		ENSG00000072195	SPEG	0.648856	1.17822e-09		ENSG00000130590	SAMD10	0.597343	0.0192316		ENSG00000013016	EHD3	0.266431	0.0263111							SFMBT2
ENSG00000076706	MCAM	-1.26227	4.2172e-37		ENSG00000102007	PLP2	0.647912	1.38425e-05		ENSG00000180340	FZD2	0.597004	0.000858602		ENSG00000164733	CTSB	0.266222	0.0138135							FTH1
ENSG00000231924	PSG1	3.42747	4.83664e-37		ENSG00000144712	CAND2	0.647075	8.26058e-05		ENSG00000047230	CTPS2	0.596921	0.000116		ENSG00000112378	PERP	0.265936	0.0136071							VSIR
ENSG00000104356	POP1	-1.56407	5.98854e-37		ENSG00000162426	SLC45A1	0.646358	0.000194709		ENSG00000067221	STOML1	0.596914	0.00128769		ENSG00000105438	KDELR1	0.265915	0.0453928							AL355388.2
ENSG00000250899	AC125807.2	-2.28443	6.03724e-37		ENSG00000220848	RPS18P9	0.646331	0.0133186		ENSG00000196230	TUBB	0.596188	0.0460706		ENSG00000134013	LOXL2	0.263886	0.00971986							NLRP10
ENSG00000152784	PRDM8	-1.30613	6.47891e-37		ENSG00000163171	CDC42EP3	0.646317	5.50171e-05		ENSG00000103381	CPPED1	0.596182	0.000225809		ENSG00000162576	MXRA8	0.263612	0.0210681							SLC9A3-AS1
ENSG00000151834	GABRA2	3.82019	7.13531e-37		ENSG00000178038	ALS2CL	0.644145	8.22025e-05		ENSG00000012983	MAP4K5	0.595694	0.0022102		ENSG00000182606	TRAK1	0.263595	0.0226019							AC009093.1
ENSG00000176974	SHMT1	-2.46417	8.26293e-37		ENSG00000106991	ENG	0.643401	0.000302701		ENSG00000138190	EXOC6	0.595658	0.00509667		ENSG00000108828	VAT1	0.263487	0.015098							TBC1D8B
ENSG00000053372	MRTO4	-1.24268	1.09397e-36		ENSG00000265491	RNF115	0.643161	1.2478e-06		ENSG00000129562	DAD1	0.594643	0.00133539		ENSG00000116017	ARID3A	0.262983	0.0378304							PSMB9
ENSG00000068366	ACSL4	1.84063	1.24205e-36		ENSG00000140650	PMM2	0.643154	3.46508e-06		ENSG00000105983	LMBR1	0.594219	0.00053571		ENSG00000099968	BCL2L13	0.262498	0.0272669							SCNN1D
ENSG00000125450	NUP85	-1.50875	1.43482e-36		ENSG00000117242	PINK1-AS	0.643131	0.000551389		ENSG00000099785	2022-03-02	0.59417	0.000109147		ENSG00000116337	AMPD2	0.261962	0.0160875							HGF
ENSG00000111057	KRT18	-1.27024	1.47831e-36		ENSG00000184178	SCFD2	0.643128	1.92641e-07		ENSG00000109846	CRYAB	0.594073	0.00577423		ENSG00000044090	CUL7	0.26174	0.0280876							ASB2
ENSG00000131773	KHDRBS3	-2.00451	1.80016e-36		ENSG00000115107	STEAP3	0.642703	2.6632e-10		ENSG00000183779	ZNF703	0.593633	0.000161947		ENSG00000150687	PRSS23	0.261585	0.00763147							CYSTM1
ENSG00000183044	ABAT	2.94986	1.91747e-36		ENSG00000116667	C1orf21	0.642702	3.9563e-06		ENSG00000065413	ANKRD44	0.5935	0.0369855		ENSG00000109736	MFSD10	0.261512	0.0253889							PRKD1
ENSG00000132017	DCAF15	-1.57083	2.00642e-36		ENSG00000142459	EVI5L	0.642257	1.16423e-08		ENSG00000163249	CCNYL1	0.59321	0.00109557		ENSG00000100997	ABHD12	0.261154	0.0368535							SLC9A7
ENSG00000158164	TMSB15A	-3.26445	2.13786e-36		ENSG00000144711	IQSEC1	0.641942	8.72728e-05		ENSG00000134072	CAMK1	0.593127	0.0055363		ENSG00000117592	PRDX6	0.260957	0.0159383							AC090409.1
ENSG00000100629	CEP128	-2.78113	2.2018e-36		ENSG00000111981	ULBP1	0.641762	0.0223647		ENSG00000164830	OXR1	0.592849	0.00189664		ENSG00000164442	CITED2	0.260458	0.0199461							ABLIM3
ENSG00000168496	FEN1	-2.08686	2.54916e-36		ENSG00000187688	TRPV2	0.641246	1.15986e-12		ENSG00000182552	RWDD4	0.592485	0.00309243		ENSG00000067141	NEO1	0.260113	0.0162158							APOE
ENSG00000128335	APOL2	1.61721	2.55246e-36		ENSG00000171552	BCL2L1	0.639993	2.39288e-12		ENSG00000105552	BCAT2	0.592445	0.00145676		ENSG00000160613	PCSK7	0.26007	0.0410993							ENC1
ENSG00000204592	HLA-E	1.1384	3.5079e-36		ENSG00000075618	FSCN1	0.639692	1.09292e-09		ENSG00000106392	C1GALT1	0.59238	0.000666359		ENSG00000013561	RNF14	0.25969	0.0351332							TNIP1
ENSG00000177602	HASPIN	-3.23461	4.16371e-36		ENSG00000103064	SLC7A6	0.639515	0.00403698		ENSG00000081320	STK17B	0.592325	0.00310026		ENSG00000010322	NISCH	0.259529	0.0173189							KCNN2
ENSG00000020181	ADGRA2	-1.28149	4.25036e-36		ENSG00000110931	CAMKK2	0.638799	1.21972e-08		ENSG00000100344	PNPLA3	0.591678	0.0388905		ENSG00000064601	CTSA	0.259027	0.0199461							DHRS2
ENSG00000162496	DHRS3	1.5693	5.65397e-36		ENSG00000198805	PNP	0.638766	6.10865e-06		ENSG00000067533	RRP15	0.59121	0.00108119		ENSG00000178719	GRINA	0.25823	0.0250776							MMD
ENSG00000099139	PCSK5	2.08404	5.86969e-36		ENSG00000185551	NR2F2	0.638542	8.5958e-12		ENSG00000196923	PDLIM7	0.590355	0.000852411		ENSG00000085063	CD59	0.258212	0.0118113							CCN4
ENSG00000148297	MED22	-1.31084	6.16828e-36		ENSG00000101335	MYL9	0.63828	5.26409e-12		ENSG00000177879	AP3S1	0.590347	1.23861e-05		ENSG00000156599	ZDHHC5	0.258163	0.0171985							SAMD9
ENSG00000163520	FBLN2	-1.46521	7.62087e-36		ENSG00000112144	ICK	0.637818	0.012523		ENSG00000117411	B4GALT2	0.589397	0.000146129		ENSG00000109066	TMEM104	0.256665	0.0492239							ANO4
ENSG00000171621	SPSB1	-1.70158	8.00162e-36		ENSG00000105953	OGDH	0.637737	9.48886e-12		ENSG00000165097	KDM1B	0.588969	0.00855179		ENSG00000188522	FAM83G	0.256291	0.0305071							ADGRL2
ENSG00000101868	POLA1	-1.92771	8.33555e-36		ENSG00000198648	STK39	0.63728	1.26738e-08		ENSG00000182670	TTC3	0.588265	0.000144208		ENSG00000084731	KIF3C	0.256234	0.034094							STX1B
ENSG00000166483	WEE1	-1.76176	9.02005e-36		ENSG00000184060	ADAP2	0.637191	0.020664		ENSG00000169230	PRELID1	0.588056	0.000141863		ENSG00000159674	SPON2	0.255004	0.0258488							BEX4
ENSG00000151466	SCLT1	-1.69824	1.09787e-35		ENSG00000119812	FAM98A	0.636377	1.26507e-10		ENSG00000117592	PRDX6	0.58804	4.14892e-06		ENSG00000163754	GYG1	0.254832	0.0199461							CHCHD10
ENSG00000134516	DOCK2	-2.24971	1.23062e-35		ENSG00000171365	CLCN5	0.636334	0.000552349		ENSG00000148798	INA	0.587443	0.000718287		ENSG00000241839	PLEKHO2	0.254453	0.0369682							CITED2
ENSG00000120889	TNFRSF10B	1.25469	1.30242e-35		ENSG00000138698	RAP1GDS1	0.636046	7.34522e-05		ENSG00000168214	RBPJ	0.587162	0.0101969		ENSG00000153071	DAB2	0.254339	0.0124873							PDE10A
ENSG00000164619	BMPER	1.41434	1.32863e-35		ENSG00000164402	SEPTIN8	0.635857	1.34052e-11		ENSG00000048740	CELF2	0.587037	0.0178989		ENSG00000121578	B4GALT4	0.252847	0.0415912							LINC00174
ENSG00000125944	HNRNPR	-1.27383	1.52587e-35		ENSG00000118894	EEF2KMT	0.635854	2.68276e-05		ENSG00000159200	RCAN1	0.586908	6.50549e-07		ENSG00000182871	COL18A1	0.252781	0.0140848							CPA4
ENSG00000084774	CAD	-1.35716	1.57897e-35		ENSG00000184182	UBE2F	0.635756	1.04583e-07		ENSG00000172339	ALG14	0.586785	0.0108207		ENSG00000174282	ZBTB4	0.251983	0.0114073							PARP12
ENSG00000102974	CTCF	-1.47702	1.8472e-35		ENSG00000184319	RPL23AP82	0.634668	2.4102e-09		ENSG00000171202	TMEM126A	0.586615	0.00326479		ENSG00000115648	MLPH	0.250909	0.049507							STAT2
ENSG00000196628	TCF4	-1.75476	1.89405e-35		ENSG00000187391	MAGI2	0.63419	0.000187978		ENSG00000278615	C11orf98	0.586151	0.0302353		ENSG00000164889	SLC4A2	0.250458	0.0104832							ZC3H12C
ENSG00000122707	RECK	1.32689	2.47261e-35		ENSG00000196924	FLNA	0.634153	1.54909e-08		ENSG00000060982	BCAT1	0.585444	0.000722484		ENSG00000136026	CKAP4	0.250407	0.0164305							TAP1
ENSG00000181754	AMIGO1	2.62615	2.7927e-35		ENSG00000072657	TRHDE	0.633684	2.11235e-06		ENSG00000038210	PI4K2B	0.585044	0.00270138		ENSG00000169992	NLGN2	0.250295	0.0421118							CLUHP3
ENSG00000166016	ABTB2	2.00887	2.81196e-35		ENSG00000123159	GIPC1	0.63349	1.06421e-06		ENSG00000157978	LDLRAP1	0.584901	0.000541163		ENSG00000160211	G6PD	0.250137	0.031511							TRAM1
ENSG00000151136	BTBD11	-2.11958	3.19474e-35		ENSG00000100994	PYGB	0.63339	2.84788e-13		ENSG00000144566	RAB5A	0.584795	0.00793922		ENSG00000110811	P3H3	0.250061	0.0258891							PTGFR
ENSG00000166986	MARS	-1.24134	3.24994e-35		ENSG00000151376	ME3	0.633365	0.000771812		ENSG00000254685	FPGT	0.584667	0.0216596		ENSG00000072682	P4HA2	0.249524	0.0384079							ERN1
ENSG00000143850	PLEKHA6	1.77056	4.46141e-35		ENSG00000099785	2022-03-02	0.633339	3.43776e-07		ENSG00000145016	RUBCN	0.584169	0.022377		ENSG00000151348	EXT2	0.249182	0.0162805							AC073957.3
ENSG00000090861	AARS	-1.19886	5.32828e-35		ENSG00000286190	AC055839.2	0.632967	2.16276e-07		ENSG00000198860	TSEN15	0.583599	0.00471878		ENSG00000102901	CENPT	0.247846	0.0410846							CASP1
ENSG00000099337	KCNK6	1.76632	5.94884e-35		ENSG00000181754	AMIGO1	0.632805	5.72155e-05		ENSG00000154122	ANKH	0.583384	0.000377108		ENSG00000155254	MARVELD1	0.247513	0.0273793							SNAPC1
ENSG00000140044	JDP2	-1.42228	6.00705e-35		ENSG00000225439	BOLA3-AS1	0.632481	0.0487895		ENSG00000162433	AK4	0.583341	0.000722484		ENSG00000147100	SLC16A2	0.247291	0.0266541							BDKRB1
ENSG00000185989	RASA3	-1.24304	6.05912e-35		ENSG00000144677	CTDSPL	0.632473	4.58283e-08		ENSG00000167767	KRT80	0.58334	0.0282405		ENSG00000198695	MT-ND6	0.246974	0.0308847							ZNF271P
ENSG00000172831	CES2	1.23597	6.1077e-35		ENSG00000139436	GIT2	0.632268	0.000598473		ENSG00000138069	RAB1A	0.58327	2.14501e-06		ENSG00000172638	EFEMP2	0.24676	0.0426767							ARRDC3
ENSG00000246763	RGMB-AS1	-1.94377	6.60347e-35		ENSG00000145014	TMEM44	0.632069	2.20385e-06		ENSG00000138119	MYOF	0.582162	1.54817e-05		ENSG00000143641	GALNT2	0.246573	0.0181365							PNPLA8
ENSG00000225614	ZNF469	-1.28747	6.8524e-35		ENSG00000134996	OSTF1	0.631747	1.64686e-06		ENSG00000115540	MOB4	0.582154	0.00798103		ENSG00000162430	SELENON	0.246545	0.0090279							FAM117B
ENSG00000115084	SLC35F5	1.49097	7.2683e-35		ENSG00000109079	TNFAIP1	0.631601	0.000371632		ENSG00000133597	ADCK2	0.581831	0.0107513		ENSG00000130164	LDLR	0.246496	0.0346433							ADGRL3
ENSG00000164070	HSPA4L	2.26134	7.69885e-35		ENSG00000156973	PDE6D	0.631411	3.22617e-05		ENSG00000100036	SLC35E4	0.58163	0.0107534		ENSG00000135677	GNS	0.245803	0.0459487							TM4SF1
ENSG00000196557	CACNA1H	-1.9758	7.80434e-35		ENSG00000163466	ARPC2	0.631	6.00741e-08		ENSG00000172115	CYCS	0.58107	6.52377e-06		ENSG00000125912	NCLN	0.245752	0.0243449							PDPN
ENSG00000246705	H2AFJ	1.66513	9.3384e-35		ENSG00000268895	A1BG-AS1	0.630878	0.000255838		ENSG00000152904	GGPS1	0.580851	0.000485315		ENSG00000133216	EPHB2	0.244984	0.0180902							IL18R1
ENSG00000147274	RBMX	-1.40459	1.01166e-34		ENSG00000072110	ACTN1	0.630777	1.92881e-07		ENSG00000143164	DCAF6	0.580793	0.00114886		ENSG00000204310	AGPAT1	0.244665	0.0316769							DGLUCY
ENSG00000070950	RAD18	-1.54439	1.02628e-34		ENSG00000157045	NTAN1	0.630516	0.000854042		ENSG00000134152	KATNBL1	0.580367	0.000147288		ENSG00000128591	FLNC	0.244002	0.00595825							44622
ENSG00000197852	INKA2	1.63281	1.13776e-34		ENSG00000225205	AC078883.1	0.630136	0.0246775		ENSG00000175137	SH3BP5L	0.579804	2.68832e-05		ENSG00000115762	PLEKHB2	0.243975	0.036483							SLC46A1
ENSG00000187134	AKR1C1	2.45702	1.43771e-34		ENSG00000001461	NIPAL3	0.630136	1.84379e-09		ENSG00000068903	SIRT2	0.579754	0.0049613		ENSG00000132128	LRRC41	0.243216	0.0415912							RPS27L
ENSG00000110900	TSPAN11	3.39957	1.47848e-34		ENSG00000138434	ITPRID2	0.629754	2.69261e-13		ENSG00000244486	SCARF2	0.579326	0.0156576		ENSG00000006007	GDE1	0.242969	0.041055							HIF1A
ENSG00000115232	ITGA4	-1.41082	1.79936e-34		ENSG00000112977	DAP	0.629734	1.46587e-13		ENSG00000242779	ZNF702P	0.578628	0.0445934		ENSG00000134824	FADS2	0.242815	0.0327148							AP1G2
ENSG00000169258	GPRIN1	-1.61671	2.07078e-34		ENSG00000150551	LYPD1	0.629527	0.000823675		ENSG00000065154	OAT	0.578462	3.7922e-06		ENSG00000103855	CD276	0.242283	0.0376326							CYP2U1
ENSG00000049541	RFC2	-1.48621	2.23627e-34		ENSG00000108774	RAB5C	0.629386	0.0091786		ENSG00000071205	ARHGAP10	0.578359	0.000168939		ENSG00000198663	C6orf89	0.241746	0.014996							SGTB
ENSG00000183963	SMTN	-1.08663	3.17336e-34		ENSG00000164300	SERINC5	0.629385	6.45573e-06		ENSG00000117242	PINK1-AS	0.577751	0.0131813		ENSG00000162734	PEA15	0.241239	0.023721							SAMHD1
ENSG00000246859	STARD4-AS1	-2.31626	3.455e-34		ENSG00000159714	ZDHHC1	0.629367	0.000353534		ENSG00000173221	GLRX	0.577363	0.000760161		ENSG00000177663	IL17RA	0.240292	0.0241203							IER3
ENSG00000135114	OASL	6.54972	4.29933e-34		ENSG00000104884	ERCC2	0.628347	5.13324e-08		ENSG00000115310	RTN4	0.577279	0.00107812		ENSG00000103647	CORO2B	0.239109	0.039166							TMEM47
ENSG00000164442	CITED2	1.1757	4.75531e-34		ENSG00000135617	PRADC1	0.628083	0.000148771		ENSG00000180098	TRNAU1AP	0.57639	0.00134772		ENSG00000187678	SPRY4	0.238263	0.0254053							SELENOW
ENSG00000073712	FERMT2	-1.27592	4.79946e-34		ENSG00000092820	EZR	0.627987	2.73544e-09		ENSG00000145782	ATG12	0.575687	0.00326035		ENSG00000105953	OGDH	0.237684	0.0189328							MCC
ENSG00000187605	TET3	-1.88131	5.82124e-34		ENSG00000023171	GRAMD1B	0.627504	0.000124892		ENSG00000146574	CCZ1B	0.575678	0.00574136		ENSG00000011105	TSPAN9	0.237645	0.0433839							HAGH
ENSG00000171608	PIK3CD	-1.37814	5.84665e-34		ENSG00000169247	SH3TC2	0.62669	0.00318179		ENSG00000067208	EVI5	0.574532	0.000476832		ENSG00000165280	VCP	0.237602	0.0225111							PAPLN
ENSG00000131504	DIAPH1	-1.1181	7.43976e-34		ENSG00000104522	TSTA3	0.626672	2.55587e-07		ENSG00000188997	KCTD21	0.573997	0.00326035		ENSG00000185825	BCAP31	0.237093	0.0410846							HELZ2
ENSG00000157657	ZNF618	-1.79244	7.56151e-34		ENSG00000138758	SEPTIN11	0.626299	4.66955e-10		ENSG00000103769	RAB11A	0.573621	9.25568e-05		ENSG00000117758	STX12	0.236772	0.0347041							CCNG1
ENSG00000213024	NUP62	-1.58531	9.17174e-34		ENSG00000150961	SEC24D	0.626057	0.00233585		ENSG00000170954	ZNF415	0.573215	0.0264111		ENSG00000102316	MAGED2	0.235744	0.0301166							GABPB1-AS1
ENSG00000176438	SYNE3	-1.68061	1.0996e-33		ENSG00000141985	SH3GL1	0.625969	8.57898e-09		ENSG00000154229	PRKCA	0.572614	0.000119212		ENSG00000034152	MAP2K3	0.235714	0.0332264							KBTBD6
ENSG00000047648	ARHGAP6	2.47602	1.12907e-33		ENSG00000104154	SLC30A4	0.625842	7.03586e-06		ENSG00000119812	FAM98A	0.571777	4.59115e-06		ENSG00000108797	CNTNAP1	0.235116	0.0386599							CASS4
ENSG00000137936	BCAR3	-1.15709	1.13723e-33		ENSG00000130005	GAMT	0.625703	1.16298e-07		ENSG00000101460	MAP1LC3A	0.57119	0.00179621		ENSG00000135862	LAMC1	0.234987	0.0299955							GAREM1
ENSG00000134986	NREP	-2.47918	1.13797e-33		ENSG00000197879	MYO1C	0.625034	1.74694e-09		ENSG00000122778	KIAA1549	0.571189	0.0174202		ENSG00000106397	PLOD3	0.234908	0.0254407							HOXB-AS3
ENSG00000119333	WDR34	-1.61406	1.33135e-33		ENSG00000030110	BAK1	0.62487	2.7741e-05		ENSG00000185189	NRBP2	0.569765	0.0356239		ENSG00000168056	LTBP3	0.234757	0.0294955							ANKRA2
ENSG00000177595	PIDD1	1.797	1.34463e-33		ENSG00000148730	EIF4EBP2	0.624773	4.73162e-08		ENSG00000101335	MYL9	0.569637	8.47328e-05		ENSG00000100280	AP1B1	0.233994	0.0225111							TSPYL2
ENSG00000163131	CTSS	2.96372	1.42906e-33		ENSG00000214944	ARHGEF28	0.624373	6.91939e-10		ENSG00000115561	CHMP3	0.569537	0.00399147		ENSG00000115310	RTN4	0.233415	0.0227168							LNX1
ENSG00000112941	TENT4A	-1.33854	1.84121e-33		ENSG00000162302	RPS6KA4	0.623444	8.00413e-06		ENSG00000164402	SEPTIN8	0.56921	7.7771e-06		ENSG00000129925	TMEM8A	0.23194	0.0339352							PAMR1
ENSG00000127920	GNG11	1.62464	1.9135e-33		ENSG00000105810	CDK6	0.623255	2.02224e-05		ENSG00000124191	TOX2	0.56886	0.00603663		ENSG00000087116	ADAMTS2	0.231842	0.0437633							PLAU
ENSG00000104765	BNIP3L	1.31321	1.93618e-33		ENSG00000182534	MXRA7	0.622707	2.52717e-09		ENSG00000102317	RBM3	0.56862	1.05918e-05		ENSG00000070614	NDST1	0.23169	0.0258488							SUCO
ENSG00000162849	KIF26B	-2.0611	2.35885e-33		ENSG00000115307	AUP1	0.622612	0.00157652		ENSG00000128039	SRD5A3	0.568187	0.000321068		ENSG00000111540	RAB5B	0.230327	0.0308776							DYNC2H1
ENSG00000175130	MARCKSL1	-1.19424	2.3602e-33		ENSG00000068971	PPP2R5B	0.622465	1.53122e-10		ENSG00000100116	GCAT	0.568176	0.0027358		ENSG00000105355	PLIN3	0.230323	0.0456742							PERP
ENSG00000117643	MAN1C1	2.01919	2.54509e-33		ENSG00000148798	INA	0.622257	2.9773e-06		ENSG00000115232	ITGA4	0.567963	0.00142965		ENSG00000197217	ENTPD4	0.228723	0.0348532							UGCG
ENSG00000159840	ZYX	-1.25555	2.72199e-33		ENSG00000151276	MAGI1	0.62175	3.79985e-07		ENSG00000120068	HOXB8	0.567793	0.0396114		ENSG00000153395	LPCAT1	0.228139	0.0437665							AL139393.3
ENSG00000126822	PLEKHG3	-2.26505	2.74709e-33		ENSG00000106080	FKBP14	0.621408	1.54238e-07		ENSG00000197702	PARVA	0.567114	1.22199e-05		ENSG00000107862	GBF1	0.22768	0.0277149							DMPK
ENSG00000004776	HSPB6	1.47763	2.78919e-33		ENSG00000115414	FN1	0.620409	9.65833e-05		ENSG00000122359	ANXA11	0.566937	0.000181701		ENSG00000186318	BACE1	0.227357	0.0438077							UFM1
ENSG00000140285	FGF7	2.49505	2.80004e-33		ENSG00000065357	DGKA	0.620085	8.31421e-08		ENSG00000166912	MTMR10	0.566837	0.0177119		ENSG00000070087	PFN2	0.227136	0.0421646							ENOX1
ENSG00000136824	SMC2	-1.52901	2.80004e-33		ENSG00000153071	DAB2	0.619239	0.00424939		ENSG00000138835	RGS3	0.566788	0.00157061		ENSG00000160789	LMNA	0.226992	0.0283599							ERAP2
ENSG00000165244	ZNF367	-1.91254	2.93372e-33		ENSG00000107960	STN1	0.618425	4.0803e-07		ENSG00000112531	QKI	0.566119	0.0028796		ENSG00000076067	RBMS2	0.225679	0.0455851							MCFD2
ENSG00000074219	TEAD2	-1.33972	3.20984e-33		ENSG00000197301	HMGA2-AS1	0.617656	0.0328678		ENSG00000242372	EIF6	0.565495	0.0287298		ENSG00000104805	NUCB1	0.22425	0.0347041							ENDOD1
ENSG00000106070	GRB10	-1.37558	3.30781e-33		ENSG00000008256	CYTH3	0.617069	7.5243e-07		ENSG00000145391	SETD7	0.565254	0.00607727		ENSG00000165271	NOL6	0.223968	0.0414481							CLDN7
ENSG00000265972	TXNIP	1.24814	3.40503e-33		ENSG00000254635	WAC-AS1	0.61672	0.00674943		ENSG00000185716	MOSMO	0.565081	0.00575389		ENSG00000173482	PTPRM	0.223522	0.048498							PLA2G4A
ENSG00000183386	FHL3	-1.412	3.56376e-33		ENSG00000154978	VOPP1	0.616079	2.41216e-10		ENSG00000124357	NAGK	0.56491	8.4264e-05		ENSG00000143515	ATP8B2	0.221198	0.0318767							ADM
ENSG00000180488	MIGA1	1.95316	4.0817e-33		ENSG00000128606	LRRC17	0.61599	2.02051e-09		ENSG00000126524	SBDS	0.564883	7.43694e-06		ENSG00000082641	NFE2L1	0.221119	0.0350126							COL24A1
ENSG00000181381	DDX60L	1.87392	4.25924e-33		ENSG00000143543	JTB	0.615969	0.0191805		ENSG00000225648	SBDSP1	0.564847	0.000133798		ENSG00000165458	INPPL1	0.220273	0.0273225							DNASE1L1
ENSG00000116741	RGS2	1.80308	4.70681e-33		ENSG00000131788	PIAS3	0.615779	0.00018336		ENSG00000106617	PRKAG2	0.564735	0.000506182		ENSG00000143393	PI4KB	0.219202	0.0486218							GBP2
ENSG00000119508	NR4A3	3.18373	5.53543e-33		ENSG00000092445	TYRO3	0.615642	2.37736e-07		ENSG00000218283	MORF4L1P1	0.564519	0.0497876		ENSG00000184640	SEPTIN9	0.218112	0.0297315							STARD4
ENSG00000138078	PREPL	1.39893	5.66636e-33		ENSG00000134324	LPIN1	0.615518	8.07988e-09		ENSG00000224597	SVIL-AS1	0.564502	0.00163416		ENSG00000141756	FKBP10	0.217395	0.0292334							PCBD1
ENSG00000168906	MAT2A	-1.19842	6.11401e-33		ENSG00000166165	CKB	0.615511	2.55413e-06		ENSG00000177889	UBE2N	0.564268	6.46234e-05		ENSG00000161203	AP2M1	0.215421	0.0421206							MAFF
ENSG00000094916	CBX5	-1.70397	6.38416e-33		ENSG00000113758	DBN1	0.615323	1.64751e-09		ENSG00000176435	CLEC14A	0.564111	0.00304241		ENSG00000129250	KIF1C	0.213497	0.0301215							ATP6V0E1
ENSG00000105202	FBL	-1.55225	6.49302e-33		ENSG00000068650	ATP11A	0.61494	0.000109849		ENSG00000176490	DIRAS1	0.564096	0.000860571		ENSG00000103335	PIEZO1	0.212238	0.0404356							BEST1
ENSG00000183098	GPC6	-1.73697	7.06771e-33		ENSG00000124831	LRRFIP1	0.61453	1.25051e-09		ENSG00000243701	DUBR	0.563595	0.0053863		ENSG00000133961	NUMB	0.211496	0.049507							AC107959.1
ENSG00000049246	PER3	-2.09341	7.9289e-33		ENSG00000100036	SLC35E4	0.614039	0.000558675		ENSG00000213625	LEPROT	0.563449	0.000270622		ENSG00000122642	FKBP9	0.210568	0.0392728							BLCAP
ENSG00000110880	CORO1C	-1.04246	1.02344e-32		ENSG00000134013	LOXL2	0.614021	4.04232e-10		ENSG00000066697	MSANTD3	0.563121	0.00287293		ENSG00000197694	SPTAN1	0.208746	0.0328892							BET1
ENSG00000105325	FZR1	-1.24684	1.06736e-32		ENSG00000157193	LRP8	0.613897	4.71398e-05		ENSG00000111328	CDK2AP1	0.562816	3.41273e-05		ENSG00000161638	ITGA5	0.205739	0.0393609							ATP6V1A
ENSG00000198554	WDHD1	-1.61136	1.06736e-32		ENSG00000070087	PFN2	0.613894	1.18221e-05		ENSG00000120913	PDLIM2	0.562675	0.00873255		ENSG00000164574	GALNT10	0.197577	0.0458245							SGMS2
ENSG00000149809	TM7SF2	2.77697	1.11105e-32		ENSG00000143036	SLC44A3	0.613632	0.0262617		ENSG00000184178	SCFD2	0.560907	0.000178033		ENSG00000143933	CALM2	-0.201283	0.0344805							DGKA
ENSG00000170385	SLC30A1	1.62038	1.12888e-32		ENSG00000148848	ADAM12	0.613579	1.33374e-05		ENSG00000085719	CPNE3	0.560681	0.0129351		ENSG00000149136	SSRP1	-0.205147	0.0494424							NCOA7
ENSG00000143248	RGS5	3.00877	1.30863e-32		ENSG00000253368	TRNP1	0.613033	8.95782e-08		ENSG00000138395	CDK15	0.560433	0.0353559		ENSG00000100242	SUN2	-0.207781	0.0359876							CPPED1
ENSG00000184220	CMSS1	-1.49395	1.39824e-32		ENSG00000267745	AC060766.7	0.612515	0.0397665		ENSG00000115935	WIPF1	0.559851	0.0443229		ENSG00000116560	SFPQ	-0.208223	0.0481123							MAP3K8
ENSG00000171877	FRMD5	-2.45243	1.50465e-32		ENSG00000145012	LPP	0.611906	0.00295443		ENSG00000142949	PTPRF	0.559452	0.00159919		ENSG00000071626	DAZAP1	-0.213126	0.0455851							NXN
ENSG00000104047	DTWD1	1.67043	1.51907e-32		ENSG00000123572	NRK	0.611417	0.000125562		ENSG00000129493	HEATR5A	0.559197	0.00142965		ENSG00000136527	TRA2B	-0.217725	0.0382415							BTN3A3
ENSG00000155858	LSM11	-1.99348	1.59675e-32		ENSG00000065802	ASB1	0.610138	7.73389e-06		ENSG00000114209	PDCD10	0.559141	0.00337982		ENSG00000143321	HDGF	-0.220545	0.0347041							TCEAL7
ENSG00000140682	TGFB1I1	-1.14474	1.62633e-32		ENSG00000196358	NTNG2	0.610101	0.00611437		ENSG00000155008	APOOL	0.558456	0.0174024		ENSG00000147274	RBMX	-0.222396	0.0258891							CD27-AS1
ENSG00000087087	SRRT	-1.24262	1.69411e-32		ENSG00000159792	PSKH1	0.609755	9.83266e-10		ENSG00000243317	STMP1	0.558147	0.00114994		ENSG00000135842	NIBAN1	-0.222965	0.0354675							WASH2P
ENSG00000112378	PERP	1.0714	1.76947e-32		ENSG00000151067	CACNA1C	0.609576	0.00278171		ENSG00000206053	JPT2	0.557999	4.43177e-05		ENSG00000151503	NCAPD3	-0.228929	0.0457488							TFRC
ENSG00000106688	SLC1A1	1.91469	1.94411e-32		ENSG00000149925	ALDOA	0.60907	3.10483e-05		ENSG00000138758	SEPTIN11	0.557885	0.000205611		ENSG00000138668	HNRNPD	-0.233837	0.0348532							YDJC
ENSG00000197771	MCMBP	-1.16101	2.02647e-32		ENSG00000100344	PNPLA3	0.608894	0.00282476		ENSG00000181458	TMEM45A	0.557756	0.000566079		ENSG00000068489	PRR11	-0.237834	0.0225111							STX12
ENSG00000188554	NBR1	1.11386	2.30729e-32		ENSG00000276023	DUSP14	0.608744	4.25338e-08		ENSG00000123178	SPRYD7	0.557481	0.00106404		ENSG00000136861	CDK5RAP2	-0.239963	0.0261091							HES7
ENSG00000019991	HGF	1.22255	2.42092e-32		ENSG00000121297	TSHZ3	0.608683	0.00054374		ENSG00000126458	RRAS	0.556907	0.000202393		ENSG00000116350	SRSF4	-0.242513	0.0457488							RPLP0P2
ENSG00000149212	SESN3	2.5653	2.42642e-32		ENSG00000138650	PCDH10	0.608582	0.000688515		ENSG00000144935	TRPC1	0.556649	0.00328965		ENSG00000176887	SOX11	-0.24441	0.0458245							MGP
ENSG00000171617	ENC1	1.20147	3.07615e-32		ENSG00000198909	MAP3K3	0.608042	0.000112453		ENSG00000122042	UBL3	0.556238	0.00209959		ENSG00000143889	HNRNPLL	-0.24502	0.0410846							ITPR1
ENSG00000146733	PSPH	-1.59881	3.28331e-32		ENSG00000182718	ANXA2	0.607928	5.06295e-08		ENSG00000171421	MRPL36	0.556159	0.0107907		ENSG00000126778	SIX1	-0.248371	0.0473532							TTC21A
ENSG00000150753	CCT5	-1.0797	3.51643e-32		ENSG00000117592	PRDX6	0.607498	5.41429e-12		ENSG00000143753	DEGS1	0.556133	0.000196252		ENSG00000138326	RPS24	-0.250351	0.0409651							PDE7B
ENSG00000100321	SYNGR1	1.48291	4.01279e-32		ENSG00000140564	FURIN	0.607375	7.64423e-08		ENSG00000177469	CAVIN1	0.555487	3.30618e-06		ENSG00000112081	SRSF3	-0.250433	0.0252408							CYGB
ENSG00000177694	NAALADL2	2.00667	4.17893e-32		ENSG00000271303	SRXN1	0.607242	0.00539521		ENSG00000134324	LPIN1	0.555263	0.000747334		ENSG00000088325	TPX2	-0.25209	0.00929252							FAIM2
ENSG00000142156	COL6A1	-1.09611	5.25013e-32		ENSG00000115694	STK25	0.606353	2.91393e-09		ENSG00000159479	MED8	0.555097	0.00130348		ENSG00000140350	ANP32A	-0.255131	0.0282225							SYNGR3
ENSG00000169248	CXCL11	6.21994	5.3017e-32		ENSG00000063601	MTMR1	0.606326	5.43318e-05		ENSG00000114520	SNX4	0.554953	0.000184241		ENSG00000149131	SERPING1	-0.256118	0.0459487							ALDH3B1
ENSG00000095319	NUP188	-1.53517	5.39988e-32		ENSG00000170522	ELOVL6	0.606177	3.65407e-07		ENSG00000008256	CYTH3	0.554771	0.000457934		ENSG00000076382	SPAG5	-0.25629	0.0100314							AC002480.2
ENSG00000185104	FAF1	-1.28338	5.76748e-32		ENSG00000148677	ANKRD1	0.606066	2.29879e-05		ENSG00000138735	PDE5A	0.554644	0.00405497		ENSG00000162063	CCNF	-0.257956	0.0426109							DNALI1
ENSG00000077312	SNRPA	-1.56588	6.0783e-32		ENSG00000157978	LDLRAP1	0.605039	2.56878e-06		ENSG00000135090	TAOK3	0.554299	0.00491317		ENSG00000132475	H3F3B	-0.258085	0.0261371							PCBP1-AS1
ENSG00000128791	TWSG1	1.36921	7.14106e-32		ENSG00000198858	R3HDM4	0.604882	4.62992e-06		ENSG00000125648	SLC25A23	0.554287	0.0156315		ENSG00000198898	CAPZA2	-0.259279	0.034272							NPC1
ENSG00000176014	TUBB6	-1.19394	7.49376e-32		ENSG00000110047	EHD1	0.604862	2.3142e-06		ENSG00000166333	ILK	0.554285	0.00118679		ENSG00000143013	LMO4	-0.259373	0.0264161							TMEM263
ENSG00000161791	FMNL3	-1.22438	8.39101e-32		ENSG00000184992	BRI3BP	0.60461	0.0226655		ENSG00000099365	STX1B	0.553937	0.0260824		ENSG00000118181	RPS25	-0.262085	0.0391859							PDE5A
ENSG00000120925	RNF170	1.73534	8.87862e-32		ENSG00000125965	GDF5	0.60397	0.00261385		ENSG00000182899	RPL35A	0.553344	0.00530043		ENSG00000145685	LHFPL2	-0.262499	0.0494186							PSG5
ENSG00000115414	FN1	-1.63004	9.04816e-32		ENSG00000175866	BAIAP2	0.603441	0.000893452		ENSG00000198668	CALM1	0.553041	2.55095e-05		ENSG00000112715	VEGFA	-0.264336	0.0118876							AC245100.7
ENSG00000144028	SNRNP200	-1.04876	9.40406e-32		ENSG00000072163	LIMS2	0.603412	8.17018e-08		ENSG00000163110	PDLIM5	0.552989	0.000471881		ENSG00000113387	SUB1	-0.264759	0.00938009							PBXIP1
ENSG00000117525	F3	1.14103	1.0461e-31		ENSG00000137936	BCAR3	0.602606	2.40521e-09		ENSG00000178741	COX5A	0.552566	0.0312506		ENSG00000119335	SET	-0.265109	0.0031236							DLGAP1-AS2
ENSG00000074047	GLI2	-1.4631	1.0461e-31		ENSG00000135090	TAOK3	0.602599	0.000279061		ENSG00000118922	KLF12	0.552358	0.00546073		ENSG00000276043	UHRF1	-0.267021	0.01657							PLEKHA1
ENSG00000113328	CCNG1	1.09894	1.05116e-31		ENSG00000006607	FARP2	0.601748	5.70106e-05		ENSG00000152137	HSPB8	0.552011	0.000193132		ENSG00000171208	NETO2	-0.267917	0.045333							SMURF2
ENSG00000158373	HIST1H2BD	2.97438	1.30546e-31		ENSG00000164008	C1orf50	0.601457	0.0143006		ENSG00000112183	RBM24	0.551965	0.0335068		ENSG00000186185	KIF18B	-0.269634	0.0392902							COL4A6
ENSG00000135048	CEMIP2	-1.18861	1.42953e-31		ENSG00000108639	SYNGR2	0.60106	1.22979e-06		ENSG00000131876	SNRPA1	0.551735	0.000406069		ENSG00000120533	ENY2	-0.271556	0.0332844							ABCC4
ENSG00000136527	TRA2B	-1.21867	1.4787e-31		ENSG00000185989	RASA3	0.600763	1.15297e-09		ENSG00000175895	PLEKHF2	0.551499	0.00927926		ENSG00000144554	FANCD2	-0.273741	0.0281073							PDE4D
ENSG00000137449	CPEB2	1.54706	1.51586e-31		ENSG00000157617	C2CD2	0.600619	5.76381e-08		ENSG00000188921	HACD4	0.55133	0.0433062		ENSG00000134954	ETS1	-0.275497	0.0048499							ZDHHC1
ENSG00000164237	CMBL	1.72101	1.56015e-31		ENSG00000181072	CHRM2	0.599984	9.9002e-05		ENSG00000138166	DUSP5	0.551111	0.00339866		ENSG00000122952	ZWINT	-0.276051	0.0206699							B2M
ENSG00000026652	AGPAT4	-1.76456	1.78673e-31		ENSG00000087253	LPCAT2	0.59941	4.7599e-07		ENSG00000089159	PXN	0.55077	1.11614e-05		ENSG00000111665	CDCA3	-0.278079	0.0494949							AL157394.3
ENSG00000172403	SYNPO2	2.25007	1.80589e-31		ENSG00000166685	COG1	0.598787	0.000161699		ENSG00000196214	ZNF766	0.549897	0.0206505		ENSG00000136859	ANGPTL2	-0.278225	0.0194181							SMOC1
ENSG00000167740	CYB5D2	1.79124	1.82674e-31		ENSG00000162616	DNAJB4	0.598666	1.59348e-07		ENSG00000159069	FBXW5	0.549099	0.000340539		ENSG00000259207	ITGB3	-0.278519	0.0227168							RDH5
ENSG00000163328	GPR155	2.07398	1.87355e-31		ENSG00000188229	TUBB4B	0.598394	2.99862e-06		ENSG00000198440	ZNF583	0.548497	0.0345933		ENSG00000183856	IQGAP3	-0.278979	0.0163646							DNAJB4
ENSG00000087245	MMP2	-1.21835	1.93283e-31		ENSG00000167363	FN3K	0.598356	0.00124029		ENSG00000070614	NDST1	0.548079	0.000175578		ENSG00000214357	NEURL1B	-0.279094	0.0486448							CASC4
ENSG00000173638	SLC19A1	-1.68463	1.95431e-31		ENSG00000105401	CDC37	0.598284	0.000515836		ENSG00000150961	SEC24D	0.546983	0.0190884		ENSG00000152284	TCF7L1	-0.279345	0.0476675							NINJ1
ENSG00000118257	NRP2	-1.12899	2.0699e-31		ENSG00000160233	LRRC3	0.598196	0.013925		ENSG00000102119	EMD	0.546495	0.00546073		ENSG00000136997	MYC	-0.280147	0.0320132							SLC17A5
ENSG00000142149	HUNK	-1.86643	2.14067e-31		ENSG00000224597	SVIL-AS1	0.598191	4.40849e-05		ENSG00000129968	ABHD17A	0.54601	0.000512821		ENSG00000175274	TP53I11	-0.280808	0.0103363							SDAD1P1
ENSG00000138162	TACC2	-1.45282	2.16171e-31		ENSG00000117682	DHDDS	0.598164	1.22151e-07		ENSG00000086189	DIMT1	0.545798	0.0156724		ENSG00000148926	ADM	-0.281178	0.0203677							KLF9
ENSG00000147592	LACTB2	1.79473	2.5175e-31		ENSG00000183779	ZNF703	0.598126	3.15402e-06		ENSG00000128165	ADM2	0.545682	0.0147619		ENSG00000228716	DHFR	-0.283382	0.0249343							CHMP1B
ENSG00000081041	CXCL2	8.0517	2.63051e-31		ENSG00000100564	PIGH	0.597981	0.000120651		ENSG00000185483	ROR1	0.545662	0.0236501		ENSG00000165304	MELK	-0.284185	0.0108817							LAP3
ENSG00000253729	PRKDC	-1.31136	2.67613e-31		ENSG00000197043	ANXA6	0.597864	2.54314e-09		ENSG00000153814	JAZF1	0.54503	0.00522373		ENSG00000140451	PIF1	-0.285724	0.0382415							SLC45A1
ENSG00000147065	MSN	-1.31089	2.78652e-31		ENSG00000153066	TXNDC11	0.597697	1.69074e-07		ENSG00000171067	C11orf24	0.544977	0.00254341		ENSG00000102974	CTCF	-0.286021	0.00551172							GSTA4
ENSG00000141577	CEP131	-1.53483	3.69997e-31		ENSG00000114948	ADAM23	0.597352	1.27772e-06		ENSG00000110931	CAMKK2	0.544644	0.000118499		ENSG00000107562	CXCL12	-0.286937	0.0410846							PSMB8
ENSG00000197461	PDGFA	-1.91206	4.02182e-31		ENSG00000162073	PAQR4	0.597285	0.00640955		ENSG00000052795	FNIP2	0.544574	0.0167027		ENSG00000075218	GTSE1	-0.287324	0.0116011							AK4
ENSG00000125772	GPCPD1	1.63196	4.09446e-31		ENSG00000108829	LRRC59	0.597055	1.31226e-10		ENSG00000072163	LIMS2	0.543857	0.000489439		ENSG00000129116	PALLD	-0.288691	0.00310983							CSF1
ENSG00000158195	WASF2	-1.10643	4.12907e-31		ENSG00000100138	SNU13	0.596901	0.0122921		ENSG00000156603	MED19	0.543316	0.0205592		ENSG00000161800	RACGAP1	-0.288726	0.0115267							BDH2
ENSG00000166881	NEMP1	-1.27012	4.15791e-31		ENSG00000106348	IMPDH1	0.596888	2.42623e-05		ENSG00000181904	C5orf24	0.543188	0.00607604		ENSG00000115128	SF3B6	-0.290681	0.0215649							COL4A5
ENSG00000104147	OIP5	-2.79398	4.80753e-31		ENSG00000153317	ASAP1	0.596814	0.0161117		ENSG00000278730	AC005332.6	0.543177	0.0312105		ENSG00000135451	TROAP	-0.291265	0.0137433							SCD5
ENSG00000025770	NCAPH2	-1.89829	4.88426e-31		ENSG00000163827	LRRC2	0.596689	0.000182978		ENSG00000138650	PCDH10	0.543071	0.0347095		ENSG00000118418	HMGN3	-0.29273	0.0474002							NAB1
ENSG00000139132	FGD4	1.96396	5.08662e-31		ENSG00000161714	PLCD3	0.596321	7.70069e-07		ENSG00000107223	EDF1	0.542891	0.0231042		ENSG00000105894	PTN	-0.297068	0.0289635							COPZ2
ENSG00000185634	SHC4	1.98642	5.0917e-31		ENSG00000070778	PTPN21	0.595737	9.64802e-07		ENSG00000164209	SLC25A46	0.542355	0.00322025		ENSG00000187840	EIF4EBP1	-0.297168	0.0312906							REEP3
ENSG00000223749	MIR503HG	-1.62826	5.20399e-31		ENSG00000162433	AK4	0.595616	2.22837e-07		ENSG00000196177	ACADSB	0.542284	0.00555895		ENSG00000134690	CDCA8	-0.297469	0.0070462							AFAP1L2
ENSG00000127955	GNAI1	1.72979	5.7289e-31		ENSG00000175662	TOM1L2	0.595451	6.50377e-10		ENSG00000197905	TEAD4	0.541724	0.0161116		ENSG00000077684	JADE1	-0.298054	0.0281536							PIGV
ENSG00000117594	HSD11B1	4.08568	7.8347e-31		ENSG00000104936	DMPK	0.595134	2.71234e-06		ENSG00000145817	YIPF5	0.54089	9.25568e-05		ENSG00000166200	COPS2	-0.29818	0.0351332							MANBA
ENSG00000130559	CAMSAP1	-1.14082	7.85709e-31		ENSG00000085719	CPNE3	0.595068	0.000576636		ENSG00000180398	MCFD2	0.539536	0.00206424		ENSG00000146918	NCAPG2	-0.300443	0.00577746							PRR26
ENSG00000110435	PDHX	1.33467	7.8758e-31		ENSG00000100522	GNPNAT1	0.59486	3.9733e-07		ENSG00000140416	TPM1	0.539263	3.16699e-05		ENSG00000197905	TEAD4	-0.300961	0.0382415							MCEE
ENSG00000106105	GARS	-1.09998	8.05449e-31		ENSG00000122376	SHLD2	0.594755	5.90171e-05		ENSG00000165055	METTL2B	0.53899	0.000765256		ENSG00000183496	MEX3B	-0.301123	0.0136935							FAM227A
ENSG00000256043	CTSO	1.67851	9.85378e-31		ENSG00000198722	UNC13B	0.59443	1.6372e-08		ENSG00000122515	ZMIZ2	0.538874	0.00697772		ENSG00000122966	CIT	-0.30156	0.0107354							FMNL1
ENSG00000133103	COG6	1.31483	1.01622e-30		ENSG00000144306	SCRN3	0.594301	0.00761674		ENSG00000186073	C15orf41	0.538857	0.0141288		ENSG00000086475	SEPHS1	-0.301844	0.00595691							TSLP
ENSG00000173457	PPP1R14B	-1.44916	1.08754e-30		ENSG00000183597	TANGO2	0.594156	1.24187e-07		ENSG00000163453	IGFBP7	0.537597	0.00234285		ENSG00000213626	LBH	-0.302158	0.0048694							C7orf69
ENSG00000132386	SERPINF1	-1.37574	1.22209e-30		ENSG00000075568	TMEM131	0.593987	0.00387195		ENSG00000268895	A1BG-AS1	0.537555	0.0258615		ENSG00000175183	CSRP2	-0.302348	0.00626335							LGALS3BP
ENSG00000144746	ARL6IP5	1.27261	1.25106e-30		ENSG00000185009	AP3M1	0.593886	0.000556633		ENSG00000185009	AP3M1	0.537489	0.00745657		ENSG00000071539	TRIP13	-0.302511	0.00270447							TTC32
ENSG00000128805	ARHGAP22	-1.17814	1.28897e-30		ENSG00000107404	DVL1	0.593842	4.58283e-08		ENSG00000120265	PCMT1	0.537408	0.000288528		ENSG00000113657	DPYSL3	-0.303127	0.00244594							CYP4V2
ENSG00000176531	PHLDB3	2.25552	1.31096e-30		ENSG00000180398	MCFD2	0.593194	0.000115308		ENSG00000173611	SCAI	0.537384	0.0439317		ENSG00000110492	MDK	-0.303168	0.0296099							HEATR5A
ENSG00000277443	MARCKS	-1.16314	1.32013e-30		ENSG00000246451	AL049840.2	0.593138	0.0443429		ENSG00000083123	BCKDHB	0.537232	0.0156315		ENSG00000241343	RPL36A	-0.303532	0.0394839							PNRC1
ENSG00000008394	MGST1	1.25842	1.42763e-30		ENSG00000141337	ARSG	0.592992	0.00426346		ENSG00000147403	RPL10	0.536075	0.0174514		ENSG00000131351	HAUS8	-0.305072	0.0403614							C1QTNF7
ENSG00000156113	KCNMA1	-1.31584	1.5765e-30		ENSG00000149218	ENDOD1	0.59278	2.11189e-06		ENSG00000142188	TMEM50B	0.535991	0.000255861		ENSG00000123136	DDX39A	-0.305545	0.0105184							TGFBR3
ENSG00000011566	MAP4K3	1.34355	1.66047e-30		ENSG00000143164	DCAF6	0.592564	0.000187794		ENSG00000070778	PTPN21	0.53578	0.00179076		ENSG00000136938	ANP32B	-0.305661	0.0021477							AL135905.2
ENSG00000132530	XAF1	3.41543	1.89239e-30		ENSG00000173905	GOLIM4	0.592505	2.09131e-05		ENSG00000152377	SPOCK1	0.534888	0.0332117		ENSG00000100105	PATZ1	-0.305911	0.0453374							GDAP1
ENSG00000198700	IPO9	-1.35218	2.03695e-30		ENSG00000138942	RNF185	0.592305	0.00017335		ENSG00000100568	VTI1B	0.53483	6.60086e-05		ENSG00000151239	TWF1	-0.306312	0.0427403							C10orf55
ENSG00000136802	LRRC8A	-1.09513	2.08488e-30		ENSG00000166402	TUB	0.592234	1.16587e-05		ENSG00000139998	RAB15	0.534774	0.0410243		ENSG00000121152	NCAPH	-0.306649	0.00694661							SLC30A4
ENSG00000231312	MAP4K3-DT	1.94247	2.43275e-30		ENSG00000054793	ATP9A	0.591706	8.16277e-08		ENSG00000082146	STRADB	0.534546	0.00240729		ENSG00000144645	OSBPL10	-0.30702	0.0409517							HLA-H
ENSG00000108639	SYNGR2	1.37261	2.50414e-30		ENSG00000162959	MEMO1	0.591499	0.00566642		ENSG00000065308	TRAM2	0.534542	0.000781687		ENSG00000198830	HMGN2	-0.307651	0.00193257							TMEM50B
ENSG00000149269	PAK1	-1.11315	2.51594e-30		ENSG00000159363	ATP13A2	0.590286	0.000135194		ENSG00000198858	R3HDM4	0.533951	0.00121345		ENSG00000185585	OLFML2A	-0.308133	0.0327148							KRT19
ENSG00000161547	SRSF2	-1.27883	2.86542e-30		ENSG00000133069	TMCC2	0.589448	0.00564893		ENSG00000112977	DAP	0.533646	1.35447e-05		ENSG00000134222	PSRC1	-0.308569	0.0025656							TYW1B
ENSG00000180611	MB21D2	-1.66412	2.90378e-30		ENSG00000102931	ARL2BP	0.589191	0.00956298		ENSG00000170624	SGCD	0.533605	0.00337647		ENSG00000170390	DCLK2	-0.309209	0.0308692							C12orf60
ENSG00000165617	DACT1	-1.55901	2.99434e-30		ENSG00000113838	TBCCD1	0.588919	0.0115329		ENSG00000115355	CCDC88A	0.533308	0.00384943		ENSG00000117632	STMN1	-0.309541	0.000285908							PNPLA3
ENSG00000170581	STAT2	1.16791	3.0022e-30		ENSG00000278730	AC005332.6	0.588763	0.00640262		ENSG00000137573	SULF1	0.533114	0.000767489		ENSG00000144034	TPRKB	-0.311096	0.0458245							GGPS1
ENSG00000138080	EMILIN1	-1.2269	3.07087e-30		ENSG00000176928	GCNT4	0.588763	0.0163473		ENSG00000166441	RPL27A	0.533011	0.00447446		ENSG00000109685	NSD2	-0.312333	0.000743504							LNCOG
ENSG00000012963	UBR7	-1.38419	3.16307e-30		ENSG00000106305	AIMP2	0.588573	0.000466031		ENSG00000186687	LYRM7	0.532955	0.0175093		ENSG00000139263	LRIG3	-0.313691	0.0403535							SLC12A8
ENSG00000109846	CRYAB	1.66151	3.40415e-30		ENSG00000168994	PXDC1	0.587445	2.71557e-07		ENSG00000067248	DHX29	0.531927	6.10217e-05		ENSG00000111790	FGFR1OP2	-0.31566	0.0429428							APOL6
ENSG00000124571	XPO5	-1.11604	3.44288e-30		ENSG00000103335	PIEZO1	0.587239	1.17123e-08		ENSG00000089009	RPL6	0.531916	0.00787041		ENSG00000135486	HNRNPA1	-0.317535	0.000610488							STAMBPL1
ENSG00000165868	HSPA12A	-1.3686	3.46487e-30		ENSG00000115649	CNPPD1	0.58694	3.85584e-07		ENSG00000203485	INF2	0.530757	5.44767e-05		ENSG00000165617	DACT1	-0.317953	0.0241577							NPHP1
ENSG00000110042	DTX4	1.56601	4.37648e-30		ENSG00000131386	GALNT15	0.585951	3.21282e-09		ENSG00000185420	SMYD3	0.530673	0.00368729		ENSG00000149503	INCENP	-0.318896	0.00681196							ACADSB
ENSG00000139629	GALNT6	-1.29697	4.45683e-30		ENSG00000118495	PLAGL1	0.585398	0.00221015		ENSG00000126785	RHOJ	0.530629	0.00222228		ENSG00000111331	OAS3	-0.319191	0.0189624							DCBLD2
ENSG00000148677	ANKRD1	1.95699	4.58139e-30		ENSG00000186318	BACE1	0.585022	2.14382e-06		ENSG00000136231	IGF2BP3	0.530477	0.0068087		ENSG00000132780	NASP	-0.319525	0.0019833							CELF2
ENSG00000184897	H1FX	-1.77566	4.78851e-30		ENSG00000105520	PLPPR2	0.58499	7.79253e-10		ENSG00000118894	EEF2KMT	0.530121	0.0283224		ENSG00000010292	NCAPD2	-0.32015	0.000487386							AVIL
ENSG00000165124	SVEP1	1.37986	5.40555e-30		ENSG00000106105	GARS	0.584934	1.98885e-09		ENSG00000188766	SPRED3	0.529972	0.0026025		ENSG00000105202	FBL	-0.321451	0.0177032							RAB13
ENSG00000133110	POSTN	-1.48288	5.81879e-30		ENSG00000157870	PRXL2B	0.584587	5.49777e-08		ENSG00000137801	THBS1	0.52992	0.000163133		ENSG00000166482	MFAP4	-0.321617	0.00216853							MALAT1
ENSG00000163781	TOPBP1	-1.31346	7.33697e-30		ENSG00000186111	PIP5K1C	0.584399	1.12124e-09		ENSG00000067829	IDH3G	0.529817	0.0262925		ENSG00000131620	ANO1	-0.321924	0.00212847							CLSTN3
ENSG00000175938	ORAI3	2.02737	7.40144e-30		ENSG00000126458	RRAS	0.584219	1.32574e-06		ENSG00000143702	CEP170	0.529699	0.0212288		ENSG00000072401	UBE2D1	-0.322505	0.0327078							JUP
ENSG00000172197	MBOAT1	-2.8108	7.5555e-30		ENSG00000154127	UBASH3B	0.58305	2.47227e-07		ENSG00000119318	RAD23B	0.529653	3.51663e-05		ENSG00000135476	ESPL1	-0.323228	0.00551336							GALNT11
ENSG00000261061	AC092718.4	-2.83199	7.97892e-30		ENSG00000175348	TMEM9B	0.582846	9.85232e-10		ENSG00000143845	ETNK2	0.529515	0.00211462		ENSG00000134057	CCNB1	-0.323951	0.00534039							RAI14
ENSG00000142856	ITGB3BP	-2.0342	8.64017e-30		ENSG00000135930	EIF4E2	0.582837	5.13493e-05		ENSG00000136942	RPL35	0.529049	0.0409069		ENSG00000090889	KIF4A	-0.324225	0.00237342							MPC2
ENSG00000128567	PODXL	-2.11888	8.84262e-30		ENSG00000136231	IGF2BP3	0.582832	4.36381e-06		ENSG00000206538	VGLL3	0.52844	0.0322716		ENSG00000184661	CDCA2	-0.324397	0.0183846							GAS6
ENSG00000101188	NTSR1	-1.95294	9.0792e-30		ENSG00000187566	NHLRC1	0.582508	0.019831		ENSG00000189043	NDUFA4	0.528395	0.00149496		ENSG00000007237	GAS7	-0.325103	0.0119303							C1RL
ENSG00000154229	PRKCA	-1.21949	9.28874e-30		ENSG00000154096	THY1	0.582302	0.00145461		ENSG00000134330	IAH1	0.528266	0.00541603		ENSG00000213390	ARHGAP19	-0.325276	0.0384908							AK1
ENSG00000127124	HIVEP3	-1.95709	1.01052e-29		ENSG00000144043	TEX261	0.581853	0.000610541		ENSG00000124370	MCEE	0.52801	0.0133606		ENSG00000242125	SNHG3	-0.325724	0.0347041							MAP3K12
ENSG00000042088	TDP1	-1.56151	1.03018e-29		ENSG00000166387	PPFIBP2	0.581775	0.0397137		ENSG00000124209	RAB22A	0.527718	0.000207537		ENSG00000166341	DCHS1	-0.325738	0.00326614							CPT1A
ENSG00000121413	ZSCAN18	1.78446	1.26452e-29		ENSG00000127824	TUBA4A	0.58166	1.76314e-06		ENSG00000173559	NABP1	0.527582	3.69971e-05		ENSG00000168393	DTYMK	-0.325904	0.0255034							FNDC3A
ENSG00000184979	USP18	1.89298	1.31206e-29		ENSG00000067208	EVI5	0.580338	2.32438e-06		ENSG00000103647	CORO2B	0.527473	0.0064579		ENSG00000104408	EIF3E	-0.326353	0.000474724							INSC
ENSG00000011638	TMEM159	1.57099	1.34807e-29		ENSG00000160392	C19orf47	0.579943	0.00920217		ENSG00000198898	CAPZA2	0.527262	0.000120573		ENSG00000112237	CCNC	-0.326394	0.0200614							ADAM23
ENSG00000131470	PSMC3IP	-1.45599	1.49194e-29		ENSG00000177697	CD151	0.579845	5.21993e-10		ENSG00000154978	VOPP1	0.526892	6.66022e-05		ENSG00000130176	CNN1	-0.32649	0.00231076							CEBPZOS
ENSG00000148154	UGCG	1.07129	1.58542e-29		ENSG00000129657	SEC14L1	0.579783	8.62611e-08		ENSG00000104131	EIF3J	0.526876	4.87571e-05		ENSG00000197977	ELOVL2	-0.326752	0.0396686							P3H2
ENSG00000089094	KDM2B	-1.24768	1.58542e-29		ENSG00000133131	MORC4	0.579759	1.21972e-08		ENSG00000109762	SNX25	0.526774	0.00092091		ENSG00000133641	C12orf29	-0.326881	0.0423022							MTHFD2L
ENSG00000105499	PLA2G4C	1.96013	1.96657e-29		ENSG00000151502	VPS26B	0.579509	2.60317e-09		ENSG00000157193	LRP8	0.526485	0.00322473		ENSG00000127863	TNFRSF19	-0.327901	0.00194171							MRNIP
ENSG00000149090	PAMR1	1.07965	2.20938e-29		ENSG00000167566	NCKAP5L	0.579277	0.000146236		ENSG00000186575	NF2	0.526467	0.000116867		ENSG00000115548	KDM3A	-0.328719	0.0159196							FRG1HP
ENSG00000047644	WWC3	-1.26706	2.51038e-29		ENSG00000164933	SLC25A32	0.578485	0.0270796		ENSG00000113971	NPHP3	0.526318	0.0119899		ENSG00000166851	PLK1	-0.328739	0.00468621							STAT5A
ENSG00000100426	ZBED4	-1.30731	2.60491e-29		ENSG00000130517	PGPEP1	0.578183	3.22528e-08		ENSG00000148335	NTMT1	0.52624	0.0262383		ENSG00000142945	KIF2C	-0.329628	0.00316454							RCAN1
ENSG00000147573	TRIM55	1.29634	2.64112e-29		ENSG00000164211	STARD4	0.577942	0.000137477		ENSG00000155393	HEATR3	0.526234	0.0301274		ENSG00000159055	MIS18A	-0.33043	0.0298319							NR1H3
ENSG00000174796	THAP6	1.81929	2.64353e-29		ENSG00000206053	JPT2	0.577599	1.85188e-07		ENSG00000135069	PSAT1	0.526062	0.00312207		ENSG00000254726	MEX3A	-0.330934	0.00675068							ZNFX1
ENSG00000179051	RCC2	-1.54678	2.64353e-29		ENSG00000148335	NTMT1	0.576444	0.000543542		ENSG00000173905	GOLIM4	0.525696	0.00314587		ENSG00000141068	KSR1	-0.331675	0.0108618							CA9
ENSG00000136518	ACTL6A	-1.22623	2.92265e-29		ENSG00000104472	CHRAC1	0.576128	0.0362252		ENSG00000109686	SH3D19	0.525684	0.0132563		ENSG00000121775	TMEM39B	-0.332999	0.0363844							FAM214B
ENSG00000145244	CORIN	-1.44085	3.23911e-29		ENSG00000146282	RARS2	0.575927	1.56728e-05		ENSG00000070831	CDC42	0.525674	2.58469e-05		ENSG00000276168	RN7SL1	-0.333042	0.00570859							AL353150.1
ENSG00000206053	JPT2	-1.28861	3.74837e-29		ENSG00000111145	ELK3	0.575801	4.92322e-05		ENSG00000096092	TMEM14A	0.525329	0.0030189		ENSG00000177374	HIC1	-0.333472	0.0421118							PSMB10
ENSG00000100749	VRK1	-1.51136	3.82506e-29		ENSG00000120742	SERP1	0.575237	2.84819e-10		ENSG00000152749	GPR180	0.525273	0.0227446		ENSG00000187605	TET3	-0.334013	0.048678							IRAK4
ENSG00000097046	CDC7	-1.78578	3.85651e-29		ENSG00000257365	FNTB	0.573963	0.00997655		ENSG00000128989	ARPP19	0.525229	0.00382503		ENSG00000029993	HMGB3	-0.334031	0.00224183							DCAF8
ENSG00000086475	SEPHS1	-1.61147	4.41097e-29		ENSG00000114923	SLC4A3	0.573642	0.00558778		ENSG00000072195	SPEG	0.524685	0.000400997		ENSG00000140406	TLNRD1	-0.334807	0.0386516							GAS1
ENSG00000141985	SH3GL1	-1.1659	4.71849e-29		ENSG00000167767	KRT80	0.57282	0.0127428		ENSG00000172380	GNG12	0.524519	0.00164982		ENSG00000133114	GPALPP1	-0.335088	0.0271562							TIGD2
ENSG00000121774	KHDRBS1	-1.11947	5.46701e-29		ENSG00000158882	TOMM40L	0.572407	0.000693041		ENSG00000148019	CEP78	0.524468	0.0221751		ENSG00000122565	CBX3	-0.336656	0.013797							LINC01915
ENSG00000169826	CSGALNACT2	1.40004	5.62584e-29		ENSG00000164077	MON1A	0.571941	9.40048e-05		ENSG00000145293	ENOPH1	0.524162	0.000939833		ENSG00000138764	CCNG2	-0.338126	0.040113							FMN1
ENSG00000149554	CHEK1	-1.54081	5.79349e-29		ENSG00000141526	SLC16A3	0.571876	5.72155e-05		ENSG00000107959	PITRM1	0.524025	0.00480574		ENSG00000113645	WWC1	-0.339076	0.0339118							SERPINE2
ENSG00000137414	FAM8A1	1.54374	6.79583e-29		ENSG00000275342	PRAG1	0.57162	1.52429e-05		ENSG00000138435	CHRNA1	0.522638	0.0483959		ENSG00000240344	PPIL3	-0.3392	0.0421118							NIPAL3
ENSG00000168300	PCMTD1	1.68374	6.92447e-29		ENSG00000126522	ASL	0.57064	7.48051e-05		ENSG00000182534	MXRA7	0.522511	9.20309e-05		ENSG00000165655	ZNF503	-0.344261	0.00576607							REL
ENSG00000065308	TRAM2	-1.25564	7.61592e-29		ENSG00000143702	CEP170	0.569669	0.0025217		ENSG00000161217	PCYT1A	0.522284	7.20418e-05		ENSG00000134853	PDGFRA	-0.344701	0.031511							CRYL1
ENSG00000162714	ZNF496	-1.18982	7.84042e-29		ENSG00000146574	CCZ1B	0.569499	0.00140223		ENSG00000102030	NAA10	0.522266	0.0260824		ENSG00000152558	TMEM123	-0.345142	0.0451601							TPST1
ENSG00000116670	MAD2L2	-1.38827	8.70476e-29		ENSG00000288398	AL109627.1	0.569016	0.0183374		ENSG00000147526	TACC1	0.522223	0.00111858		ENSG00000167900	TK1	-0.345815	0.00862379							SYT11
ENSG00000198885	ITPRIPL1	-3.4665	8.96752e-29		ENSG00000048471	SNX29	0.569006	0.00012448		ENSG00000100934	SEC23A	0.522217	0.0040579		ENSG00000237649	KIFC1	-0.34602	0.000487641							WTAP
ENSG00000130309	COLGALT1	-1.08313	9.38581e-29		ENSG00000184209	SNRNP35	0.568678	0.00367682		ENSG00000121297	TSHZ3	0.522073	0.0118858		ENSG00000089685	BIRC5	-0.346383	0.00268738							PDZRN3
ENSG00000102034	ELF4	-1.3737	9.45974e-29		ENSG00000100139	MICALL1	0.56857	1.64791e-08		ENSG00000166971	AKTIP	0.522006	0.00125316		ENSG00000099901	RANBP1	-0.346941	0.00220641							HS6ST1
ENSG00000065970	FOXJ2	-1.18974	9.7829e-29		ENSG00000144591	GMPPA	0.568269	2.46777e-06		ENSG00000172346	CSDC2	0.521561	0.0021422		ENSG00000090006	LTBP4	-0.347549	9.26257e-05							PISD
ENSG00000115363	EVA1A	-1.39693	1.13442e-28		ENSG00000080709	KCNN2	0.567862	0.000276044		ENSG00000106105	GARS	0.521473	5.88021e-05		ENSG00000117399	CDC20	-0.347863	0.00091452							TPRG1L
ENSG00000064687	ABCA7	3.9827	1.31768e-28		ENSG00000106780	MEGF9	0.567624	3.05992e-05		ENSG00000163607	GTPBP8	0.521258	0.0126089		ENSG00000111615	KRR1	-0.348766	0.0433839							PSME2
ENSG00000273802	HIST1H2BG	2.81506	1.40411e-28		ENSG00000236333	TRHDE-AS1	0.567024	6.90051e-05		ENSG00000156171	DRAM2	0.521052	0.0221106		ENSG00000137501	SYTL2	-0.349653	0.0473532							STC2
ENSG00000166750	SLFN5	1.58774	1.4466e-28		ENSG00000123191	ATP7B	0.566791	0.000891093		ENSG00000164713	BRI3	0.520946	0.0210065		ENSG00000093009	CDC45	-0.34977	0.00723895							AHR
ENSG00000181588	MEX3D	-1.59849	1.63815e-28		ENSG00000272695	GAS6-DT	0.566607	0.00947394		ENSG00000150551	LYPD1	0.520775	0.0178348		ENSG00000038274	MAT2B	-0.351322	0.00694661							ARSK
ENSG00000108578	BLMH	-1.39824	2.30461e-28		ENSG00000014164	ZC3H3	0.566125	0.00555159		ENSG00000116489	CAPZA1	0.519984	0.00189021		ENSG00000112312	GMNN	-0.352098	0.00538644							EVI5
ENSG00000128245	YWHAH	-1.17336	2.39981e-28		ENSG00000167778	SPRYD3	0.566033	2.98739e-05		ENSG00000005243	COPZ2	0.519612	0.0281838		ENSG00000183763	TRAIP	-0.352769	0.0287349							EDIL3
ENSG00000152377	SPOCK1	-1.80841	2.44487e-28		ENSG00000162300	ZFPL1	0.565691	0.0292576		ENSG00000169504	CLIC4	0.519409	0.00976864		ENSG00000111581	NUP107	-0.352826	0.0394067							ULBP2
ENSG00000174938	SEZ6L2	1.34781	2.60322e-28		ENSG00000142327	RNPEPL1	0.565322	2.77365e-08		ENSG00000162368	CMPK1	0.518647	0.014292		ENSG00000126803	HSPA2	-0.353434	0.00446815							SUSD6
ENSG00000205208	C4orf46	-1.74563	2.8549e-28		ENSG00000130119	GNL3L	0.565297	3.34615e-05		ENSG00000132432	SEC61G	0.518213	0.00307245		ENSG00000160298	C21orf58	-0.353881	0.0258998							UBR3
ENSG00000124920	MYRF	-1.85865	2.91559e-28		ENSG00000102781	KATNAL1	0.5646	5.43229e-06		ENSG00000223482	NUTM2A-AS1	0.518167	0.00554487		ENSG00000151247	EIF4E	-0.354215	0.0206699							ZNF462
ENSG00000169122	FAM110B	2.49671	2.92105e-28		ENSG00000134775	FHOD3	0.56398	0.000358206		ENSG00000144635	DYNC1LI1	0.517712	0.000248507		ENSG00000101447	FAM83D	-0.357728	0.0030466							OSGIN2
ENSG00000122694	GLIPR2	-1.15528	3.06426e-28		ENSG00000129968	ABHD17A	0.563507	4.5309e-05		ENSG00000071967	CYBRD1	0.517628	0.0039434		ENSG00000124207	CSE1L	-0.357783	0.0110689							DDIT3
ENSG00000106459	NRF1	-1.45292	3.27632e-28		ENSG00000160213	CSTB	0.563431	0.0151595		ENSG00000169895	SYAP1	0.51752	3.34304e-05		ENSG00000162623	TYW3	-0.359351	0.0213476							AL118516.1
ENSG00000157404	KIT	2.28007	3.46071e-28		ENSG00000176435	CLEC14A	0.56336	0.000109041		ENSG00000113391	FAM172A	0.517384	0.0246897		ENSG00000108106	UBE2S	-0.360153	0.0192505							SPIRE2
ENSG00000100644	HIF1A	1.12151	3.48457e-28		ENSG00000125459	MSTO1	0.563332	0.00347901		ENSG00000071127	WDR1	0.517139	9.03489e-05		ENSG00000169679	BUB1	-0.360357	0.0127893							ZBTB47
ENSG00000168811	IL12A	2.21185	3.78991e-28		ENSG00000136295	TTYH3	0.562423	1.73007e-05		ENSG00000133112	TPT1	0.517077	0.00252484		ENSG00000067334	DNTTIP2	-0.36105	0.0192419							TNFAIP8
ENSG00000172732	MUS81	-1.2162	3.92774e-28		ENSG00000165055	METTL2B	0.562416	1.52717e-06		ENSG00000106305	AIMP2	0.517013	0.00579904		ENSG00000111206	FOXM1	-0.361441	0.000118612							CLDN15
ENSG00000171824	EXOSC10	-1.31029	4.27178e-28		ENSG00000099814	CEP170B	0.562222	1.26608e-07		ENSG00000091483	FH	0.516978	0.00415079		ENSG00000164163	ABCE1	-0.361453	0.0147715							PSME1
ENSG00000074800	ENO1	-1.181	4.64199e-28		ENSG00000110881	ASIC1	0.561859	0.00969199		ENSG00000077713	SLC25A43	0.516896	0.00608236		ENSG00000044459	CNTLN	-0.362068	0.0481123							TMEM9B
ENSG00000100906	NFKBIA	1.40925	4.7718e-28		ENSG00000120913	PDLIM2	0.561833	0.000854336		ENSG00000075618	FSCN1	0.516653	8.3319e-05		ENSG00000176170	SPHK1	-0.362243	0.0173791							TMEM147-AS1
ENSG00000075461	CACNG4	-4.98972	5.42117e-28		ENSG00000182473	EXOC7	0.561823	0.00146611		ENSG00000135905	DOCK10	0.516332	0.0144119		ENSG00000145781	COMMD10	-0.362391	0.0279068							TMCO4
ENSG00000128272	ATF4	-1.04322	5.72847e-28		ENSG00000147526	TACC1	0.561658	3.04173e-07		ENSG00000134049	IER3IP1	0.515879	0.00194292		ENSG00000144354	CDCA7	-0.362604	0.0271562							C1RL-AS1
ENSG00000113140	SPARC	-1.01975	6.23885e-28		ENSG00000220205	VAMP2	0.561614	0.0277199		ENSG00000106348	IMPDH1	0.5158	0.00585138		ENSG00000033178	UBA6	-0.363182	0.0263878							FAM3C
ENSG00000125378	BMP4	1.30255	6.68467e-28		ENSG00000049192	ADAMTS6	0.56138	0.000807503		ENSG00000092531	SNAP23	0.515475	0.0120653		ENSG00000143977	SNRPG	-0.363308	0.0347041							PRKACB
ENSG00000145147	SLIT2	-1.19014	7.29608e-28		ENSG00000204435	CSNK2B	0.561079	0.0338909		ENSG00000197747	S100A10	0.515369	0.0250813		ENSG00000166266	CUL5	-0.365087	0.0385754							CYBRD1
ENSG00000069482	GAL	-2.55772	7.95547e-28		ENSG00000010278	CD9	0.561074	2.48616e-07		ENSG00000063601	MTMR1	0.515332	0.00492062		ENSG00000167088	SNRPD1	-0.365392	0.00403292							KIAA1191
ENSG00000105976	MET	-1.28448	9.26754e-28		ENSG00000103381	CPPED1	0.560536	1.46044e-05		ENSG00000136240	KDELR2	0.514643	6.82389e-05		ENSG00000096060	FKBP5	-0.365398	0.0118876							NMRK1
ENSG00000134013	LOXL2	-1.1146	9.57644e-28		ENSG00000163026	WDCP	0.560273	3.42203e-05		ENSG00000136274	NACAD	0.514475	0.0430761		ENSG00000178999	AURKB	-0.367532	0.00235032							SELENOT
ENSG00000118515	SGK1	-1.10238	1.01509e-27		ENSG00000172081	MOB3A	0.55971	1.27745e-06		ENSG00000188846	RPL14	0.514443	0.0332979		ENSG00000183684	ALYREF	-0.36763	0.00903228							SYAP1
ENSG00000182667	NTM	-1.29206	1.16538e-27		ENSG00000065882	TBC1D1	0.559612	7.64423e-08		ENSG00000187391	MAGI2	0.51442	0.0423009		ENSG00000144366	GULP1	-0.367797	0.0365858							TSPAN2
ENSG00000234693	AL353653.1	3.60615	1.16799e-27		ENSG00000176087	SLC35A4	0.559256	3.04847e-07		ENSG00000023572	GLRX2	0.514315	0.00892342		ENSG00000105968	H2AFV	-0.368095	0.000157561							CEP350
ENSG00000104824	HNRNPL	-1.16772	1.21585e-27		ENSG00000167130	DOLPP1	0.558971	0.00080945		ENSG00000100028	SNRPD3	0.513504	0.00417859		ENSG00000165480	SKA3	-0.368339	0.00470859							SCG5
ENSG00000178685	PARP10	2.09206	1.28377e-27		ENSG00000177427	MIEF2	0.558546	0.000399254		ENSG00000164638	SLC29A4	0.513303	0.017989		ENSG00000174720	LARP7	-0.368473	0.0324605							FBXL2
ENSG00000071564	TCF3	-1.68889	1.28851e-27		ENSG00000148180	GSN	0.558187	5.98099e-08		ENSG00000152061	RABGAP1L	0.513001	0.00146058		ENSG00000156256	USP16	-0.368883	0.00332475							MAP2K3
ENSG00000088756	ARHGAP28	2.01615	1.32025e-27		ENSG00000100304	TTLL12	0.557967	3.59465e-06		ENSG00000123091	RNF11	0.512946	0.00313075		ENSG00000178752	ERFE	-0.368905	0.0355701							TGFBR1
ENSG00000204186	ZDBF2	1.90755	1.32525e-27		ENSG00000134030	CTIF	0.557551	9.27196e-09		ENSG00000105993	DNAJB6	0.511972	4.1864e-05		ENSG00000077152	UBE2T	-0.37138	0.00231017							MFGE8
ENSG00000163638	ADAMTS9	2.53763	1.34126e-27		ENSG00000131711	MAP1B	0.557444	0.00014512		ENSG00000104522	TSTA3	0.511845	0.00490436		ENSG00000155304	HSPA13	-0.371592	0.00751191							PLIN2
ENSG00000259781	HMGB1P6	-1.90379	1.42563e-27		ENSG00000185883	ATP6V0C	0.557441	0.00416762		ENSG00000143878	RHOB	0.511009	4.33649e-05		ENSG00000180198	RCC1	-0.371791	0.000603887							PLEKHA4
ENSG00000186815	TPCN1	1.32095	1.44936e-27		ENSG00000131069	ACSS2	0.556788	7.70202e-07		ENSG00000115694	STK25	0.510903	0.000343095		ENSG00000141401	IMPA2	-0.37205	0.0392252							ANKRD35
ENSG00000130224	LRCH2	1.57025	1.45726e-27		ENSG00000135926	TMBIM1	0.55674	2.73026e-10		ENSG00000213463	SYNJ2BP	0.510849	0.0119523		ENSG00000176619	LMNB2	-0.3737	2.10497e-05							SNTB1
ENSG00000162407	PLPP3	1.25533	1.66977e-27		ENSG00000047230	CTPS2	0.556707	2.78344e-05		ENSG00000002933	TMEM176A	0.510592	0.000902516		ENSG00000172845	SP3	-0.374898	0.0451847							ACO1
ENSG00000164929	BAALC	-1.66033	1.67995e-27		ENSG00000147010	SH3KBP1	0.556621	0.00827221		ENSG00000119965	C10orf88	0.510388	0.00399147		ENSG00000048028	USP28	-0.375249	0.0130414							STYX
ENSG00000147027	TMEM47	1.11656	1.68939e-27		ENSG00000270055	AC127502.2	0.556475	0.0446485		ENSG00000065882	TBC1D1	0.510239	0.000131512		ENSG00000004766	VPS50	-0.37594	0.0347041							SLC35B3
ENSG00000167992	VWCE	3.12509	1.70572e-27		ENSG00000025772	TOMM34	0.55605	0.000115714		ENSG00000163026	WDCP	0.509893	0.0050236		ENSG00000116750	UCHL5	-0.376179	0.0130708							PLCB4
ENSG00000099331	MYO9B	-0.99042	1.79215e-27		ENSG00000160049	DFFA	0.555987	1.77907e-08		ENSG00000068028	RASSF1	0.50907	0.00471878		ENSG00000176046	NUPR1	-0.37797	0.00928077							BCL2L1
ENSG00000175592	FOSL1	-1.69389	2.08863e-27		ENSG00000243701	DUBR	0.555326	0.000618845		ENSG00000153066	TXNDC11	0.508885	0.00138269		ENSG00000146950	SHROOM2	-0.377975	0.00374611							TNS3
ENSG00000184304	PRKD1	1.21471	2.14191e-27		ENSG00000007202	KIAA0100	0.555137	4.11045e-05		ENSG00000124786	SLC35B3	0.508612	0.00179175		ENSG00000179387	ELMOD2	-0.379256	0.0110689							SHISA3
ENSG00000125144	MT1G	7.2477	2.72393e-27		ENSG00000077454	LRCH4	0.555103	0.0422848		ENSG00000166165	CKB	0.508151	0.00361821		ENSG00000163017	ACTG2	-0.379592	0.000288323							RPS6KA2
ENSG00000124160	NCOA5	-1.20735	3.13617e-27		ENSG00000084764	MAPRE3	0.554983	0.000758974		ENSG00000151892	GFRA1	0.50789	0.00235642		ENSG00000167635	ZNF146	-0.380978	0.0176308							AQP1
ENSG00000105290	APLP1	1.59647	3.1706e-27		ENSG00000107036	RIC1	0.554891	0.000129755		ENSG00000198363	ASPH	0.507367	0.00205627		ENSG00000128708	HAT1	-0.381801	0.000332379							YIPF5
ENSG00000175084	DES	-1.50691	3.29058e-27		ENSG00000168214	RBPJ	0.554786	0.00200146		ENSG00000105887	MTPN	0.506994	0.0102765		ENSG00000122545	SEPTIN7	-0.382267	0.00210637							GGT5
ENSG00000116918	TSNAX	1.77193	3.34055e-27		ENSG00000124942	AHNAK	0.554761	1.22979e-06		ENSG00000165475	CRYL1	0.506195	0.0231591		ENSG00000137876	RSL24D1	-0.38262	0.000139878							UQCR11
ENSG00000124795	DEK	-1.48442	3.53506e-27		ENSG00000103415	HMOX2	0.554712	1.921e-05		ENSG00000087502	ERGIC2	0.506159	0.0215782		ENSG00000155100	OTUD6B	-0.383433	0.0376326							UACA
ENSG00000117758	STX12	1.00674	3.58468e-27		ENSG00000180340	FZD2	0.554362	0.000573193		ENSG00000150779	TIMM8B	0.50609	0.00957761		ENSG00000121957	GPSM2	-0.383768	0.0346853							MAP1A
ENSG00000006282	SPATA20	1.32168	3.74812e-27		ENSG00000175390	EIF3F	0.554272	1.37569e-06		ENSG00000148848	ADAM12	0.505909	0.00897105		ENSG00000101639	CEP192	-0.385126	0.0332844							CD55
ENSG00000122861	PLAU	1.07893	3.78972e-27		ENSG00000159479	MED8	0.554119	1.12928e-06		ENSG00000163191	S100A11	0.50559	0.0250298		ENSG00000163923	RPL39L	-0.385203	0.0126944							GOLPH3L
ENSG00000260916	CCPG1	1.75082	3.85635e-27		ENSG00000162520	SYNC	0.554101	0.00172758		ENSG00000178980	SELENOW	0.505367	0.00180481		ENSG00000164032	H2AFZ	-0.385559	0.00109031							COQ8A
ENSG00000149782	PLCB3	-1.13417	3.90128e-27		ENSG00000151929	BAG3	0.553843	1.03003e-05		ENSG00000165389	SPTSSA	0.504932	0.00171354		ENSG00000136942	RPL35	-0.386595	0.0457669							APC
ENSG00000137076	TLN1	-1.05444	4.35701e-27		ENSG00000104524	PYCR3	0.55359	0.000757447		ENSG00000213741	RPS29	0.50432	0.0233535		ENSG00000166483	WEE1	-0.388059	0.000683749							ALDH3A2
ENSG00000157379	DHRS1	1.44748	5.22699e-27		ENSG00000244694	PTCHD4	0.553528	0.0188254		ENSG00000160796	NBEAL2	0.504109	0.0488508		ENSG00000153885	KCTD15	-0.388638	0.00371947							RGL1
ENSG00000136842	TMOD1	2.53656	5.32505e-27		ENSG00000261236	BOP1	0.553174	0.000372507		ENSG00000134243	SORT1	0.503712	0.000231082		ENSG00000162385	MAGOH	-0.389206	0.00834959							PLA2G12A
ENSG00000116209	TMEM59	1.27837	6.02514e-27		ENSG00000123739	PLA2G12A	0.553167	1.50947e-06		ENSG00000167130	DOLPP1	0.503265	0.0154851		ENSG00000119403	PHF19	-0.390139	0.000586263							BTN2A1
ENSG00000139998	RAB15	-1.7268	6.03743e-27		ENSG00000160194	NDUFV3	0.553084	7.29674e-06		ENSG00000123159	GIPC1	0.503093	0.00193456		ENSG00000164985	PSIP1	-0.39087	0.0373816							ZNF408
ENSG00000183153	GJD3	2.43614	6.57223e-27		ENSG00000107223	EDF1	0.553047	0.00233657		ENSG00000134970	TMED7	0.502217	0.0116208		ENSG00000101773	RBBP8	-0.391098	0.0181365							LPAR1
ENSG00000170540	ARL6IP1	-1.50607	6.66788e-27		ENSG00000215105	TTC3P1	0.55302	0.00419313		ENSG00000169857	AVEN	0.502091	0.0347049		ENSG00000180628	PCGF5	-0.391864	0.0421696							CCNDBP1
ENSG00000179242	CDH4	-1.93155	6.7081e-27		ENSG00000225663	MCRIP1	0.552882	0.00264669		ENSG00000198121	LPAR1	0.501676	0.00686156		ENSG00000152795	HNRNPDL	-0.391968	0.00284151							SLC39A14
ENSG00000167460	TPM4	-1.04574	7.20108e-27		ENSG00000082146	STRADB	0.552566	0.000263024		ENSG00000097033	SH3GLB1	0.501395	0.0115247		ENSG00000173207	CKS1B	-0.391997	0.0063424							RBM45
ENSG00000159164	SV2A	-1.21091	7.32768e-27		ENSG00000120594	PLXDC2	0.551911	0.00134618		ENSG00000156642	NPTN	0.501328	0.000461785		ENSG00000157456	CCNB2	-0.392818	6.0564e-05							DUBR
ENSG00000152409	JMY	1.64445	7.83673e-27		ENSG00000107554	DNMBP	0.551783	0.000573193		ENSG00000105088	OLFM2	0.501166	0.0410243		ENSG00000125898	FAM110A	-0.393316	0.043544							TRIM25
ENSG00000005884	ITGA3	-1.04678	7.84116e-27		ENSG00000131019	ULBP3	0.551197	0.0322095		ENSG00000178234	GALNT11	0.500923	0.00149123		ENSG00000127337	YEATS4	-0.393656	0.0258488							ARL1
ENSG00000116661	FBXO2	3.78223	8.04197e-27		ENSG00000213626	LBH	0.550887	1.86319e-09		ENSG00000111237	VPS29	0.500368	0.00509578		ENSG00000189060	H1F0	-0.394432	4.03157e-05							NFKBIE
ENSG00000143341	HMCN1	-1.72978	8.08339e-27		ENSG00000165915	SLC39A13	0.55047	9.88939e-09		ENSG00000213585	VDAC1	0.500286	0.00270679		ENSG00000140534	TICRR	-0.394607	0.00161558							KBTBD8
ENSG00000167600	CYP2S1	1.72753	8.11689e-27		ENSG00000122203	KIAA1191	0.55024	0.000101778		ENSG00000127314	RAP1B	0.500281	0.000394938		ENSG00000131013	PPIL4	-0.396619	0.0269941							RPL23AP82
ENSG00000162062	TEDC2	-1.92315	8.5838e-27		ENSG00000106803	SEC61B	0.550108	0.0233305		ENSG00000184838	PRR16	0.500255	0.0060882		ENSG00000111011	RSRC2	-0.397298	0.0180759							L1CAM
ENSG00000090006	LTBP4	-1.5694	8.99539e-27		ENSG00000189343	RPS2P46	0.550071	0.0131401		ENSG00000117450	PRDX1	0.500164	0.00477696		ENSG00000065548	ZC3H15	-0.39739	0.00169018							BTG1
ENSG00000134901	POGLUT2	-1.2605	9.01315e-27		ENSG00000197905	TEAD4	0.549459	0.000921283		ENSG00000103175	WFDC1	0.500036	0.00890558		ENSG00000198901	PRC1	-0.397393	0.000312049							CASP3
ENSG00000082512	TRAF5	-1.3572	9.39663e-27		ENSG00000103319	EEF2K	0.548111	5.70508e-05		ENSG00000163291	PAQR3	0.499908	0.0193561		ENSG00000184897	H1FX	-0.397608	0.0134494							CCNG2
ENSG00000163840	DTX3L	1.28387	9.55015e-27		ENSG00000183155	RABIF	0.547559	0.000197858		ENSG00000133131	MORC4	0.4996	0.000326727		ENSG00000155189	AGPAT5	-0.397766	0.00446815							ACOT1
ENSG00000108829	LRRC59	-1.02415	9.91348e-27		ENSG00000218283	MORF4L1P1	0.54728	0.0348913		ENSG00000140374	ETFA	0.499593	0.000637738		ENSG00000119787	ATL2	-0.398342	0.0382415							INA
ENSG00000052802	MSMO1	1.48146	1.13834e-26		ENSG00000105993	DNAJB6	0.547136	3.31052e-09		ENSG00000154127	UBASH3B	0.499403	0.00776007		ENSG00000175063	UBE2C	-0.398551	0.00134018							GABPB1-IT1
ENSG00000154813	DPH3	1.24993	1.23149e-26		ENSG00000072786	STK10	0.545166	6.22983e-07		ENSG00000198001	IRAK4	0.499163	0.00180858		ENSG00000196557	CACNA1H	-0.398649	0.0162697							RBPJ
ENSG00000167996	FTH1	1.23489	1.24025e-26		ENSG00000179364	PACS2	0.544378	1.10275e-07		ENSG00000122203	KIAA1191	0.498923	0.00239176		ENSG00000137563	GGH	-0.398788	0.014512							CPED1
ENSG00000159348	CYB5R1	1.38817	1.24378e-26		ENSG00000141252	VPS53	0.544294	1.93411e-05		ENSG00000025772	TOMM34	0.498779	0.00558405		ENSG00000065613	SLK	-0.399118	0.0442504							RABGAP1L
ENSG00000249115	HAUS5	-1.63907	1.28436e-26		ENSG00000260920	AL031985.3	0.544275	0.0301649		ENSG00000177697	CD151	0.49856	0.00424867		ENSG00000151287	TEX30	-0.399418	0.0266541							NUAK2
ENSG00000102471	NDFIP2	1.29794	1.38034e-26		ENSG00000151726	ACSL1	0.543804	1.33874e-05		ENSG00000157020	SEC13	0.498444	0.000335386		ENSG00000129195	PIMREG	-0.401769	0.00202513							ANKRD33B
ENSG00000113504	SLC12A7	1.55941	1.41958e-26		ENSG00000108861	DUSP3	0.543737	8.05074e-09		ENSG00000151929	BAG3	0.498204	0.00108461		ENSG00000139350	NEDD1	-0.40375	0.0130811							RNF11
ENSG00000128923	MINDY2	1.87884	1.43587e-26		ENSG00000082014	SMARCD3	0.542939	3.0495e-05		ENSG00000122863	CHST3	0.4982	0.00214701		ENSG00000053438	NNAT	-0.405114	0.0212243							TBC1D10A
ENSG00000168062	BATF2	3.39644	1.45468e-26		ENSG00000129493	HEATR5A	0.542802	0.000131041		ENSG00000120509	PDZD11	0.49807	0.0116334		ENSG00000197498	RPF2	-0.405842	0.011381							GAS6-DT
ENSG00000153714	LURAP1L	1.42932	1.4578e-26		ENSG00000107738	VSIR	0.542786	3.58712e-07		ENSG00000166974	MAPRE2	0.497871	0.00321685		ENSG00000092621	PHGDH	-0.406824	4.50953e-05							TNFRSF1B
ENSG00000162073	PAQR4	-1.98497	1.50027e-26		ENSG00000152377	SPOCK1	0.542534	0.00844131		ENSG00000138796	HADH	0.497667	0.0114038		ENSG00000106462	EZH2	-0.407294	6.0564e-05							RAB1A
ENSG00000111087	GLI1	-2.85118	1.65099e-26		ENSG00000218739	CEBPZOS	0.542307	0.00339389		ENSG00000140931	CMTM3	0.497637	0.0468467		ENSG00000142149	HUNK	-0.407334	0.0170507							PEX11B
ENSG00000128590	DNAJB9	1.52343	1.74504e-26		ENSG00000170624	SGCD	0.542164	5.61518e-07		ENSG00000198796	ALPK2	0.497597	0.00888264		ENSG00000168209	DDIT4	-0.407759	0.000677656							NRBP2
ENSG00000151849	CENPJ	-1.74954	1.87369e-26		ENSG00000188706	ZDHHC9	0.542096	0.000356556		ENSG00000213064	SFT2D2	0.497353	0.00197399		ENSG00000125378	BMP4	-0.408841	0.0187034							NFE2L2
ENSG00000197208	SLC22A4	2.12346	1.88645e-26		ENSG00000198668	CALM1	0.542087	1.20458e-07		ENSG00000140307	GTF2A2	0.497288	0.000703689		ENSG00000088448	ANKRD10	-0.408983	0.0130412							ACSS3
ENSG00000167081	PBX3	-1.55706	1.92099e-26		ENSG00000165802	NSMF	0.542068	7.58807e-05		ENSG00000125744	RTN2	0.497248	0.0140705		ENSG00000204899	MZT1	-0.41066	0.00339387							PUS7L
ENSG00000161021	MAML1	-1.47981	2.00146e-26		ENSG00000166912	MTMR10	0.541989	0.000764025		ENSG00000080709	KCNN2	0.497003	0.0342458		ENSG00000159086	PAXBP1	-0.410783	0.0156435							KALRN
ENSG00000145022	TCTA	1.21643	2.05942e-26		ENSG00000137076	TLN1	0.541463	1.355e-07		ENSG00000092820	EZR	0.496554	0.000240745		ENSG00000079616	KIF22	-0.411015	0.000316419							ANKRD34A
ENSG00000162458	FBLIM1	-0.958839	2.08228e-26		ENSG00000180611	MB21D2	0.541435	0.000553841		ENSG00000134046	MBD2	0.495306	0.0196232		ENSG00000158402	CDC25C	-0.411172	0.00545986							SBDSP1
ENSG00000128191	DGCR8	-1.23657	2.11674e-26		ENSG00000125534	PPDPF	0.541299	0.00651342		ENSG00000197763	TXNRD3	0.495182	0.0264833		ENSG00000120699	EXOSC8	-0.411757	0.00134018							DHX29
ENSG00000108771	DHX58	3.08507	2.39745e-26		ENSG00000261801	LOXL1-AS1	0.541196	0.000519561		ENSG00000173214	MFSD4B	0.494855	0.00574272		ENSG00000106571	GLI3	-0.411914	0.0035714							DUSP3
ENSG00000152952	PLOD2	1.08054	2.59045e-26		ENSG00000196562	SULF2	0.54106	0.0204993		ENSG00000240356	RPL23AP7	0.494663	0.0268491		ENSG00000185262	UBALD2	-0.412043	0.000512387							LEPROT
ENSG00000171793	CTPS1	-1.07555	2.5954e-26		ENSG00000183963	SMTN	0.541016	7.01154e-09		ENSG00000198612	COPS8	0.494595	0.00401153		ENSG00000115966	ATF2	-0.412402	0.0404294							HLA-C
ENSG00000139618	BRCA2	-2.09255	2.64563e-26		ENSG00000128567	PODXL	0.540361	0.0301042		ENSG00000129680	MAP7D3	0.494203	0.00398173		ENSG00000106443	PHF14	-0.413117	0.0423167							SBDS
ENSG00000127423	AUNIP	-2.79552	2.73043e-26		ENSG00000146416	AIG1	0.5397	0.00206791		ENSG00000115307	AUP1	0.493982	0.0492665		ENSG00000134516	DOCK2	-0.413512	0.0192505							HK2
ENSG00000165175	MID1IP1	-1.2128	2.7509e-26		ENSG00000114554	PLXNA1	0.539645	4.29481e-08		ENSG00000142875	PRKACB	0.493928	0.0252461		ENSG00000124766	SOX4	-0.413524	3.09291e-05							ALAS1
ENSG00000197457	STMN3	-1.59694	2.90401e-26		ENSG00000173546	CSPG4	0.539543	6.54654e-06		ENSG00000148730	EIF4EBP2	0.493642	0.00670074		ENSG00000183137	CEP57L1	-0.415858	0.0457719							BBC3
ENSG00000136811	ODF2	-1.63622	3.08159e-26		ENSG00000027847	B4GALT7	0.539349	8.65423e-08		ENSG00000134775	FHOD3	0.493528	0.0104956		ENSG00000116574	RHOU	-0.415957	0.0443473							ACSL3
ENSG00000140941	MAP1LC3B	1.06992	3.54916e-26		ENSG00000184226	PCDH9	0.539024	0.000316081		ENSG00000151276	MAGI1	0.493104	0.00581905		ENSG00000171724	VAT1L	-0.416672	1.57921e-05							PIM2
ENSG00000152795	HNRNPDL	-0.98691	3.6551e-26		ENSG00000102908	NFAT5	0.538742	0.0282928		ENSG00000146416	AIG1	0.493046	0.0224251		ENSG00000101265	RASSF2	-0.416704	0.00555596							OTUD1
ENSG00000136122	BORA	-2.52721	4.0522e-26		ENSG00000072952	MRVI1	0.538499	1.68752e-06		ENSG00000064726	BTBD1	0.492957	0.000485315		ENSG00000116747	RO60	-0.417638	0.0358035							RNF213
ENSG00000166845	C18orf54	-1.76867	4.35501e-26		ENSG00000170734	POLH	0.538345	0.000308133		ENSG00000144712	CAND2	0.492922	0.0261406		ENSG00000162614	NEXN	-0.417828	0.0272669							PPM1D
ENSG00000174705	SH3PXD2B	-1.40001	4.43244e-26		ENSG00000164253	WDR41	0.537991	0.000129719		ENSG00000188112	C6orf132	0.492568	0.0272096		ENSG00000125676	THOC2	-0.418385	0.0168836							ANKRD10
ENSG00000070814	TCOF1	-1.65539	4.55886e-26		ENSG00000075975	MKRN2	0.537885	5.56765e-06		ENSG00000065978	YBX1	0.492551	0.0149412		ENSG00000126777	KTN1	-0.418602	0.0173786							PFN2
ENSG00000278259	MYO19	-1.3677	4.84716e-26		ENSG00000177225	GATD1	0.537807	0.00228305		ENSG00000165156	ZHX1	0.492418	0.011428		ENSG00000123080	CDKN2C	-0.418817	0.000152311							TENT5A
ENSG00000239306	RBM14	-1.20936	5.3153e-26		ENSG00000175166	PSMD2	0.537671	5.80769e-09		ENSG00000176101	SSNA1	0.492154	0.0230512		ENSG00000138180	CEP55	-0.41965	0.0346258							TTLL7
ENSG00000125746	EML2	1.37126	5.37779e-26		ENSG00000145246	ATP10D	0.5373	4.51967e-07		ENSG00000262919	CCNQ	0.491834	0.00919143		ENSG00000005175	RPAP3	-0.420638	0.0123575							MPP5
ENSG00000187678	SPRY4	-1.17756	5.38266e-26		ENSG00000163491	NEK10	0.537084	0.0408385		ENSG00000102024	PLS3	0.491709	0.00148293		ENSG00000156970	BUB1B	-0.422628	0.00158756							TMEM267
ENSG00000155660	PDIA4	-1.19454	5.51826e-26		ENSG00000123600	METTL8	0.536919	0.000127623		ENSG00000078369	GNB1	0.491525	6.09137e-05		ENSG00000258890	CEP95	-0.422867	0.0200806							MYLIP
ENSG00000243137	PSG4	1.81973	5.55931e-26		ENSG00000147027	TMEM47	0.536672	2.47117e-07		ENSG00000068971	PPP2R5B	0.490601	0.0005048		ENSG00000118515	SGK1	-0.423124	3.92606e-05							BICC1
ENSG00000159788	RGS12	-1.28656	5.78204e-26		ENSG00000100023	PPIL2	0.536438	0.0210251		ENSG00000182054	IDH2	0.490223	0.000684766		ENSG00000170759	KIF5B	-0.423667	0.0481677							TMEM230
ENSG00000100605	ITPK1	-1.24931	5.79694e-26		ENSG00000151414	NEK7	0.536268	1.05324e-06		ENSG00000137710	RDX	0.490198	0.000711254		ENSG00000118707	TGIF2	-0.425147	0.01312							DNAJA1
ENSG00000124098	FAM210B	1.24081	6.07522e-26		ENSG00000158109	TPRG1L	0.536246	8.80467e-06		ENSG00000165724	ZMYND19	0.48996	0.0146748		ENSG00000145386	CCNA2	-0.425669	0.000606184							SLC2A10
ENSG00000164754	RAD21	-1.08789	6.35003e-26		ENSG00000197785	ATAD3A	0.536206	6.25282e-06		ENSG00000139514	SLC7A1	0.489956	0.0196229		ENSG00000138346	DNA2	-0.426024	0.0293811							ENO3
ENSG00000017483	SLC38A5	-1.21081	6.36951e-26		ENSG00000198752	CDC42BPB	0.535818	5.85704e-08		ENSG00000173915	ATP5MD	0.489944	0.00515245		ENSG00000141448	GATA6	-0.426871	0.00234917							IGFBP6
ENSG00000274750	HIST1H3E	2.8595	6.3728e-26		ENSG00000133597	ADCK2	0.535593	0.0100279		ENSG00000108639	SYNGR2	0.489934	0.0019939		ENSG00000074590	NUAK1	-0.427718	0.000154393							C1S
ENSG00000054654	SYNE2	-1.85924	6.94128e-26		ENSG00000275835	TUBGCP5	0.53548	2.94744e-06		ENSG00000166033	HTRA1	0.4899	0.00587401		ENSG00000136104	RNASEH2B	-0.427889	0.00499266							TAPBPL
ENSG00000179361	ARID3B	-1.67352	7.25923e-26		ENSG00000173611	SCAI	0.535208	0.00555316		ENSG00000128595	CALU	0.489742	0.00104045		ENSG00000198081	ZBTB14	-0.42887	0.0151543							WDR41
ENSG00000221890	NPTXR	1.52757	7.54609e-26		ENSG00000196547	MAN2A2	0.535085	0.000785965		ENSG00000049192	ADAMTS6	0.489646	0.028171		ENSG00000133026	MYH10	-0.431506	3.20898e-05							MAP3K20
ENSG00000100422	CERK	-1.05747	7.64259e-26		ENSG00000106636	YKT6	0.535056	1.75458e-07		ENSG00000071082	RPL31	0.489024	0.0441362		ENSG00000165512	ZNF22	-0.434276	0.0130414							CTSL
ENSG00000169045	HNRNPH1	-1.0654	8.86693e-26		ENSG00000109846	CRYAB	0.534989	7.70157e-05		ENSG00000154096	THY1	0.488958	0.0247178		ENSG00000178860	MSC	-0.434677	0.00107352							PIK3C3
ENSG00000164105	SAP30	-1.70133	1.01464e-25		ENSG00000244405	ETV5	0.534919	4.95416e-05		ENSG00000171055	FEZ2	0.488864	0.00704307		ENSG00000165209	STRBP	-0.434929	0.0283599							VTI1B
ENSG00000142089	IFITM3	1.4692	1.15219e-25		ENSG00000154654	NCAM2	0.534889	0.0216816		ENSG00000162302	RPS6KA4	0.488169	0.00612928		ENSG00000139324	TMTC3	-0.436615	0.0104157							MAP3K5
ENSG00000143493	INTS7	-1.42557	1.16995e-25		ENSG00000185504	FAAP100	0.534845	0.000499783		ENSG00000159199	ATP5MC1	0.487773	0.0244047		ENSG00000128951	DUT	-0.436781	9.82248e-05							ABCA1
ENSG00000003137	CYP26B1	6.48653	1.19051e-25		ENSG00000163249	CCNYL1	0.534682	1.8497e-05		ENSG00000188229	TUBB4B	0.487674	0.00453208		ENSG00000160447	PKN3	-0.437429	0.00201093							HMOX1
ENSG00000065923	SLC9A7	1.20992	1.33328e-25		ENSG00000141905	NFIC	0.534552	0.00290383		ENSG00000120686	UFM1	0.48735	0.0013629		ENSG00000115816	CEBPZ	-0.437659	0.000780694							VGLL3
ENSG00000233117	LINC00702	-3.08216	1.34033e-25		ENSG00000160360	GPSM1	0.533688	5.9434e-08		ENSG00000128309	MPST	0.487307	0.0230896		ENSG00000187514	PTMA	-0.437811	2.20455e-05							CDKN1C
ENSG00000080839	RBL1	-1.72599	1.50042e-25		ENSG00000212907	MT-ND4L	0.532867	0.000901782		ENSG00000157538	VPS26C	0.486834	0.00260889		ENSG00000131652	THOC6	-0.438874	0.0243074							SHC3
ENSG00000169908	TM4SF1	1.13636	1.53687e-25		ENSG00000197763	TXNRD3	0.53276	0.00219109		ENSG00000111727	HCFC2	0.486463	0.0337235		ENSG00000164611	PTTG1	-0.442447	0.00330167							DYNLT3
ENSG00000148229	POLE3	-1.12425	2.09647e-25		ENSG00000162614	NEXN	0.532604	6.90633e-05		ENSG00000142327	RNPEPL1	0.486289	0.0032332		ENSG00000154856	APCDD1	-0.443955	0.00534616							RBM24
ENSG00000165813	CCDC186	1.84146	2.10746e-25		ENSG00000014216	CAPN1	0.53247	1.38287e-08		ENSG00000196312	MFSD14C	0.486236	0.020626		ENSG00000166833	NAV2	-0.44784	0.000182322							DNPEP
ENSG00000105989	WNT2	-1.96302	2.21672e-25		ENSG00000112183	RBM24	0.532237	0.00332487		ENSG00000115145	STAM2	0.486024	0.00938053		ENSG00000154727	GABPA	-0.448188	0.0347041							TXNRD3
ENSG00000128510	CPA4	1.17082	2.22895e-25		ENSG00000188735	TMEM120B	0.531964	4.64554e-06		ENSG00000167394	ZNF668	0.485777	0.0388905		ENSG00000106399	RPA3	-0.448992	0.0458245							NRK
ENSG00000125885	MCM8	-1.93816	2.38694e-25		ENSG00000131779	PEX11B	0.531687	2.74274e-06		ENSG00000134897	BIVM	0.485535	0.0263274		ENSG00000187764	SEMA4D	-0.449042	0.0404356							RTN4
ENSG00000117385	P3H1	-1.25337	2.44132e-25		ENSG00000108840	HDAC5	0.531567	9.1458e-08		ENSG00000143183	TMCO1	0.485232	0.000113139		ENSG00000112984	KIF20A	-0.449312	5.51524e-07							PPP1R15A
ENSG00000198056	PRIM1	-2.28131	2.51131e-25		ENSG00000134864	GGACT	0.531531	0.0137075		ENSG00000122033	MTIF3	0.48521	0.0132409		ENSG00000189403	HMGB1	-0.451918	1.33223e-06							SCRN3
ENSG00000126778	SIX1	-1.12835	2.5665e-25		ENSG00000163539	CLASP2	0.531492	0.000456237		ENSG00000244405	ETV5	0.485119	0.00268678		ENSG00000178691	SUZ12	-0.453606	0.0458245							JAG1
ENSG00000118473	SGIP1	1.86892	2.6736e-25		ENSG00000226824	AC006001.2	0.531281	0.0251556		ENSG00000126522	ASL	0.484782	0.0320861		ENSG00000149596	JPH2	-0.453821	0.0421118							TSPO
ENSG00000153187	HNRNPU	-1.0327	2.85825e-25		ENSG00000108039	XPNPEP1	0.531028	6.57933e-06		ENSG00000185989	RASA3	0.484508	0.000208531		ENSG00000118482	PHF3	-0.453854	0.00971986							ETHE1
ENSG00000029153	ARNTL2	-1.13489	2.90645e-25		ENSG00000182054	IDH2	0.530599	8.90942e-07		ENSG00000164077	MON1A	0.48418	0.0133631		ENSG00000075292	ZNF638	-0.453856	0.0251686							B4GALT7
ENSG00000161011	SQSTM1	1.51539	2.97978e-25		ENSG00000135069	PSAT1	0.53016	1.38712e-06		ENSG00000123684	LPGAT1	0.482793	0.0118051		ENSG00000164754	RAD21	-0.454599	0.00881541							TTC3
ENSG00000171792	RHNO1	-1.31545	3.02036e-25		ENSG00000253537	PCDHGA7	0.530141	0.00371569		ENSG00000130827	PLXNA3	0.482773	0.00897308		ENSG00000129810	SGO1	-0.454844	0.0145043							NECAP1
ENSG00000138829	FBN2	-1.10935	3.02564e-25		ENSG00000135686	KLHL36	0.52998	1.01749e-06		ENSG00000181072	CHRM2	0.48257	0.019715		ENSG00000013441	CLK1	-0.456241	0.00668247							ARHGAP29
ENSG00000138346	DNA2	-2.0224	3.19637e-25		ENSG00000120306	CYSTM1	0.529949	0.000103262		ENSG00000168118	RAB4A	0.48242	0.00152371		ENSG00000177565	TBL1XR1	-0.457942	0.0214912							ZBTB43
ENSG00000181523	SGSH	1.29936	3.27791e-25		ENSG00000102030	NAA10	0.529948	0.00111844		ENSG00000110315	RNF141	0.48237	0.00422997		ENSG00000122691	TWIST1	-0.457962	0.00167146							VAMP3
ENSG00000160633	SAFB	-1.02889	3.44392e-25		ENSG00000067798	NAV3	0.529674	0.000191196		ENSG00000112237	CCNC	0.481712	0.0177951		ENSG00000171960	PPIH	-0.458379	0.0227168							GPR37
ENSG00000124191	TOX2	-1.58581	3.62887e-25		ENSG00000169972	PUSL1	0.529485	0.00167503		ENSG00000126214	KLC1	0.481667	0.00203979		ENSG00000145908	ZNF300	-0.45956	0.0272589							RHBDD3
ENSG00000136295	TTYH3	-1.25824	3.83052e-25		ENSG00000075624	ACTB	0.529367	3.341e-06		ENSG00000170035	UBE2E3	0.480519	0.000499731		ENSG00000197299	BLM	-0.460241	0.023721							MICA
ENSG00000136044	APPL2	-1.14216	3.87828e-25		ENSG00000115561	CHMP3	0.529301	0.00332984		ENSG00000182492	BGN	0.480362	0.000982802		ENSG00000111276	CDKN1B	-0.46081	2.32517e-05							CDK6
ENSG00000108342	CSF3	8.05727	4.19014e-25		ENSG00000135631	RAB11FIP5	0.529124	6.37097e-09		ENSG00000065809	FAM107B	0.480288	0.000319293		ENSG00000078053	AMPH	-0.461402	0.00232994							ELF1
ENSG00000100479	POLE2	-2.70247	4.29097e-25		ENSG00000129562	DAD1	0.528614	0.000615165		ENSG00000137449	CPEB2	0.480243	0.0396114		ENSG00000101745	ANKRD12	-0.463387	0.0178915							GPX8
ENSG00000158246	TENT5B	-2.35127	4.52021e-25		ENSG00000267279	AC090409.1	0.52852	0.00454073		ENSG00000089063	TMEM230	0.479521	0.0183864		ENSG00000136051	WASHC4	-0.46368	0.0207766							TMEM45A
ENSG00000055332	EIF2AK2	1.38477	5.70005e-25		ENSG00000011009	LYPLA2	0.528494	1.3128e-06		ENSG00000110801	PSMD9	0.479464	0.017047		ENSG00000003989	SLC7A2	-0.464106	8.86963e-07							AKTIP
ENSG00000152137	HSPB8	1.29347	5.88023e-25		ENSG00000101194	SLC17A9	0.52815	0.000149787		ENSG00000140395	WDR61	0.479185	0.0197116		ENSG00000251022	THAP9-AS1	-0.464382	0.000967185							LAYN
ENSG00000160932	LY6E	1.63111	6.35642e-25		ENSG00000126790	L3HYPDH	0.527463	0.000467732		ENSG00000126821	SGPP1	0.479181	0.0323035		ENSG00000186918	ZNF395	-0.465316	0.000132763							RAB11A
ENSG00000140406	TLNRD1	-2.22823	6.48544e-25		ENSG00000159423	ALDH4A1	0.527099	4.06479e-06		ENSG00000105401	CDC37	0.479116	0.0279673		ENSG00000145725	PPIP5K2	-0.466708	0.00606881							RRAS
ENSG00000100596	SPTLC2	-1.06371	6.63798e-25		ENSG00000185420	SMYD3	0.526926	0.000235379		ENSG00000115806	GORASP2	0.478957	0.000672889		ENSG00000173894	CBX2	-0.466921	0.0337595							NFKB2
ENSG00000135596	MICAL1	-1.0055	6.6596e-25		ENSG00000173559	NABP1	0.526838	3.30347e-06		ENSG00000108861	DUSP3	0.478869	0.000146129		ENSG00000106268	NUDT1	-0.467706	0.01657							AIG1
ENSG00000124207	CSE1L	-0.978465	6.93419e-25		ENSG00000067167	TRAM1	0.526623	0.00354647		ENSG00000198252	STYX	0.478758	0.0236798		ENSG00000107890	ANKRD26	-0.469629	0.0222275							IRF1
ENSG00000111799	COL12A1	-1.34325	6.96318e-25		ENSG00000114353	GNAI2	0.526176	1.69074e-07		ENSG00000157617	C2CD2	0.478659	0.00187649		ENSG00000123975	CKS2	-0.471625	0.000387843							MAP1LC3A
ENSG00000138031	ADCY3	-1.2439	7.44843e-25		ENSG00000118680	MYL12B	0.525776	0.00579137		ENSG00000175782	SLC35E3	0.478501	0.019074		ENSG00000152404	CWF19L2	-0.4721	0.0251691							AC112220.2
ENSG00000110852	CLEC2B	2.58664	8.29515e-25		ENSG00000115806	GORASP2	0.525124	3.04319e-06		ENSG00000143933	CALM2	0.477977	0.000330844		ENSG00000139734	DIAPH3	-0.472623	0.040113							BMPR2
ENSG00000145632	PLK2	1.46776	8.6585e-25		ENSG00000131089	ARHGEF9	0.525044	0.000745557		ENSG00000107404	DVL1	0.477541	0.00104809		ENSG00000164221	CCDC112	-0.472723	0.0369692							TRIM14
ENSG00000112039	FANCE	-1.74069	9.36374e-25		ENSG00000171853	TRAPPC12	0.525013	7.63447e-06		ENSG00000142459	EVI5L	0.477331	0.00321465		ENSG00000035499	DEPDC1B	-0.473705	0.00336628							NDRG3
ENSG00000142949	PTPRF	-1.19019	9.83242e-25		ENSG00000118242	MREG	0.524799	0.0378349		ENSG00000182093	GET1	0.477104	0.0157462		ENSG00000120837	NFYB	-0.474202	0.00161223							CNIH1
ENSG00000081087	OSTM1	1.24847	9.9369e-25		ENSG00000177119	ANO6	0.524615	0.000115308		ENSG00000096696	DSP	0.477008	0.00692826		ENSG00000143815	LBR	-0.474208	0.000677656							SRD5A3
ENSG00000003436	TFPI	1.4388	1.16854e-24		ENSG00000072958	AP1M1	0.524555	0.000721483		ENSG00000170142	UBE2E1	0.476999	0.024129		ENSG00000159256	MORC3	-0.475783	0.0207766							GRK5
ENSG00000115935	WIPF1	-1.55405	1.18864e-24		ENSG00000157020	SEC13	0.524257	2.28667e-08		ENSG00000151135	TMEM263	0.476896	0.00581496		ENSG00000149308	NPAT	-0.476628	0.0445465							PLEKHA5
ENSG00000161542	PRPSAP1	-1.10477	1.19701e-24		ENSG00000100865	CINP	0.524155	4.04136e-06		ENSG00000176171	BNIP3	0.476703	0.000540087		ENSG00000029363	BCLAF1	-0.477802	0.00296677							CLMP
ENSG00000163110	PDLIM5	-1.11032	1.26673e-24		ENSG00000072062	PRKACA	0.524072	0.0180349		ENSG00000160049	DFFA	0.476673	0.00108353		ENSG00000197056	ZMYM1	-0.478828	0.0106059							WASHC2C
ENSG00000138356	AOX1	1.30492	1.2963e-24		ENSG00000156990	RPUSD3	0.523916	0.00108776		ENSG00000151502	VPS26B	0.476333	0.000591944		ENSG00000146373	RNF217	-0.480074	0.0106265							INHBA
ENSG00000143162	CREG1	2.40488	1.43817e-24		ENSG00000163110	PDLIM5	0.523836	5.01376e-07		ENSG00000141985	SH3GL1	0.476301	0.00135976		ENSG00000128513	POT1	-0.480315	0.0130013							ADAM17
ENSG00000119397	CNTRL	-1.87675	1.43817e-24		ENSG00000126785	RHOJ	0.523694	9.94225e-05		ENSG00000136111	TBC1D4	0.476261	0.0199189		ENSG00000120802	TMPO	-0.481412	4.83418e-05							CCNT1
ENSG00000240476	LINC00973	2.94274	1.47951e-24		ENSG00000159023	EPB41	0.52328	0.00515439		ENSG00000172757	CFL1	0.476146	0.00262139		ENSG00000101057	MYBL2	-0.481665	2.28472e-07							FKBP14
ENSG00000051523	CYBA	1.55417	1.5722e-24		ENSG00000135723	FHOD1	0.523171	0.000424056		ENSG00000133138	TBC1D8B	0.475863	0.0256661		ENSG00000153922	CHD1	-0.48169	0.0254407							IKBKE
ENSG00000171928	TVP23B	1.2296	1.61383e-24		ENSG00000140575	IQGAP1	0.523024	0.000329337		ENSG00000204217	BMPR2	0.475614	0.0261406		ENSG00000077942	FBLN1	-0.483721	1.72049e-07							TOM1L2
ENSG00000082482	KCNK2	-1.29166	1.65902e-24		ENSG00000032389	EIPR1	0.522784	0.000312361		ENSG00000109079	TNFAIP1	0.475607	0.0232866		ENSG00000198168	SVIP	-0.485277	0.0180206							OAT
ENSG00000104897	SF3A2	-1.3595	1.67282e-24		ENSG00000125744	RTN2	0.52262	0.000290078		ENSG00000107819	SFXN3	0.475317	0.00522357		ENSG00000153140	CETN3	-0.485831	0.0365113							SYNJ2BP
ENSG00000137825	ITPKA	-2.38118	1.68123e-24		ENSG00000102119	EMD	0.522584	0.000673069		ENSG00000114948	ADAM23	0.47526	0.00324832		ENSG00000083535	PIBF1	-0.486158	0.00694661							HSPH1
ENSG00000134909	ARHGAP32	-1.69524	1.80137e-24		ENSG00000106244	PDAP1	0.522497	0.0100686		ENSG00000111229	ARPC3	0.474512	0.000782115		ENSG00000260260	SNHG19	-0.486562	0.0445465							STOML1
ENSG00000064419	TNPO3	-1.06236	2.38711e-24		ENSG00000146122	DAAM2	0.522436	0.00271363		ENSG00000155324	GRAMD2B	0.474496	0.00363819		ENSG00000066422	ZBTB11	-0.487075	0.0190166							SERINC3
ENSG00000109881	CCDC34	-1.50732	2.45796e-24		ENSG00000171307	ZDHHC16	0.522356	1.21419e-05		ENSG00000112759	SLC29A1	0.474395	0.0229449		ENSG00000011426	ANLN	-0.48769	0.00865462							USP46
ENSG00000151572	ANO4	1.18467	2.47005e-24		ENSG00000151474	FRMD4A	0.522233	0.003219		ENSG00000214114	MYCBP	0.474333	0.00812034		ENSG00000196628	TCF4	-0.488043	0.014996							POMGNT1
ENSG00000163029	SMC6	-1.32511	2.48475e-24		ENSG00000185340	GAS2L1	0.522217	3.24847e-06		ENSG00000187688	TRPV2	0.473965	0.00104292		ENSG00000196911	KPNA5	-0.488344	0.0494186							WDR44
ENSG00000259956	RBM15B	-0.973163	2.93019e-24		ENSG00000163820	FYCO1	0.522152	0.000241395		ENSG00000103888	CEMIP	0.473832	0.00046015		ENSG00000113368	LMNB1	-0.489479	1.72049e-07							ZNF638
ENSG00000132436	FIGNL1	-1.46271	2.94354e-24		ENSG00000164182	NDUFAF2	0.5218	0.0304204		ENSG00000145014	TMEM44	0.47357	0.0209047		ENSG00000203760	CENPW	-0.489646	0.000302191							TMEM175
ENSG00000136699	SMPD4	-1.29904	2.96215e-24		ENSG00000188846	RPL14	0.52175	0.00850734		ENSG00000077549	CAPZB	0.473411	0.000515967		ENSG00000113240	CLK4	-0.491553	0.0216356							CALD1
ENSG00000164985	PSIP1	-1.4655	3.30593e-24		ENSG00000152127	MGAT5	0.521298	2.6423e-07		ENSG00000183155	RABIF	0.47263	0.0107964		ENSG00000197601	FAR1	-0.492084	0.0264945							PRDX6
ENSG00000163918	RFC4	-1.74306	3.34094e-24		ENSG00000088888	MAVS	0.520984	6.07846e-05		ENSG00000175324	LSM1	0.4722	0.0220994		ENSG00000136122	BORA	-0.49299	0.0134429							PRKAG1
ENSG00000111276	CDKN1B	-1.19882	3.52824e-24		ENSG00000136478	TEX2	0.52083	6.34473e-07		ENSG00000159714	ZDHHC1	0.471772	0.0467296		ENSG00000136108	CKAP2	-0.494619	0.00309554							CAPZA2
ENSG00000157212	PAXIP1	-1.48262	3.571e-24		ENSG00000090013	BLVRB	0.520551	2.12134e-05		ENSG00000171853	TRAPPC12	0.471226	0.00119323		ENSG00000041982	TNC	-0.496662	8.80585e-10							ATP2B1
ENSG00000096696	DSP	-1.29591	3.71776e-24		ENSG00000132394	EEFSEC	0.5205	0.00261562		ENSG00000129657	SEC14L1	0.471223	0.00321388		ENSG00000165288	BRWD3	-0.497796	0.03435							IRS2
ENSG00000115884	SDC1	-1.1651	3.77273e-24		ENSG00000099917	MED15	0.520303	0.00194888		ENSG00000133687	TMTC1	0.471169	0.00938343		ENSG00000100526	CDKN3	-0.498061	0.00453966							PHF3
ENSG00000148308	GTF3C5	-1.09239	3.90269e-24		ENSG00000100568	VTI1B	0.519427	9.58433e-07		ENSG00000075711	DLG1	0.470952	0.0279493		ENSG00000153044	CENPH	-0.499262	0.00184299							RIPOR2
ENSG00000123473	STIL	-2.11692	3.90269e-24		ENSG00000079691	CARMIL1	0.519412	0.0139268		ENSG00000067560	RHOA	0.470907	0.000418476		ENSG00000149311	ATM	-0.499276	0.0136071							SPCS3
ENSG00000165521	EML5	-2.94999	4.19651e-24		ENSG00000119487	MAPKAP1	0.519173	4.23072e-08		ENSG00000134333	LDHA	0.470884	0.000313519		ENSG00000169288	MRPL1	-0.499937	0.000266334							TMBIM1
ENSG00000068079	IFI35	1.9875	4.19874e-24		ENSG00000140545	MFGE8	0.519054	4.07578e-06		ENSG00000275835	TUBGCP5	0.47063	0.0028704		ENSG00000184445	KNTC1	-0.499983	0.00317325							TMEM132A
ENSG00000113569	NUP155	-1.49037	4.88324e-24		ENSG00000166435	XRRA1	0.518945	0.0118412		ENSG00000099341	PSMD8	0.470574	0.0470198		ENSG00000146757	ZNF92	-0.500006	0.0123575							METTL8
ENSG00000110315	RNF141	1.43203	5.16449e-24		ENSG00000119899	SLC17A5	0.518672	4.53449e-06		ENSG00000139372	TDG	0.469779	0.00634086		ENSG00000040275	SPDL1	-0.501896	0.000180137							SETD7
ENSG00000171724	VAT1L	-1.46467	5.91156e-24		ENSG00000164220	F2RL2	0.518656	0.0365907		ENSG00000087116	ADAMTS2	0.469234	0.00268678		ENSG00000151849	CENPJ	-0.50276	0.0427403							STAM2
ENSG00000099956	SMARCB1	-1.05633	6.54084e-24		ENSG00000154813	DPH3	0.518533	1.13101e-05		ENSG00000138674	SEC31A	0.468906	0.00555035		ENSG00000196678	ERI2	-0.50547	0.0048499							SH3GLB1
ENSG00000005022	SLC25A5	-1.12417	6.93789e-24		ENSG00000101363	MANBAL	0.518136	0.022039		ENSG00000049245	VAMP3	0.468492	0.000167825		ENSG00000184635	ZNF93	-0.506549	0.0428223							ARHGAP24
ENSG00000139880	CDH24	-1.37041	7.87555e-24		ENSG00000077549	CAPZB	0.517698	6.20479e-09		ENSG00000123643	SLC36A1	0.468078	0.0293061		ENSG00000115163	CENPA	-0.508083	5.64051e-05							KDELR3
ENSG00000177106	EPS8L2	1.27671	8.01898e-24		ENSG00000111907	TPD52L1	0.517308	0.0325487		ENSG00000197043	ANXA6	0.467696	0.00155846		ENSG00000185947	ZNF267	-0.508142	0.030356							ZBTB21
ENSG00000163536	SERPINI1	3.76788	8.14759e-24		ENSG00000182612	TSPAN10	0.51689	0.0309703		ENSG00000123179	EBPL	0.467582	0.0471482		ENSG00000181541	MAB21L2	-0.508302	0.00109031							VEZT
ENSG00000139350	NEDD1	-1.33683	8.31794e-24		ENSG00000105983	LMBR1	0.516682	2.78207e-05		ENSG00000146729	NIPSNAP2	0.467562	0.049814		ENSG00000185658	BRWD1	-0.508844	0.00881541							SLC7A11
ENSG00000168264	IRF2BP2	-1.10128	8.6653e-24		ENSG00000105063	PPP6R1	0.516505	6.15202e-05		ENSG00000205758	CRYZL1	0.467532	0.0115091		ENSG00000088305	DNMT3B	-0.510007	0.00742631							RARS2
ENSG00000166619	BLCAP	1.03696	9.07094e-24		ENSG00000113721	PDGFRB	0.516388	2.29672e-05		ENSG00000153721	CNKSR3	0.466706	0.0279781		ENSG00000066557	LRRC40	-0.510492	0.00203243							PHKB
ENSG00000011028	MRC2	-0.946469	9.67328e-24		ENSG00000121542	SEC22A	0.516342	0.00287812		ENSG00000146476	ARMT1	0.466194	0.01136		ENSG00000170365	SMAD1	-0.510733	0.00158374							ATP6V1D
ENSG00000005156	LIG3	-1.1817	9.67679e-24		ENSG00000136279	DBNL	0.515658	6.88383e-07		ENSG00000069966	GNB5	0.466055	0.00871301		ENSG00000137770	CTDSPL2	-0.513789	0.000926163							DDAH1
ENSG00000111052	LIN7A	-1.80572	1.01509e-23		ENSG00000228474	OST4	0.51552	0.000258691		ENSG00000122068	FYTTD1	0.465894	0.0135799		ENSG00000187951	AC091057.1	-0.515533	0.0099522							DESI1
ENSG00000111450	STX2	-1.01694	1.06579e-23		ENSG00000114853	ZBTB47	0.515495	2.95964e-05		ENSG00000130005	GAMT	0.465672	0.0163739		ENSG00000138398	PPIG	-0.515983	0.0200614							CTSK
ENSG00000136888	ATP6V1G1	0.957951	1.10449e-23		ENSG00000223482	NUTM2A-AS1	0.51522	9.29864e-05		ENSG00000136930	PSMB7	0.465588	0.0415121		ENSG00000132386	SERPINF1	-0.516509	1.17518e-05							TRIM69
ENSG00000132623	ANKEF1	3.06637	1.31095e-23		ENSG00000175115	PACS1	0.515046	0.000927098		ENSG00000171314	PGAM1	0.465479	0.048282		ENSG00000114115	RBP1	-0.516614	0.00023432							CPNE3
ENSG00000177469	CAVIN1	-0.914044	1.39895e-23		ENSG00000198833	UBE2J1	0.51433	5.7862e-08		ENSG00000139233	LLPH	0.465427	0.0263587		ENSG00000166037	CEP57	-0.516615	0.000591565							SEPTIN11
ENSG00000168918	INPP5D	4.59034	1.44642e-23		ENSG00000166974	MAPRE2	0.514265	1.98377e-05		ENSG00000123213	NLN	0.465402	0.00261138		ENSG00000102760	RGCC	-0.516765	0.000544177							ATOH8
ENSG00000120875	DUSP4	2.05207	1.49153e-23		ENSG00000148925	BTBD10	0.514211	1.10501e-06		ENSG00000123600	METTL8	0.465323	0.0317558		ENSG00000117650	NEK2	-0.517372	0.00262432							PHLDA1
ENSG00000211445	GPX3	2.6056	1.60995e-23		ENSG00000108344	PSMD3	0.514208	0.00111556		ENSG00000160194	NDUFV3	0.465263	0.0110606		ENSG00000071243	ING3	-0.517507	0.019371							PFKFB4
ENSG00000109321	AREG	1.96684	1.62967e-23		ENSG00000117408	IPO13	0.513577	0.000193543		ENSG00000073969	NSF	0.46492	0.00350591		ENSG00000163006	CCDC138	-0.520201	0.0415912							SLC66A3
ENSG00000182158	CREB3L2	-1.28781	1.7063e-23		ENSG00000143549	TPM3	0.513469	5.392e-07		ENSG00000125863	MKKS	0.464725	0.0439687		ENSG00000049540	ELN	-0.521103	5.91316e-07							TRIM21
ENSG00000123416	TUBA1B	-1.99331	1.72177e-23		ENSG00000103227	LMF1	0.512763	9.94225e-05		ENSG00000104884	ERCC2	0.464591	0.00384009		ENSG00000168078	PBK	-0.521655	8.92302e-06							IL11
ENSG00000105738	SIPA1L3	-1.39975	1.74136e-23		ENSG00000242516	LINC00960	0.512689	0.0182006		ENSG00000112276	BVES	0.464384	0.0163739		ENSG00000064933	PMS1	-0.522689	0.00689575							PCDH18
ENSG00000103024	NME3	1.44168	1.7855e-23		ENSG00000125970	RALY	0.51237	0.000176631		ENSG00000165527	ARF6	0.464225	0.0198526		ENSG00000162607	USP1	-0.523384	0.000407364							LNPK
ENSG00000121211	MND1	-2.70714	1.79542e-23		ENSG00000182117	NOP10	0.512307	0.00621312		ENSG00000138326	RPS24	0.464148	0.0162875		ENSG00000107796	ACTA2	-0.524108	2.21535e-07							SLC39A13
ENSG00000117226	GBP3	1.40185	2.00006e-23		ENSG00000060982	BCAT1	0.512142	2.68629e-07		ENSG00000137414	FAM8A1	0.464056	0.0248946		ENSG00000236609	ZNF853	-0.526037	0.00839378							LPIN1
ENSG00000126453	BCL2L12	-1.72291	2.09908e-23		ENSG00000104219	ZDHHC2	0.511871	0.000194709		ENSG00000144711	IQSEC1	0.464017	0.0250451		ENSG00000152253	SPC25	-0.528632	1.28924e-05							RNF14
ENSG00000162551	ALPL	-2.04236	2.12832e-23		ENSG00000103047	TANGO6	0.511801	0.000488551		ENSG00000163754	GYG1	0.463876	0.0385629		ENSG00000151304	SRFBP1	-0.52888	0.0233526							BTBD1
ENSG00000138587	MNS1	-2.66322	2.14134e-23		ENSG00000105568	PPP2R1A	0.511742	5.86566e-07		ENSG00000031003	FAM13B	0.463719	0.00423905		ENSG00000196549	MME	-0.531024	0.0293449							ABHD12
ENSG00000115875	SRSF7	-0.962588	2.15109e-23		ENSG00000171953	ATPAF2	0.511024	0.000394667		ENSG00000172260	NEGR1	0.463452	0.0282719		ENSG00000074370	ATP2A3	-0.531628	0.0158199							NSF
ENSG00000204767	INSYN2B	-1.61431	2.15109e-23		ENSG00000002834	LASP1	0.510914	1.82524e-08		ENSG00000063660	GPC1	0.463353	0.00243682		ENSG00000135968	GCC2	-0.53339	0.0209302							PEG10
ENSG00000000460	C1orf112	-2.67032	2.43243e-23		ENSG00000155034	FBXL18	0.510781	8.4095e-06		ENSG00000136783	NIPSNAP3A	0.463262	0.00637113		ENSG00000083642	PDS5B	-0.534739	0.0140365							PITPNM3
ENSG00000196367	TRRAP	-1.11764	2.45861e-23		ENSG00000181192	DHTKD1	0.510446	4.04722e-05		ENSG00000182963	GJC1	0.46186	0.0257203		ENSG00000164105	SAP30	-0.535335	0.000678895							TMCO1
ENSG00000138347	MYPN	1.33238	2.47212e-23		ENSG00000162909	CAPN2	0.510213	8.20913e-07		ENSG00000181817	LSM10	0.461821	0.0126457		ENSG00000113638	TTC33	-0.536131	0.00661222							GUK1
ENSG00000077684	JADE1	-1.09735	2.53605e-23		ENSG00000257267	ZNF271P	0.510051	0.000256585		ENSG00000171552	BCL2L1	0.461544	0.000984852		ENSG00000075303	SLC25A40	-0.537237	0.00952769							ST6GALNAC4
ENSG00000065882	TBC1D1	-1.05511	2.78029e-23		ENSG00000222041	CYTOR	0.509965	0.00157886		ENSG00000164442	CITED2	0.461456	0.000314943		ENSG00000129003	VPS13C	-0.537285	0.0417755							PRKAR2B
ENSG00000120699	EXOSC8	-1.45192	3.17931e-23		ENSG00000164828	SUN1	0.509387	2.72604e-07		ENSG00000151116	UEVLD	0.461275	0.0367331		ENSG00000213347	MXD3	-0.537411	0.000866587							ACTR10
ENSG00000151327	FAM177A1	1.12743	3.37157e-23		ENSG00000156299	TIAM1	0.509088	0.0273559		ENSG00000261236	BOP1	0.461023	0.0285503		ENSG00000187790	FANCM	-0.537972	0.0151543							TMEM14C
ENSG00000157873	TNFRSF14	2.92706	3.38603e-23		ENSG00000132613	MTSS2	0.509013	0.0128369		ENSG00000165915	SLC39A13	0.460948	0.00295465		ENSG00000096872	IFT74	-0.538162	0.00538644							NME4
ENSG00000231607	DLEU2	-2.69215	3.44605e-23		ENSG00000071859	FAM50A	0.508825	4.41445e-05		ENSG00000100300	TSPO	0.460391	0.0116175		ENSG00000149231	CCDC82	-0.538553	0.00367535							ASPH
ENSG00000196642	RABL6	-1.03164	3.5023e-23		ENSG00000146425	DYNLT1	0.508775	2.12898e-05		ENSG00000102893	PHKB	0.46022	0.000679854		ENSG00000166004	CEP295	-0.538598	0.0207766							CDKN2B
ENSG00000135899	SP110	1.52741	3.68966e-23		ENSG00000110921	MVK	0.508764	0.00205877		ENSG00000163539	CLASP2	0.45958	0.0267472		ENSG00000165997	ARL5B	-0.539972	0.00403292							MOV10
ENSG00000119969	HELLS	-1.55825	3.7047e-23		ENSG00000164597	COG5	0.508499	7.50364e-05		ENSG00000174989	FBXW8	0.459207	0.0474078		ENSG00000114107	CEP70	-0.544531	0.00815135							STX7
ENSG00000173473	SMARCC1	-1.09695	3.70797e-23		ENSG00000198753	PLXNB3	0.508354	0.000679716		ENSG00000058262	SEC61A1	0.458753	0.00818851		ENSG00000198862	LTN1	-0.544608	0.00412348							LAMA4
ENSG00000130720	FIBCD1	-1.58921	3.83222e-23		ENSG00000108509	CAMTA2	0.508151	1.3506e-05		ENSG00000176678	FOXL1	0.458638	0.000984852		ENSG00000092208	GEMIN2	-0.546465	0.0250776							SULF1
ENSG00000118900	UBN1	-0.949195	3.94833e-23		ENSG00000069966	GNB5	0.507491	3.70638e-05		ENSG00000131171	SH3BGRL	0.458198	0.00879926		ENSG00000139269	INHBE	-0.547131	0.000156694							KCTD9
ENSG00000221968	FADS3	1.00021	4.0044e-23		ENSG00000197226	TBC1D9B	0.507192	1.53456e-08		ENSG00000166897	ELFN2	0.457785	0.0106007		ENSG00000151725	CENPU	-0.547508	7.67539e-06							PLEKHB2
ENSG00000154473	BUB3	-0.937095	4.66643e-23		ENSG00000154917	RAB6B	0.507011	0.0133354		ENSG00000101190	TCFL5	0.457464	0.0274526		ENSG00000100749	VRK1	-0.550298	2.63328e-05							FAM13A
ENSG00000185100	ADSSL1	2.31227	4.87354e-23		ENSG00000119318	RAD23B	0.507	1.6323e-07		ENSG00000111961	SASH1	0.456903	0.0131359		ENSG00000136603	SKIL	-0.550394	0.0354675							MXRA7
ENSG00000075618	FSCN1	-1.10372	4.92048e-23		ENSG00000273749	CYFIP1	0.506987	9.39941e-08		ENSG00000153037	SRP19	0.456561	0.0153897		ENSG00000092140	G2E3	-0.55145	0.00409655							SEMA3C
ENSG00000130962	PRRG1	1.60772	5.13485e-23		ENSG00000197467	COL13A1	0.50676	0.0053968		ENSG00000030110	BAK1	0.455917	0.0314769		ENSG00000101888	NXT2	-0.55312	0.0375386							JUNB
ENSG00000174136	RGMB	-0.938392	5.27283e-23		ENSG00000162976	SLC66A3	0.506596	0.000123235		ENSG00000155850	SLC26A2	0.455368	0.0236961		ENSG00000080986	NDC80	-0.553501	0.000491738							SIK2
ENSG00000142002	DPP9	-0.940217	5.38983e-23		ENSG00000136830	NIBAN2	0.506583	0.000283653		ENSG00000107036	RIC1	0.455251	0.0177114		ENSG00000198848	CES1	-0.553625	0.0159196							IFI16
ENSG00000077044	DGKD	-1.26252	6.04094e-23		ENSG00000205060	SLC35B4	0.506348	1.497e-05		ENSG00000214087	ARL16	0.455065	0.0499163		ENSG00000171791	BCL2	-0.557398	0.0222103							BAIAP2L1
ENSG00000143179	UCK2	-1.11885	6.04922e-23		ENSG00000149547	EI24	0.506136	3.07015e-06		ENSG00000198682	PAPSS2	0.454891	0.000775855		ENSG00000104415	CCN4	-0.559267	8.7389e-07							TMED7
ENSG00000137845	ADAM10	1.07089	6.59639e-23		ENSG00000084112	SSH1	0.50611	0.00240365		ENSG00000158710	TAGLN2	0.454853	0.00153375		ENSG00000101596	SMCHD1	-0.559807	0.00597409							ARPC3
ENSG00000134326	CMPK2	5.65575	7.13931e-23		ENSG00000086598	TMED2	0.505795	0.000157959		ENSG00000107679	PLEKHA1	0.454037	0.0296271		ENSG00000123636	BAZ2B	-0.560048	0.0280876							SLC25A46
ENSG00000173230	GOLGB1	1.34268	7.38181e-23		ENSG00000145545	SRD5A1	0.505649	1.03959e-06		ENSG00000075790	BCAP29	0.453701	0.00530043		ENSG00000112029	FBXO5	-0.560972	1.55791e-08							PSKH1
ENSG00000139437	TCHP	-1.13938	7.40679e-23		ENSG00000128595	CALU	0.505548	2.1637e-05		ENSG00000117906	RCN2	0.452654	0.0143429		ENSG00000117569	PTBP2	-0.561063	0.0121556							CD9
ENSG00000165943	MOAP1	1.36028	7.48204e-23		ENSG00000167397	VKORC1	0.505496	0.0172289		ENSG00000183597	TANGO2	0.452625	0.0052165		ENSG00000133110	POSTN	-0.565714	0.000155131							CHP1
ENSG00000136450	SRSF1	-1.00101	7.962e-23		ENSG00000174851	YIF1A	0.505241	8.35802e-06		ENSG00000131711	MAP1B	0.452214	0.0103636		ENSG00000123219	CENPK	-0.56944	4.12058e-06							SRA1
ENSG00000167693	NXN	1.02125	8.07803e-23		ENSG00000233101	HOXB-AS3	0.505175	0.0118466		ENSG00000065802	ASB1	0.452002	0.00888352		ENSG00000198826	ARHGAP11A	-0.570673	0.00989682							RNF20
ENSG00000135905	DOCK10	-1.5596	8.11979e-23		ENSG00000055070	SZRD1	0.504738	2.17913e-08		ENSG00000143499	SMYD2	0.451515	0.00350081		ENSG00000248890	HHIP-AS1	-0.571008	0.0277791							CUL7
ENSG00000123374	CDK2	-0.948015	8.16047e-23		ENSG00000164305	CASP3	0.504309	4.51049e-06		ENSG00000165629	ATP5F1C	0.451241	0.00816308		ENSG00000163507	CIP2A	-0.572037	0.000853933							TRPV2
ENSG00000132688	NES	-1.02046	9.1833e-23		ENSG00000253953	PCDHGB4	0.504246	0.00805783		ENSG00000134375	TIMM17A	0.450911	0.000554808		ENSG00000077458	FAM76B	-0.574179	0.0393745							PLPPR2
ENSG00000112658	SRF	-1.00199	9.61379e-23		ENSG00000161791	FMNL3	0.504095	1.07668e-05		ENSG00000171865	RNASEH1	0.450742	0.00789604		ENSG00000175322	ZNF519	-0.575442	0.0481293							EXT1
ENSG00000162302	RPS6KA4	-1.31313	1.05662e-22		ENSG00000134287	ARF3	0.50406	0.000505672		ENSG00000130640	TUBGCP2	0.450538	0.00628651		ENSG00000145734	BDP1	-0.575806	0.0109559							MYO1B
ENSG00000188986	NELFB	-1.03856	1.05936e-22		ENSG00000256053	COA8	0.503403	0.0101883		ENSG00000185043	CIB1	0.449856	0.0187015		ENSG00000234883	MIR155HG	-0.576307	0.0136071							PAPSS2
ENSG00000167972	ABCA3	2.88882	1.07518e-22		ENSG00000103657	HERC1	0.503356	0.000553332		ENSG00000131386	GALNT15	0.449747	0.0013038		ENSG00000185480	PARPBP	-0.577469	0.00126614							TMEM8A
ENSG00000014138	POLA2	-1.71723	1.11735e-22		ENSG00000139629	GALNT6	0.503295	9.37012e-05		ENSG00000137100	DCTN3	0.449474	0.0200011		ENSG00000118412	CASP8AP2	-0.579174	0.00152812							GOSR2
ENSG00000183814	LIN9	-2.23814	1.13577e-22		ENSG00000130720	FIBCD1	0.502775	0.0126593		ENSG00000143549	TPM3	0.449418	0.000234021		ENSG00000024526	DEPDC1	-0.580463	0.00116294							TANGO2
ENSG00000152778	IFIT5	1.2961	1.27554e-22		ENSG00000148908	RGS10	0.502485	0.000446446		ENSG00000174306	ZHX3	0.44898	0.00520122		ENSG00000156802	ATAD2	-0.580946	4.2009e-05							EPG5
ENSG00000048052	HDAC9	1.86926	1.28404e-22		ENSG00000166579	NDEL1	0.502275	0.000654253		ENSG00000140564	FURIN	0.448923	0.00165703		ENSG00000144824	PHLDB2	-0.582284	0.0107126							F2R
ENSG00000157613	CREB3L1	-0.94049	1.39148e-22		ENSG00000103066	PLA2G15	0.50166	3.12375e-05		ENSG00000149547	EI24	0.44866	0.00113286		ENSG00000051825	MPHOSPH9	-0.582761	0.000635185							ANXA7
ENSG00000185379	RAD51D	-1.27	1.43156e-22		ENSG00000117868	ESYT2	0.501488	0.000152704		ENSG00000119487	MAPKAP1	0.448556	0.000527983		ENSG00000148516	ZEB1	-0.583143	0.00644659							FENDRR
ENSG00000107738	VSIR	1.23359	1.46374e-22		ENSG00000015532	XYLT2	0.501076	2.12509e-06		ENSG00000182512	GLRX5	0.447999	0.0183372		ENSG00000151466	SCLT1	-0.583233	9.54809e-05							NDRG1
ENSG00000159217	IGF2BP1	-1.17659	1.68354e-22		ENSG00000078369	GNB1	0.5008	1.45382e-07		ENSG00000171700	RGS19	0.447931	0.0331874		ENSG00000169429	CXCL8	-0.584131	0.00931945							TMX4
ENSG00000240184	PCDHGC3	-1.15398	1.70021e-22		ENSG00000198682	PAPSS2	0.50042	8.79376e-08		ENSG00000006453	BAIAP2L1	0.447318	0.00660043		ENSG00000142731	PLK4	-0.58563	0.000939686							CAMK2D
ENSG00000158169	FANCC	-1.46644	1.78035e-22		ENSG00000004660	CAMKK1	0.500148	0.00430793		ENSG00000187840	EIF4EBP1	0.446906	0.0305872		ENSG00000122482	ZNF644	-0.585768	8.07249e-05							ESD
ENSG00000130204	TOMM40	-0.958261	1.80577e-22		ENSG00000054277	OPN3	0.500078	0.00185464		ENSG00000197712	FAM114A1	0.446764	0.00809847		ENSG00000111247	RAD51AP1	-0.587013	0.000195712							SLC20A1
ENSG00000124212	PTGIS	-1.54491	1.81739e-22		ENSG00000179933	C14orf119	0.499889	0.0204714		ENSG00000278259	MYO19	0.446738	0.0144114		ENSG00000145331	TRMT10A	-0.587817	0.0260599							GREM1
ENSG00000231007	CDC20P1	-3.56159	1.84616e-22		ENSG00000126247	CAPNS1	0.499695	0.00179844		ENSG00000175390	EIF3F	0.446653	0.00412586		ENSG00000178295	GEN1	-0.588848	0.00116421							CCDC50
ENSG00000078687	TNRC6C	-1.53666	1.85678e-22		ENSG00000213585	VDAC1	0.499689	0.000589747		ENSG00000161091	MFSD12	0.446275	0.00612928		ENSG00000169607	CKAP2L	-0.58911	0.00330408							VEGFA
ENSG00000156671	SAMD8	1.32117	1.89111e-22		ENSG00000196876	SCN8A	0.499687	0.0170354		ENSG00000151327	FAM177A1	0.445463	0.00554043		ENSG00000135315	CEP162	-0.590129	0.0280876							GDI2
ENSG00000166833	NAV2	-1.90614	1.99998e-22		ENSG00000061676	NCKAP1	0.499624	2.89038e-06		ENSG00000145494	NDUFS6	0.445346	0.0229134		ENSG00000269821	KCNQ1OT1	-0.592139	0.0410488							AP2M1
ENSG00000197594	ENPP1	-1.47617	2.00754e-22		ENSG00000245571	FAM111A-DT	0.499615	0.0174551		ENSG00000173674	EIF1AX	0.445297	0.00618912		ENSG00000099953	MMP11	-0.593269	0.00374611							MYL9
ENSG00000215375	MYL5	1.59748	2.10224e-22		ENSG00000172380	GNG12	0.499339	9.04395e-06		ENSG00000170017	ALCAM	0.44509	0.00442041		ENSG00000103540	CCP110	-0.594609	0.0252408							RAP1B
ENSG00000137801	THBS1	-1.08498	2.10224e-22		ENSG00000169439	SDC2	0.499273	5.57533e-06		ENSG00000113068	PFDN1	0.445071	0.0103445		ENSG00000164109	MAD2L1	-0.595374	1.76987e-07							RPS24
ENSG00000211448	DIO2	1.27976	2.31214e-22		ENSG00000166847	DCTN5	0.499215	8.88442e-07		ENSG00000164294	GPX8	0.445061	0.000557121		ENSG00000104081	BMF	-0.596673	0.000227553							LRIG1
ENSG00000005486	RHBDD2	1.007	2.36766e-22		ENSG00000124370	MCEE	0.499113	0.00161732		ENSG00000105953	OGDH	0.445056	0.000754433		ENSG00000127914	AKAP9	-0.601792	0.00242337							CDK2AP1
ENSG00000181061	HIGD1A	1.01025	2.44557e-22		ENSG00000109686	SH3D19	0.499095	0.00355607		ENSG00000164828	SUN1	0.445021	0.000645146		ENSG00000102189	EEA1	-0.602591	0.00577246							AK5
ENSG00000072274	TFRC	1.01335	2.50973e-22		ENSG00000139209	SLC38A4	0.498365	0.0390923		ENSG00000065357	DGKA	0.444941	0.00500448		ENSG00000174718	RESF1	-0.604211	0.016268							ZNF740
ENSG00000116016	EPAS1	1.32552	2.54081e-22		ENSG00000088986	DYNLL1	0.498343	0.00649466		ENSG00000186318	BACE1	0.444892	0.00667271		ENSG00000176894	PXMP2	-0.605778	0.000703595							ITPRID2
ENSG00000168824	NSG1	1.7398	2.94152e-22		ENSG00000100418	DESI1	0.497955	2.37736e-07		ENSG00000111843	TMEM14C	0.444861	0.0103589		ENSG00000197969	VPS13A	-0.609076	0.0167963							UBL3
ENSG00000110619	CARS	-0.924333	2.97812e-22		ENSG00000110171	TRIM3	0.497588	0.000665512		ENSG00000101546	RBFA	0.44448	0.0211918		ENSG00000072571	HMMR	-0.60981	3.91706e-07							PCBP4
ENSG00000150990	DHX37	-1.12226	3.05466e-22		ENSG00000148824	MTG1	0.497225	0.00123721		ENSG00000214944	ARHGEF28	0.444338	0.00178895		ENSG00000131747	TOP2A	-0.609856	0.00236312							OIP5-AS1
ENSG00000168487	BMP1	-1.02857	3.39881e-22		ENSG00000108788	MLX	0.496917	0.0200773		ENSG00000141401	IMPA2	0.444334	0.0163068		ENSG00000145241	CENPC	-0.609948	0.0106484							BAG3
ENSG00000076513	ANKRD13A	-1.40356	3.60646e-22		ENSG00000100221	JOSD1	0.496843	0.00514876		ENSG00000115107	STEAP3	0.443309	0.00208609		ENSG00000211455	STK38L	-0.610272	0.0171578							TRAPPC12
ENSG00000131459	GFPT2	-1.38163	3.64324e-22		ENSG00000127526	SLC35E1	0.49684	0.000133745		ENSG00000165886	UBTD1	0.44307	0.0262404		ENSG00000007968	E2F2	-0.611136	0.0391505							SLC17A9
ENSG00000091490	SEL1L3	-1.17917	3.6585e-22		ENSG00000197747	S100A10	0.496564	0.00610893		ENSG00000118523	CCN2	0.442972	0.00314258		ENSG00000101972	STAG2	-0.611238	4.2009e-05							ERCC1
ENSG00000179820	MYADM	-1.07114	3.70384e-22		ENSG00000138735	PDE5A	0.49656	2.60242e-05		ENSG00000125970	RALY	0.442714	0.00905689		ENSG00000143971	ETAA1	-0.613266	0.000478633							PBX1
ENSG00000144426	NBEAL1	1.78528	3.81151e-22		ENSG00000072134	EPN2	0.496151	0.000262214		ENSG00000126790	L3HYPDH	0.442452	0.0161753		ENSG00000114346	ECT2	-0.613904	0.000219665							PARVA
ENSG00000102007	PLP2	-1.3902	4.25874e-22		ENSG00000117394	SLC2A1	0.496063	3.25022e-06		ENSG00000172354	GNB2	0.442281	0.00831225		ENSG00000179104	TMTC2	-0.614803	0.0465881							BTBD10
ENSG00000165501	LRR1	-1.33542	4.26625e-22		ENSG00000137941	TTLL7	0.495612	0.000316269		ENSG00000131174	COX7B	0.441912	0.0400437		ENSG00000135338	LCA5	-0.614971	0.0102425							KLC1
ENSG00000197785	ATAD3A	-1.11218	4.49974e-22		ENSG00000005238	FAM214B	0.495585	5.70985e-07		ENSG00000009335	UBE3C	0.441739	0.00686156		ENSG00000152689	RASGRP3	-0.620317	0.0205727							PDGFRA
ENSG00000131238	PPT1	-1.01918	4.54246e-22		ENSG00000129317	PUS7L	0.49515	3.67132e-05		ENSG00000042088	TDP1	0.441727	0.0280242		ENSG00000023287	RB1CC1	-0.621883	0.00023432							ATP1B3
ENSG00000033170	FUT8	-1.35442	4.88297e-22		ENSG00000128039	SRD5A3	0.494801	4.80383e-05		ENSG00000013561	RNF14	0.441544	0.0113452		ENSG00000170312	CDK1	-0.624533	2.37455e-09							PPP3CB
ENSG00000169439	SDC2	-0.951342	4.95268e-22		ENSG00000157111	TMEM171	0.494694	0.00770401		ENSG00000206527	HACD2	0.441204	0.0137606		ENSG00000164161	HHIP	-0.629599	7.67539e-06							DNAJB6
ENSG00000127616	SMARCA4	-1.06992	5.08576e-22		ENSG00000138639	ARHGAP24	0.494677	0.000207928		ENSG00000075975	MKRN2	0.441151	0.00364514		ENSG00000154553	PDLIM3	-0.633941	0.00104618							EIF3J
ENSG00000177733	HNRNPA0	-1.32116	5.11925e-22		ENSG00000099341	PSMD8	0.494444	0.00744147		ENSG00000100865	CINP	0.4411	0.00714241		ENSG00000126787	DLGAP5	-0.634487	2.44148e-06							SFT2D2
ENSG00000111670	GNPTAB	1.20624	5.39899e-22		ENSG00000125971	DYNLRB1	0.493729	0.00909768		ENSG00000057608	GDI2	0.441019	0.000373096		ENSG00000138658	ZGRF1	-0.636973	0.0347041							TP53
ENSG00000122008	POLK	1.57512	5.72262e-22		ENSG00000105700	KXD1	0.493649	0.00336381		ENSG00000198513	ATL1	0.440962	0.016885		ENSG00000253250	C8orf88	-0.639499	0.000659453							SURF4
ENSG00000171533	MAP6	1.87131	5.74867e-22		ENSG00000127774	EMC6	0.493208	0.000692734		ENSG00000158109	TPRG1L	0.440878	0.0034422		ENSG00000080345	RIF1	-0.639664	0.000271292							NAGK
ENSG00000068383	INPP5A	-1.11374	5.86107e-22		ENSG00000131015	ULBP2	0.493139	0.000823675		ENSG00000198825	INPP5F	0.440589	0.00587829		ENSG00000157445	CACNA2D3	-0.639901	0.0392252							TMCO3
ENSG00000011304	PTBP1	-1.54863	6.30302e-22		ENSG00000137216	TMEM63B	0.493105	0.00125109		ENSG00000131788	PIAS3	0.440072	0.0285478		ENSG00000121211	MND1	-0.642717	0.00511383							HTRA1
ENSG00000069667	RORA	1.71735	6.50991e-22		ENSG00000198792	TMEM184B	0.49274	0.000333915		ENSG00000166557	TMED3	0.439899	0.0122603		ENSG00000165338	HECTD2	-0.642965	0.00287841							RPL7L1
ENSG00000086991	NOX4	-1.42108	6.50991e-22		ENSG00000107521	HPS1	0.49261	9.19176e-07		ENSG00000006607	FARP2	0.439821	0.0493916		ENSG00000124795	DEK	-0.643105	1.2925e-05							ACTR1B
ENSG00000112312	GMNN	-1.8635	7.2672e-22		ENSG00000119777	TMEM214	0.492581	0.00247956		ENSG00000078142	PIK3C3	0.439769	0.00186368		ENSG00000108055	SMC3	-0.645816	9.92812e-05							NFATC4
ENSG00000188549	CCDC9B	1.02673	7.37536e-22		ENSG00000133687	TMTC1	0.492369	0.000173085		ENSG00000239672	NME1	0.439747	0.0179537		ENSG00000143228	NUF2	-0.647428	4.77169e-08							YWHAZ
ENSG00000115594	IL1R1	1.44854	7.5625e-22		ENSG00000053254	FOXN3	0.492018	0.000851521		ENSG00000131779	PEX11B	0.43964	0.00400248		ENSG00000203668	CHML	-0.648965	0.00201093							PALLD
ENSG00000146263	MMS22L	-1.58363	7.87859e-22		ENSG00000144136	SLC20A1	0.491244	1.86325e-08		ENSG00000138071	ACTR2	0.439484	0.0108207		ENSG00000139354	GAS2L3	-0.650497	0.000195712							FGFRL1
ENSG00000170381	SEMA3E	2.88948	7.8969e-22		ENSG00000071626	DAZAP1	0.491237	6.43302e-05		ENSG00000101557	USP14	0.439334	0.00134323		ENSG00000221869	CEBPD	-0.651661	0.00133546							SMARCD3
ENSG00000184009	ACTG1	-1.01099	8.01524e-22		ENSG00000099822	HCN2	0.49093	0.0349123		ENSG00000010270	STARD3NL	0.439216	0.00581593		ENSG00000177888	ZBTB41	-0.656882	0.00403292							EHD1
ENSG00000101347	SAMHD1	1.11754	8.03131e-22		ENSG00000013364	MVP	0.490914	8.95145e-09		ENSG00000124588	NQO2	0.439172	0.0241465		ENSG00000158164	TMSB15A	-0.656896	0.0092879							TRAK1
ENSG00000185507	IRF7	1.91284	8.16376e-22		ENSG00000186395	KRT10	0.490619	0.0059234		ENSG00000161714	PLCD3	0.439158	0.00538523		ENSG00000180139	ACTA2-AS1	-0.658234	0.0258488							STK25
ENSG00000204394	VARS	-0.967479	8.22607e-22		ENSG00000143878	RHOB	0.490567	7.88318e-08		ENSG00000100554	ATP6V1D	0.43843	0.00260779		ENSG00000187955	COL14A1	-0.658618	2.07402e-07							MBNL1
ENSG00000130669	PAK4	-1.02322	8.25335e-22		ENSG00000075711	DLG1	0.490521	0.00181873		ENSG00000225663	MCRIP1	0.438227	0.0488055		ENSG00000171988	JMJD1C	-0.659909	0.0037474							NLN
ENSG00000116584	ARHGEF2	-0.889233	8.36432e-22		ENSG00000179832	MROH1	0.490408	1.51685e-05		ENSG00000100994	PYGB	0.438089	0.000926386		ENSG00000249669	CARMN	-0.661737	2.5649e-06							FBXW5
ENSG00000104415	CCN4	1.18786	9.20224e-22		ENSG00000178234	GALNT11	0.490124	7.50364e-05		ENSG00000188917	TRMT2B	0.437837	0.0432666		ENSG00000163029	SMC6	-0.670135	4.80119e-05							NLRC5
ENSG00000164828	SUN1	-0.901575	9.83305e-22		ENSG00000118197	DDX59	0.489701	0.043157		ENSG00000108039	XPNPEP1	0.437657	0.0110334		ENSG00000162692	VCAM1	-0.670351	2.52318e-05							ZDHHC16
ENSG00000129636	ITFG1	1.07631	1.06176e-21		ENSG00000006453	BAIAP2L1	0.489497	0.000107346		ENSG00000104205	SGK3	0.437041	0.0186132		ENSG00000186193	SAPCD2	-0.670878	4.88157e-07							RALB
ENSG00000168899	VAMP5	1.38432	1.06522e-21		ENSG00000130402	ACTN4	0.489186	0.00344691		ENSG00000047621	C12orf4	0.436659	0.017903		ENSG00000006634	DBF4	-0.6735	2.44216e-06							MOB3A
ENSG00000135862	LAMC1	-0.992048	1.07273e-21		ENSG00000173065	FAM222B	0.489174	0.0305011		ENSG00000171150	SOCS5	0.436637	0.0140937		ENSG00000139946	PELI2	-0.67439	0.00201093							OBSCN
ENSG00000149968	MMP3	1.95244	1.09042e-21		ENSG00000163754	GYG1	0.489016	0.013026		ENSG00000084623	EIF3I	0.43621	0.0189714		ENSG00000118507	AKAP7	-0.675704	0.0263111							KDM6B
ENSG00000181544	FANCB	-2.32122	1.09389e-21		ENSG00000181817	LSM10	0.489015	0.0011747		ENSG00000166734	CASC4	0.436073	0.0236679		ENSG00000169184	MN1	-0.676755	0.000591565							S1PR3
ENSG00000117602	RCAN3	-1.42936	1.1363e-21		ENSG00000127419	TMEM175	0.488832	0.000224597		ENSG00000071859	FAM50A	0.436059	0.0118329		ENSG00000173041	ZNF680	-0.679227	0.00596983							NDEL1
ENSG00000168003	SLC3A2	-1.16553	1.23457e-21		ENSG00000107331	ABCA2	0.488832	1.91833e-06		ENSG00000050405	LIMA1	0.435976	0.0250451		ENSG00000111913	RIPOR2	-0.679579	0.000376638							NANS
ENSG00000242779	ZNF702P	2.51388	1.28352e-21		ENSG00000162430	SELENON	0.488722	0.0138156		ENSG00000050130	JKAMP	0.435897	0.00825045		ENSG00000142856	ITGB3BP	-0.680346	7.67539e-06							EIF3I
ENSG00000166897	ELFN2	-1.13561	1.34495e-21		ENSG00000064666	CNN2	0.488538	0.00704227		ENSG00000123572	NRK	0.435143	0.0328793		ENSG00000158270	COLEC12	-0.680676	0.000966182							PDE6D
ENSG00000253522	MIR3142HG	5.45097	1.51593e-21		ENSG00000111961	SASH1	0.488206	0.000111982		ENSG00000075624	ACTB	0.434191	0.00359851		ENSG00000178075	GRAMD1C	-0.680949	0.0347041							RGS19
ENSG00000136492	BRIP1	-1.86918	1.53516e-21		ENSG00000147403	RPL10	0.488088	0.00434895		ENSG00000159363	ATP13A2	0.434034	0.0352261		ENSG00000115355	CCDC88A	-0.685233	0.00102081							NAV3
ENSG00000141753	IGFBP4	1.59076	1.59766e-21		ENSG00000141627	DYM	0.487717	0.000878831		ENSG00000134371	CDC73	0.433401	0.010419		ENSG00000178177	LCORL	-0.687425	0.000529071							PPIP5K2
ENSG00000253250	C8orf88	-2.5284	1.64314e-21		ENSG00000135905	DOCK10	0.486511	0.00964432		ENSG00000103187	COTL1	0.433387	0.00416281		ENSG00000088756	ARHGAP28	-0.687634	0.0485864							EIPR1
ENSG00000151474	FRMD4A	-1.4279	1.68742e-21		ENSG00000198121	LPAR1	0.486204	0.0026828		ENSG00000166579	NDEL1	0.433365	0.0156724		ENSG00000146247	PHIP	-0.689004	2.10497e-05							CDR2
ENSG00000125124	BBS2	1.35057	1.82663e-21		ENSG00000136908	DPM2	0.486124	0.00323677		ENSG00000155636	RBM45	0.432929	0.0389879		ENSG00000185559	DLK1	-0.690292	0.0178597							METTL2A
ENSG00000105854	PON2	0.978735	1.84146e-21		ENSG00000118217	ATF6	0.486093	0.00944541		ENSG00000164597	COG5	0.432728	0.00506561		ENSG00000085224	ATRX	-0.692495	0.000607513							NQO1
ENSG00000065150	IPO5	-0.985988	1.84918e-21		ENSG00000100422	CERK	0.48579	3.69085e-06		ENSG00000092445	TYRO3	0.432607	0.0129359		ENSG00000047410	TPR	-0.694809	0.00106414							XPNPEP1
ENSG00000254300	LINC01111	4.03838	1.97639e-21		ENSG00000160613	PCSK7	0.485686	1.30668e-05		ENSG00000162909	CAPN2	0.431975	0.00162607		ENSG00000106538	RARRES2	-0.698802	1.05696e-06							SEC13
ENSG00000135446	CDK4	-1.12064	2.0517e-21		ENSG00000109762	SNX25	0.485544	0.000153906		ENSG00000175166	PSMD2	0.431863	0.00139816		ENSG00000106701	FSD1L	-0.700149	0.0267102							DIPK2A
ENSG00000259207	ITGB3	-1.51137	2.1256e-21		ENSG00000165644	COMTD1	0.484732	0.0349557		ENSG00000105520	PLPPR2	0.431834	0.00108011		ENSG00000231607	DLEU2	-0.701413	0.0056585							MDK
ENSG00000074590	NUAK1	-1.05731	2.15603e-21		ENSG00000140416	TPM1	0.484642	9.8924e-07		ENSG00000109775	UFSP2	0.431823	0.00711923		ENSG00000188994	ZNF292	-0.703439	0.00015483							ZMIZ2
ENSG00000114867	EIF4G1	-0.810208	2.34277e-21		ENSG00000176973	FAM89B	0.484151	0.00468351		ENSG00000197958	RPL12	0.43156	0.0295205		ENSG00000113810	SMC4	-0.706505	0.000143947							METTL2B
ENSG00000158163	DZIP1L	-1.40855	2.48761e-21		ENSG00000175764	TTLL11	0.483904	0.0123266		ENSG00000140367	UBE2Q2	0.431423	0.00644409		ENSG00000133739	LRRCC1	-0.707707	0.00401793							LYPLA1
ENSG00000061273	HDAC7	-0.896997	2.65593e-21		ENSG00000196937	FAM3C	0.483426	1.49728e-06		ENSG00000137106	GRHPR	0.43132	0.00914139		ENSG00000198707	CEP290	-0.711206	1.07336e-05							SPATA13
ENSG00000093000	NUP50	-1.01176	2.83583e-21		ENSG00000138166	DUSP5	0.48328	0.00230547		ENSG00000106636	YKT6	0.431311	0.00222958		ENSG00000164104	HMGB2	-0.712322	1.45547e-16							KDM1B
ENSG00000187094	CCK	5.40111	2.91651e-21		ENSG00000184584	TMEM173	0.482829	0.00174519		ENSG00000162441	LZIC	0.431095	0.00969853		ENSG00000162595	DIRAS3	-0.716772	0.000360337							ACSL1
ENSG00000261115	TMEM178B	2.53551	3.01631e-21		ENSG00000079308	TNS1	0.482123	0.00726492		ENSG00000171953	ATPAF2	0.430983	0.0311852		ENSG00000231007	CDC20P1	-0.717759	0.0428609							CALU
ENSG00000125835	SNRPB	-1.14692	3.05455e-21		ENSG00000128309	MPST	0.482083	0.00555316		ENSG00000116791	CRYZ	0.430831	0.00692826		ENSG00000175899	A2M	-0.71855	8.44716e-06							SNX4
ENSG00000165434	PGM2L1	1.52115	3.1549e-21		ENSG00000197712	FAM114A1	0.481986	0.000365095		ENSG00000155906	RMND1	0.430523	0.0337526		ENSG00000112742	TTK	-0.719262	5.97175e-14							UBE2J1
ENSG00000196923	PDLIM7	-1.28351	3.30677e-21		ENSG00000148154	UGCG	0.481878	1.1778e-07		ENSG00000172081	MOB3A	0.429105	0.00591659		ENSG00000162998	FRZB	-0.721125	0.00596983							TMEM246
ENSG00000130005	GAMT	1.30698	3.33986e-21		ENSG00000161091	MFSD12	0.481125	1.70138e-05		ENSG00000147065	MSN	0.428683	0.00449726		ENSG00000183814	LIN9	-0.730124	0.000347716							MPDU1
ENSG00000170891	CYTL1	2.53447	3.38906e-21		ENSG00000115232	ITGA4	0.480709	6.1995e-05		ENSG00000131966	ACTR10	0.428523	0.00428818		ENSG00000031691	CENPQ	-0.732907	4.47844e-05							SMAD1
ENSG00000120334	CENPL	-1.43888	3.40107e-21		ENSG00000076201	PTPN23	0.480265	0.0106034		ENSG00000032389	EIPR1	0.42839	0.0171325		ENSG00000183160	TMEM119	-0.734415	0.000571148							FAM107B
ENSG00000163017	ACTG2	-1.50875	3.49202e-21		ENSG00000171700	RGS19	0.480044	0.00162674		ENSG00000112335	SNX3	0.427949	0.00220724		ENSG00000164327	RICTOR	-0.738758	9.13295e-06							RNF115
ENSG00000123496	IL13RA2	3.31715	3.71179e-21		ENSG00000070831	CDC42	0.479917	1.34208e-06		ENSG00000166503	HDGFL3	0.427886	0.0280861		ENSG00000123610	TNFAIP6	-0.741656	0.000163775							RPL12
ENSG00000064115	TM7SF3	0.925463	3.74363e-21		ENSG00000113391	FAM172A	0.479782	0.000242719		ENSG00000135686	KLHL36	0.427638	0.00362585		ENSG00000181450	ZNF678	-0.743809	0.0376423							DYNLL1
ENSG00000249669	CARMN	-1.96906	3.78294e-21		ENSG00000113328	CCNG1	0.479186	3.8751e-07		ENSG00000145332	KLHL8	0.427495	0.0381714		ENSG00000137193	PIM1	-0.744402	3.60686e-12							TBC1D2
ENSG00000101096	NFATC2	-2.56981	3.95539e-21		ENSG00000130758	MAP3K10	0.479049	0.00110216		ENSG00000176087	SLC35A4	0.427491	0.00522357		ENSG00000121621	KIF18A	-0.745199	1.62097e-07							ARHGAP18
ENSG00000161281	COX7A1	1.90052	4.00555e-21		ENSG00000165476	REEP3	0.478809	0.00033709		ENSG00000117758	STX12	0.427017	0.00363827		ENSG00000075461	CACNG4	-0.755376	0.00826823							COMMD2
ENSG00000183780	SLC35F3	2.74384	4.18733e-21		ENSG00000120509	PDZD11	0.478623	0.00222961		ENSG00000134308	YWHAQ	0.426968	0.00425149		ENSG00000196711	ALKAL1	-0.757906	0.0102715							ID2
ENSG00000204392	LSM2	-1.3097	4.18733e-21		ENSG00000037042	TUBG2	0.478068	0.0494907		ENSG00000165914	TTC7B	0.426891	0.0133897		ENSG00000151835	SACS	-0.758349	0.000155131							HSPA8
ENSG00000196498	NCOR2	-1.36071	4.21169e-21		ENSG00000012983	MAP4K5	0.477329	0.00305451		ENSG00000180817	PPA1	0.426761	0.00470447		ENSG00000147889	CDKN2A	-0.758625	3.37963e-06							ARPC1A
ENSG00000119801	YPEL5	0.977003	4.3359e-21		ENSG00000115935	WIPF1	0.477265	0.00804107		ENSG00000163932	PRKCD	0.42647	0.0265		ENSG00000144395	CCDC150	-0.762578	0.00183476							ALS2
ENSG00000122877	EGR2	-2.19583	4.42217e-21		ENSG00000164099	PRSS12	0.47693	0.000105963		ENSG00000138942	RNF185	0.426124	0.0283835		ENSG00000184005	ST6GALNAC3	-0.765702	0.0376542							ELOVL1
ENSG00000139567	ACVRL1	1.3167	4.43829e-21		ENSG00000143322	ABL2	0.476822	0.000195267		ENSG00000145725	PPIP5K2	0.425928	0.0376859		ENSG00000129173	E2F8	-0.768839	0.000347716							RUBCN
ENSG00000100522	GNPNAT1	-0.973352	4.50665e-21		ENSG00000184497	TMEM255B	0.476669	0.00125381		ENSG00000151726	ACSL1	0.425571	0.0265846		ENSG00000174799	CEP135	-0.770597	0.0141978							PSMD9
ENSG00000110107	PRPF19	-0.962751	4.65499e-21		ENSG00000179820	MYADM	0.476404	9.45436e-05		ENSG00000197879	MYO1C	0.425219	0.00169955		ENSG00000138587	MNS1	-0.775002	0.00299374							DPYSL2
ENSG00000221869	CEBPD	1.63097	4.65756e-21		ENSG00000020181	ADGRA2	0.47634	5.50925e-06		ENSG00000113758	DBN1	0.424911	0.00371374		ENSG00000134198	TSPAN2	-0.77554	0.000347716							CCNQ
ENSG00000182220	ATP6AP2	1.0769	5.18776e-21		ENSG00000151881	TMEM267	0.475992	0.0043625		ENSG00000108829	LRRC59	0.42488	0.000684681		ENSG00000122483	CCDC18	-0.781053	0.000300183							IAH1
ENSG00000127946	HIP1	-1.0441	5.27295e-21		ENSG00000114867	EIF4G1	0.475438	1.32416e-07		ENSG00000136933	RABEPK	0.424711	0.0158294		ENSG00000163808	KIF15	-0.783731	2.81084e-05							C12orf4
ENSG00000103196	CRISPLD2	-0.916184	5.3071e-21		ENSG00000132670	PTPRA	0.475436	0.00494965		ENSG00000184787	UBE2G2	0.424325	0.00747291		ENSG00000132967	HMGB1P5	-0.784273	0.0134422							DCN
ENSG00000131979	GCH1	2.72418	5.42169e-21		ENSG00000136930	PSMB7	0.475378	0.0141912		ENSG00000154582	ELOC	0.424279	0.00264299		ENSG00000138606	SHF	-0.7864	0.00855443							NPLOC4
ENSG00000180332	KCTD4	5.16577	5.95889e-21		ENSG00000104812	GYS1	0.47525	0.000105887		ENSG00000103319	EEF2K	0.424228	0.021554		ENSG00000136824	SMC2	-0.786843	1.37594e-07							CUL3
ENSG00000108821	COL1A1	-1.7632	6.1201e-21		ENSG00000240356	RPL23AP7	0.474882	0.00365131		ENSG00000075142	SRI	0.424185	0.00384855		ENSG00000176208	ATAD5	-0.78714	0.00196612							CAPZB
ENSG00000165072	MAMDC2	1.71443	7.63136e-21		ENSG00000136628	EPRS	0.474654	1.2582e-05		ENSG00000072609	CHFR	0.424008	0.00708231		ENSG00000225783	MIAT	-0.788725	0.0048694							SENP2
ENSG00000125753	VASP	-1.11663	8.64364e-21		ENSG00000164830	OXR1	0.474494	0.000175381		ENSG00000143774	GUK1	0.423844	0.0254581		ENSG00000156876	SASS6	-0.791135	0.000512387							MARVELD1
ENSG00000205937	RNPS1	-0.931224	9.66165e-21		ENSG00000111832	RWDD1	0.474478	3.64094e-05		ENSG00000198909	MAP3K3	0.423772	0.033847		ENSG00000188064	WNT7B	-0.793937	1.35558e-08							MEST
ENSG00000127824	TUBA4A	1.31195	9.68742e-21		ENSG00000161202	DVL3	0.474439	0.0220383		ENSG00000150403	TMCO3	0.423686	0.00506561		ENSG00000117122	MFAP2	-0.7942	6.8534e-07							LAMB1
ENSG00000110108	TMEM109	-1.07037	1.01279e-20		ENSG00000196204	RNF216P1	0.474382	0.000104191		ENSG00000110047	EHD1	0.423058	0.00889167		ENSG00000129534	MIS18BP1	-0.802028	3.26486e-09							SINHCAF
ENSG00000114315	HES1	-1.85301	1.047e-20		ENSG00000244509	APOBEC3C	0.47426	0.00657075		ENSG00000076043	REXO2	0.422977	0.00200263		ENSG00000230630	DNM3OS	-0.821041	3.78481e-06							VPS37B
ENSG00000153879	CEBPG	-1.29836	1.12217e-20		ENSG00000100243	CYB5R3	0.474167	0.000233942		ENSG00000080824	HSP90AA1	0.422963	0.00548667		ENSG00000163535	SGO2	-0.822422	1.98736e-09							GNG2
ENSG00000002549	LAP3	0.927543	1.13016e-20		ENSG00000169230	PRELID1	0.473844	0.000443883		ENSG00000170899	GSTA4	0.422785	0.0177485		ENSG00000172548	NIPAL4	-0.82981	0.023721							TTC7B
ENSG00000089159	PXN	-0.967183	1.18882e-20		ENSG00000176678	FOXL1	0.473185	7.60713e-06		ENSG00000106330	MOSPD3	0.422655	0.0403844		ENSG00000138182	KIF20B	-0.830548	6.98912e-11							C1orf21
ENSG00000063244	U2AF2	-0.956072	1.30331e-20		ENSG00000185088	RPS27L	0.472959	0.0492136		ENSG00000185340	GAS2L1	0.422649	0.00619209		ENSG00000105989	WNT2	-0.83577	3.37361e-07							EEF1B2
ENSG00000179163	FUCA1	3.17549	1.31917e-20		ENSG00000158552	ZFAND2B	0.47258	0.000201846		ENSG00000181192	DHTKD1	0.422188	0.0186871		ENSG00000103995	CEP152	-0.845115	0.00192629							THY1
ENSG00000088340	FER1L4	2.3956	1.39431e-20		ENSG00000052795	FNIP2	0.472147	0.000616084		ENSG00000165533	TTC8	0.422133	0.0263957		ENSG00000118193	KIF14	-0.8595	0.00016522							EIF6
ENSG00000160007	ARHGAP35	-0.93623	1.40818e-20		ENSG00000047849	MAP4	0.472036	0.032667		ENSG00000072110	ACTN1	0.422005	0.00637113		ENSG00000182168	UNC5C	-0.859899	0.00136619							SMYD3
ENSG00000137166	FOXP4	-1.10607	1.4885e-20		ENSG00000157538	VPS26C	0.471952	0.000429576		ENSG00000157800	SLC37A3	0.421829	0.00438012		ENSG00000157570	TSPAN18	-0.872959	0.00273944							FAM50A
ENSG00000061337	LZTS1	-1.53883	1.4885e-20		ENSG00000137502	RAB30	0.471863	0.0136063		ENSG00000079950	STX7	0.421615	0.00662795		ENSG00000119397	CNTRL	-0.883437	2.10497e-05							RPL27A
ENSG00000148019	CEP78	-1.45869	1.50392e-20		ENSG00000089486	CDIP1	0.471724	6.8427e-06		ENSG00000117868	ESYT2	0.421552	0.0210763		ENSG00000129009	ISLR	-0.885374	0.0499325							PSMD8
ENSG00000103021	CCDC113	3.29251	1.54036e-20		ENSG00000198618	PPIAP22	0.471478	0.0059234		ENSG00000127526	SLC35E1	0.421385	0.00845542		ENSG00000066279	ASPM	-0.886537	2.08817e-07							RAB3B
ENSG00000138780	GSTCD	-1.4538	1.63316e-20		ENSG00000197386	HTT	0.471399	3.19873e-05		ENSG00000229180	AC006001.3	0.421344	0.0424061		ENSG00000237870	AC073130.1	-0.891127	0.036483							MPP4
ENSG00000197724	PHF2	-1.08658	1.71776e-20		ENSG00000073008	PVR	0.471255	8.98187e-05		ENSG00000174851	YIF1A	0.421258	0.0108833		ENSG00000137812	KNL1	-0.900702	1.23778e-09							KLF10
ENSG00000134569	LRP4	-1.54119	1.88951e-20		ENSG00000148468	FAM171A1	0.470693	0.000584174		ENSG00000132688	NES	0.420918	0.0155608		ENSG00000011201	ANOS1	-0.902002	2.21535e-07							RHOA
ENSG00000144283	PKP4	-1.00846	1.93358e-20		ENSG00000047644	WWC3	0.470342	0.000269488		ENSG00000149084	HSD17B12	0.420854	0.0214601		ENSG00000146677	AC004453.1	-0.905096	0.0277791							DLL4
ENSG00000168936	TMEM129	1.20803	2.04508e-20		ENSG00000077713	SLC25A43	0.470217	0.000384598		ENSG00000117682	DHDDS	0.420613	0.00630047		ENSG00000173227	SYT12	-0.91274	0.0159196							ERCC2
ENSG00000168393	DTYMK	-1.58873	2.16605e-20		ENSG00000102882	MAPK3	0.469871	0.00282476		ENSG00000148468	FAM171A1	0.420593	0.0214188		ENSG00000182010	RTKN2	-0.913086	0.000750348							SCFD2
ENSG00000137033	IL33	5.05822	2.20922e-20		ENSG00000116521	SCAMP3	0.469802	0.00863003		ENSG00000141030	COPS3	0.420041	0.0438659		ENSG00000154175	ABI3BP	-0.918935	0.0011019							MXRA8
ENSG00000073050	XRCC1	-1.11478	2.24526e-20		ENSG00000129680	MAP7D3	0.469203	0.00113349		ENSG00000213626	LBH	0.420008	0.000654721		ENSG00000117724	CENPF	-0.919746	7.33622e-07							GADD45B
ENSG00000187193	MT1X	1.87998	2.29541e-20		ENSG00000164221	CCDC112	0.469036	0.0171431		ENSG00000115233	PSMD14	0.41896	0.001703		ENSG00000135312	HTR1B	-0.922976	0.0211775							EEF1E1
ENSG00000204536	CCHCR1	-1.18884	2.38195e-20		ENSG00000008441	NFIX	0.468803	0.00390531		ENSG00000175662	TOM1L2	0.418302	0.00369138		ENSG00000138778	CENPE	-0.939932	2.69381e-12							PPIA
ENSG00000100065	CARD10	-1.42625	2.46701e-20		ENSG00000081791	DELE1	0.468656	2.28863e-05		ENSG00000188706	ZDHHC9	0.418227	0.0260824		ENSG00000168243	GNG4	-0.952859	0.0301215							WDCP
ENSG00000179604	CDC42EP4	-0.982566	2.46946e-20		ENSG00000163191	S100A11	0.468599	0.00371569		ENSG00000156052	GNAQ	0.418225	0.013797		ENSG00000165113	GKAP1	-0.966032	0.0312163							APBB2
ENSG00000122483	CCDC18	-1.76991	2.50588e-20		ENSG00000173614	NMNAT1	0.468141	0.00777609		ENSG00000029153	ARNTL2	0.418056	0.014834		ENSG00000245205	EEF1A1P4	-1.05034	0.0188786							CNKSR3
ENSG00000103269	RHBDL1	2.60907	2.71032e-20		ENSG00000101152	DNAJC5	0.467948	3.13805e-06		ENSG00000041357	PSMA4	0.41803	0.0373705		ENSG00000162687	KCNT2	-1.07139	0.0252408							INF2
ENSG00000117632	STMN1	-1.41361	2.75034e-20		ENSG00000128923	MINDY2	0.467933	0.00493957		ENSG00000112893	MAN2A1	0.417579	0.0114583		ENSG00000103710	RASL12	-1.1039	1.99386e-09							MAPKAP1
ENSG00000187098	MITF	1.42723	2.76809e-20		ENSG00000170899	GSTA4	0.46779	0.000354258		ENSG00000154678	PDE1C	0.417334	0.0463676		ENSG00000127951	FGL2	-1.10588	1.45269e-08							MFSD2A
ENSG00000142687	KIAA0319L	1.02652	2.82635e-20		ENSG00000158710	TAGLN2	0.467633	3.82296e-06		ENSG00000138639	ARHGAP24	0.416905	0.0177114		ENSG00000139618	BRCA2	-1.11111	8.33016e-10							EIF3F
ENSG00000183023	SLC8A1	-1.15152	3.01194e-20		ENSG00000002933	TMEM176A	0.467381	3.64953e-06		ENSG00000085063	CD59	0.41663	0.000735701		ENSG00000177614	PGBD5	-1.12431	0.0202604							RASSF1
ENSG00000115687	PASK	-1.57919	3.36266e-20		ENSG00000087111	PIGS	0.467182	1.2995e-06		ENSG00000136754	ABI1	0.416341	0.0329175		ENSG00000171388	APLN	-1.12806	0.000105672							UBE2M
ENSG00000059377	TBXAS1	1.38891	3.41532e-20		ENSG00000197496	SLC2A10	0.466711	0.000164322		ENSG00000136628	EPRS	0.416226	0.00238947		ENSG00000054654	SYNE2	-1.13133	2.71992e-07							BCL3
ENSG00000168785	TSPAN5	-0.890593	3.7388e-20		ENSG00000244486	SCARF2	0.466647	0.0350776		ENSG00000120805	ARL1	0.41613	0.00271902		ENSG00000175084	DES	-1.13443	3.45704e-20							PPP6R1
ENSG00000134138	MEIS2	-1.29819	4.05628e-20		ENSG00000148337	CIZ1	0.466466	0.000701631		ENSG00000164924	YWHAZ	0.416105	0.00869456		ENSG00000107159	CA9	-1.14601	0.000563693							ATP8B1
ENSG00000133030	MPRIP	-0.833162	4.06046e-20		ENSG00000159200	RCAN1	0.4663	1.43237e-07		ENSG00000122644	ARL4A	0.415981	0.0495812		ENSG00000061455	PRDM6	-1.18072	0.0386516							ENOPH1
ENSG00000094975	SUCO	1.07523	4.27353e-20		ENSG00000166446	CDYL2	0.466277	0.00533615		ENSG00000094975	SUCO	0.415718	0.00810304		ENSG00000249855	EEF1A1P19	-1.18952	0.00374611							PPP2R5C
ENSG00000129484	PARP2	-1.23791	4.29605e-20		ENSG00000073969	NSF	0.466108	0.000193543		ENSG00000103202	NME4	0.415711	0.0283187		ENSG00000120337	TNFSF18	-1.19694	0.00378357							HSPA2
ENSG00000004864	SLC25A13	-1.15921	4.36312e-20		ENSG00000157800	SLC37A3	0.466035	9.66327e-06		ENSG00000130517	PGPEP1	0.415093	0.00512642		ENSG00000259820	AC083843.3	-1.2006	0.0369942							PRR16
ENSG00000175155	YPEL2	1.93595	4.7242e-20		ENSG00000111674	ENO2	0.46599	8.75132e-06		ENSG00000023909	GCLM	0.415055	0.00632272		ENSG00000144668	ITGA9	-1.26587	0.0171539							NQO2
ENSG00000184216	IRAK1	-0.855444	4.7242e-20		ENSG00000167491	GATAD2A	0.465886	0.0104343		ENSG00000118855	MFSD1	0.41492	0.024129		ENSG00000215482	CALM2P3	-1.2794	0.0163705							MIR4435-2HG
ENSG00000141858	SAMD1	-1.27223	4.76508e-20		ENSG00000242779	ZNF702P	0.465881	0.0385639		ENSG00000127540	UQCR11	0.414699	0.024254		ENSG00000122877	EGR2	-1.43543	1.55924e-10							MAGI2-AS3
ENSG00000170776	AKAP13	-1.02131	4.78924e-20		ENSG00000065413	ANKRD44	0.46581	0.0314634		ENSG00000067798	NAV3	0.414446	0.0267697		ENSG00000005102	MEOX1	-1.44977	0.00307728							ACTR2
ENSG00000060688	SNRNP40	-1.11928	4.79168e-20		ENSG00000102471	NDFIP2	0.465804	6.28104e-05		ENSG00000114942	EEF1B2	0.414375	0.0413622		ENSG00000124212	PTGIS	-1.48018	4.33634e-27							SLC29A4
ENSG00000135002	RFK	1.28015	4.89372e-20		ENSG00000240225	ZNF542P	0.465525	0.0386378		ENSG00000124098	FAM210B	0.413989	0.00873616		ENSG00000133392	MYH11	-1.50882	1.01254e-26							HSPB1
ENSG00000103995	CEP152	-1.56633	4.91516e-20		ENSG00000165475	CRYL1	0.465419	0.0122008		ENSG00000139645	ANKRD52	0.413934	0.0106325		ENSG00000136546	SCN7A	-1.54886	0.000588325							BFAR
ENSG00000110274	CEP164	-0.973744	5.07237e-20		ENSG00000186340	THBS2	0.465248	0.000324339		ENSG00000100528	CNIH1	0.413921	0.00421003		ENSG00000197061	HIST1H4C	-1.63126	0.00108166							CXXC5
ENSG00000041353	RAB27B	3.30861	5.53475e-20		ENSG00000230551	AC021078.1	0.464755	0.0366101		ENSG00000001461	NIPAL3	0.413738	0.00384855		ENSG00000261557	EEF1A1P38	-1.77024	0.000486565							PFDN1
ENSG00000130589	HELZ2	1.09939	5.6859e-20		ENSG00000033627	ATP6V0A1	0.464496	0.00127367		ENSG00000100422	CERK	0.413333	0.00356587		ENSG00000234589	AC125807.1	-1.84299	0.00685707							GNB5
ENSG00000168685	IL7R	1.08135	5.86322e-20		ENSG00000170248	PDCD6IP	0.464447	3.18852e-05		ENSG00000100304	TTLL12	0.412892	0.0104962												VOPP1
ENSG00000135052	GOLM1	-0.99967	6.05049e-20		ENSG00000135046	ANXA1	0.464424	1.22553e-06		ENSG00000141526	SLC16A3	0.412814	0.0191351												MFSD4B
ENSG00000178295	GEN1	-1.51874	6.38042e-20		ENSG00000102893	PHKB	0.464079	2.07692e-06		ENSG00000114353	GNAI2	0.412648	0.00250498												PI4K2B
ENSG00000174695	TMEM167A	1.04064	6.57543e-20		ENSG00000176946	THAP4	0.464038	0.000729837		ENSG00000127419	TMEM175	0.412463	0.0257299												PRSS23
ENSG00000120539	MASTL	-1.23484	6.67299e-20		ENSG00000186951	PPARA	0.464027	0.0300893		ENSG00000159348	CYB5R1	0.412075	0.0328793												NTAN1
ENSG00000166224	SGPL1	-1.0135	7.05793e-20		ENSG00000082805	ERC1	0.463976	0.000699099		ENSG00000170113	NIPA1	0.411691	0.0332865												FST
ENSG00000101544	ADNP2	-1.08852	7.51846e-20		ENSG00000178741	COX5A	0.463874	0.0360904		ENSG00000145715	RASA1	0.411633	0.0263713												NDST1
ENSG00000180921	FAM83H	2.77269	7.53793e-20		ENSG00000133030	MPRIP	0.463567	5.38424e-07		ENSG00000181061	HIGD1A	0.41083	0.0222044												ZHX3
ENSG00000198046	ZNF667	1.63834	7.88249e-20		ENSG00000187097	ENTPD5	0.463556	0.0281003		ENSG00000104388	RAB2A	0.410769	0.006392												STMP1
ENSG00000163584	RPL22L1	-1.28762	7.99746e-20		ENSG00000099331	MYO9B	0.463545	1.67852e-06		ENSG00000136273	HUS1	0.410504	0.0346634												AMD1
ENSG00000067066	SP100	1.1293	8.26917e-20		ENSG00000065000	AP3D1	0.463412	3.10142e-06		ENSG00000166946	CCNDBP1	0.409794	0.0104268												LZIC
ENSG00000234498	RPL13AP20	2.47086	8.49185e-20		ENSG00000177106	EPS8L2	0.463399	0.000177074		ENSG00000241685	ARPC1A	0.409439	0.0260363												BCAT2
ENSG00000159167	STC1	1.45007	9.31559e-20		ENSG00000112699	GMDS	0.463296	0.0315017		ENSG00000177119	ANO6	0.408821	0.0461936												UBE2D2
ENSG00000074181	NOTCH3	-1.02575	9.40188e-20		ENSG00000129353	SLC44A2	0.463293	1.59788e-06		ENSG00000139629	GALNT6	0.408483	0.012376												PWP1
ENSG00000160014	CALM3	-0.994101	9.42295e-20		ENSG00000169926	KLF13	0.463232	3.32225e-05		ENSG00000055147	FAM114A2	0.408321	0.0266505												PLXNA1
ENSG00000067082	KLF6	-0.951879	9.42331e-20		ENSG00000009335	UBE3C	0.463187	0.000598079		ENSG00000128245	YWHAH	0.408236	0.00585039												CEMIP
ENSG00000128965	CHAC1	-1.12637	9.42331e-20		ENSG00000171475	WIPF2	0.462546	0.00805783		ENSG00000070010	UFD1	0.408209	0.044694												CDC42
ENSG00000181264	TLCD5	1.32801	9.64087e-20		ENSG00000063854	HAGH	0.46228	0.000396902		ENSG00000166963	MAP1A	0.407954	0.0250147												TNFRSF19
ENSG00000175352	NRIP3	-1.01554	1.01565e-19		ENSG00000127418	FGFRL1	0.462139	0.000973714		ENSG00000180573	HIST1H2AC	0.407889	0.00775769												SZRD1
ENSG00000168394	TAP1	1.16684	1.03737e-19		ENSG00000070159	PTPN3	0.460549	0.0205577		ENSG00000170248	PDCD6IP	0.407805	0.00370147												MORF4L2
ENSG00000075651	PLD1	1.36515	1.03883e-19		ENSG00000159348	CYB5R1	0.460525	0.000901536		ENSG00000181104	F2R	0.407757	0.0049063												LHFPL2
ENSG00000177302	TOP3A	-1.03553	1.0671e-19		ENSG00000136942	RPL35	0.460504	0.0193392		ENSG00000155254	MARVELD1	0.406985	0.00442567												DFFA
ENSG00000175322	ZNF519	-2.64569	1.08662e-19		ENSG00000184838	PRR16	0.460412	0.00117534		ENSG00000123124	WWP1	0.406722	0.0246571												SNX25
ENSG00000250337	PURPL	6.68505	1.10871e-19		ENSG00000172757	CFL1	0.460303	1.09229e-06		ENSG00000018408	WWTR1	0.406565	0.0220914												TUBB2A
ENSG00000166886	NAB2	-1.19467	1.11239e-19		ENSG00000136240	KDELR2	0.460249	7.35721e-07		ENSG00000126067	PSMB2	0.40652	0.0151085												WAC-AS1
ENSG00000164251	F2RL1	-1.17583	1.12832e-19		ENSG00000161203	AP2M1	0.459986	1.95325e-05		ENSG00000197563	PIGN	0.406251	0.029828												RTN2
ENSG00000132394	EEFSEC	-1.36221	1.12832e-19		ENSG00000100325	ASCC2	0.459718	0.00127103		ENSG00000064652	SNX24	0.40579	0.0323035												OXTR
ENSG00000163661	PTX3	1.27448	1.158e-19		ENSG00000112139	MDGA1	0.459471	0.00101624		ENSG00000159792	PSKH1	0.405571	0.00727364												RGS3
ENSG00000113369	ARRDC3	1.14801	1.158e-19		ENSG00000108100	CCNY	0.459181	0.00180555		ENSG00000101194	SLC17A9	0.405473	0.0428144												RAF1
ENSG00000166398	KIAA0355	-1.07712	1.18145e-19		ENSG00000173214	MFSD4B	0.459061	0.00413276		ENSG00000131871	SELENOS	0.405122	0.0492623												UBE3C
ENSG00000065357	DGKA	1.02969	1.20534e-19		ENSG00000112759	SLC29A1	0.458943	0.00369596		ENSG00000230989	HSBP1	0.40509	0.00744225												CDV3
ENSG00000160200	CBS	-2.27194	1.20534e-19		ENSG00000184924	PTRHD1	0.458828	0.00231731		ENSG00000136840	ST6GALNAC4	0.404968	0.017115												YWHAQ
ENSG00000155506	LARP1	-0.903473	1.26616e-19		ENSG00000152133	GPATCH11	0.458304	0.00938158		ENSG00000166847	DCTN5	0.403724	0.00295465												RNASEH1
ENSG00000137463	MGARP	1.80907	1.28234e-19		ENSG00000269958	AL049840.5	0.457839	0.0286803		ENSG00000212747	RTL8B	0.403268	0.00752606												ST3GAL1
ENSG00000147535	PLPP5	1.12898	1.29888e-19		ENSG00000130725	UBE2M	0.457709	0.000511727		ENSG00000050748	MAPK9	0.40321	0.0163739												NME1
ENSG00000131389	SLC6A6	-0.962945	1.32514e-19		ENSG00000156110	ADK	0.457655	5.91232e-05		ENSG00000131725	WDR44	0.403122	0.0140621												C15orf41
ENSG00000183287	CCBE1	-1.25902	1.40044e-19		ENSG00000205726	ITSN1	0.457553	0.0241549		ENSG00000162704	ARPC5	0.40292	0.0215171												FAM171A1
ENSG00000137494	ANKRD42	1.30823	1.41517e-19		ENSG00000224051	CPTP	0.457511	0.000238241		ENSG00000083845	RPS5	0.402872	0.0389058												TUBA1A
ENSG00000110446	SLC15A3	2.08598	1.53625e-19		ENSG00000163932	PRKCD	0.457274	0.00135587		ENSG00000144591	GMPPA	0.402868	0.0442333												KRT10
ENSG00000108679	LGALS3BP	0.870434	1.61885e-19		ENSG00000213463	SYNJ2BP	0.457067	0.000460223		ENSG00000123562	MORF4L2	0.40244	0.00186257												RNPEPL1
ENSG00000143157	POGK	-1.10351	1.68037e-19		ENSG00000100003	SEC14L2	0.456994	0.00481799		ENSG00000115677	HDLBP	0.402163	0.0112795												VPS26B
ENSG00000120318	ARAP3	-1.08369	1.68958e-19		ENSG00000118263	KLF7	0.456804	0.0204805		ENSG00000125384	PTGER2	0.401892	0.012158												ADK
ENSG00000160193	WDR4	-1.33029	1.70161e-19		ENSG00000152601	MBNL1	0.456347	0.00284623		ENSG00000165802	NSMF	0.401855	0.0221583												RAMP1
ENSG00000262576	PCDHGA4	1.48394	1.7295e-19		ENSG00000105438	KDELR1	0.456291	0.000727146		ENSG00000184900	SUMO3	0.401698	0.00212328												COTL1
ENSG00000066117	SMARCD1	-1.13672	1.73263e-19		ENSG00000111727	HCFC2	0.456227	0.00641578		ENSG00000173917	HOXB2	0.401346	0.0115125												TPM3
ENSG00000189143	CLDN4	-1.83293	1.73595e-19		ENSG00000136068	FLNB	0.456084	0.00112521		ENSG00000128607	KLHDC10	0.401289	0.0296781												STPG1
ENSG00000184575	XPOT	-1.04716	1.75968e-19		ENSG00000008130	NADK	0.455976	8.84023e-05		ENSG00000171604	CXXC5	0.401208	0.0126746												RIC1
ENSG00000160888	IER2	-0.975234	1.87452e-19		ENSG00000175634	RPS6KB2	0.455836	0.00101565		ENSG00000067082	KLF6	0.400415	0.00788363												TSTA3
ENSG00000179715	PCED1B	-2.68126	1.92434e-19		ENSG00000125388	GRK4	0.455805	0.0273739		ENSG00000160360	GPSM1	0.400313	0.00470717												MCRIP1
ENSG00000100558	PLEK2	-2.01912	1.95747e-19		ENSG00000067836	ROGDI	0.455752	0.00233066		ENSG00000107738	VSIR	0.400068	0.0215171												PIGH
ENSG00000158545	ZC3H18	-0.882564	2.04501e-19		ENSG00000103266	STUB1	0.455595	0.000191608		ENSG00000107758	PPP3CB	0.399678	0.0133251												NUTF2
ENSG00000187479	C11orf96	4.36524	2.04587e-19		ENSG00000178980	SELENOW	0.455541	5.29278e-05		ENSG00000115268	RPS15	0.399609	0.0341213												GPC1
ENSG00000070778	PTPN21	-0.985081	2.06563e-19		ENSG00000126214	KLC1	0.455446	0.000247207		ENSG00000117395	EBNA1BP2	0.399028	0.0190884												LDHA
ENSG00000203780	FANK1	2.79038	2.074e-19		ENSG00000188549	CCDC9B	0.455374	0.000191196		ENSG00000112110	MRPL18	0.398948	0.0203235												LBH
ENSG00000141574	SECTM1	2.28424	2.13218e-19		ENSG00000173950	XXYLT1	0.455356	0.00422099		ENSG00000103266	STUB1	0.398924	0.00791021												CTDSPL
ENSG00000176208	ATAD5	-1.85829	2.16066e-19		ENSG00000185122	HSF1	0.454697	2.92509e-05		ENSG00000108100	CCNY	0.398766	0.0262925												CENPT
ENSG00000159216	RUNX1	-0.987265	2.16674e-19		ENSG00000225484	NUTM2B-AS1	0.454405	0.0170408		ENSG00000213523	SRA1	0.398449	0.0413155												RAP1GDS1
ENSG00000028277	POU2F2	1.36755	2.26583e-19		ENSG00000270194	AC097359.2	0.454403	0.0483273		ENSG00000088832	FKBP1A	0.398078	0.0162735												PTGS1
ENSG00000114573	ATP6V1A	1.03454	2.27457e-19		ENSG00000185813	PCYT2	0.454179	0.00010704		ENSG00000139684	ESD	0.398035	0.00482216												PSMB7
ENSG00000163002	NUP35	-1.54753	2.34934e-19		ENSG00000142937	RPS8	0.454144	0.0244495		ENSG00000100387	RBX1	0.397993	0.0395581												PPP2R3A
ENSG00000021826	CPS1	-1.82016	2.34934e-19		ENSG00000152767	FARP1	0.454135	0.000226276		ENSG00000112378	PERP	0.397953	0.00593928												NALCN
ENSG00000082458	DLG3	-1.18038	2.39717e-19		ENSG00000125656	CLPP	0.454096	0.00112681		ENSG00000164548	TRA2A	0.397519	0.00640024												OXCT1
ENSG00000137193	PIM1	-1.03146	2.413e-19		ENSG00000100280	AP1B1	0.453687	2.18272e-06		ENSG00000205423	CNEP1R1	0.397383	0.0262169												ZNF768
ENSG00000172534	HCFC1	-1.3574	2.46731e-19		ENSG00000197586	ENTPD6	0.453663	9.06788e-05		ENSG00000247556	OIP5-AS1	0.397353	0.0385629												MORF4L1P1
ENSG00000205707	ETFRF1	1.34254	2.71074e-19		ENSG00000138435	CHRNA1	0.453511	0.0256516		ENSG00000104756	KCTD9	0.397306	0.00951977												CHCHD2
ENSG00000160818	GPATCH4	-1.02767	2.78586e-19		ENSG00000137486	ARRB1	0.453489	0.000867768		ENSG00000196262	PPIA	0.397062	0.0312688												PNP
ENSG00000113558	SKP1	1.11895	2.91488e-19		ENSG00000160789	LMNA	0.452899	0.00219779		ENSG00000135709	KIAA0513	0.396832	0.0222627												KCTD10
ENSG00000105379	ETFB	1.25683	2.96299e-19		ENSG00000189306	RRP7A	0.452821	7.36605e-05		ENSG00000087302	RTRAF	0.39636	0.0262611												EIF4E2
ENSG00000175215	CTDSP2	-0.887003	3.28497e-19		ENSG00000123505	AMD1	0.452586	2.73122e-05		ENSG00000114744	COMMD2	0.396276	0.0282069												ARHGAP23
ENSG00000175105	ZNF654	1.1852	3.50594e-19		ENSG00000136840	ST6GALNAC4	0.452026	0.000563487		ENSG00000129255	MPDU1	0.395803	0.0267869												LRRC17
ENSG00000108559	NUP88	-1.06325	3.58213e-19		ENSG00000147100	SLC16A2	0.451954	0.033584		ENSG00000114354	TFG	0.395709	0.00384855												WWC1
ENSG00000135763	URB2	-1.24757	3.64774e-19		ENSG00000108479	GALK1	0.451836	0.00141583		ENSG00000066926	FECH	0.395512	0.0281902												ARHGAP10
ENSG00000172985	SH3RF3	-1.077	3.7003e-19		ENSG00000168374	ARF4	0.451575	0.000180811		ENSG00000147669	POLR2K	0.395073	0.0467153												FNIP2
ENSG00000198860	TSEN15	-1.29918	3.88532e-19		ENSG00000024422	EHD2	0.451512	0.0014272		ENSG00000101966	XIAP	0.394824	0.0280961												RNF216P1
ENSG00000173926	2022-03-03	-1.35071	3.91068e-19		ENSG00000048140	TSPAN17	0.451381	9.33714e-05		ENSG00000027847	B4GALT7	0.394544	0.0377751												SEC61A1
ENSG00000099783	HNRNPM	-1.2144	3.99578e-19		ENSG00000086991	NOX4	0.451348	0.0109501		ENSG00000116750	UCHL5	0.394064	0.0314769												BEND6
ENSG00000196405	EVL	-0.971578	4.15695e-19		ENSG00000105887	MTPN	0.451305	0.000116398		ENSG00000009844	VTA1	0.393739	0.0326255												ADGRL4
ENSG00000145861	C1QTNF2	-1.57001	4.22029e-19		ENSG00000177030	DEAF1	0.451287	5.54667e-05		ENSG00000099246	RAB18	0.393613	0.0210383												ATP2A3
ENSG00000175216	CKAP5	-1.06611	4.34074e-19		ENSG00000171314	PGAM1	0.451186	0.034392		ENSG00000057019	DCBLD2	0.393133	0.0180161												FURIN
ENSG00000165757	JCAD	0.857315	4.36832e-19		ENSG00000164961	WASHC5	0.450995	0.000782681		ENSG00000136238	RAC1	0.39307	0.004291												C6orf132
ENSG00000150551	LYPD1	-1.45373	4.48468e-19		ENSG00000124588	NQO2	0.450791	0.000827245		ENSG00000132507	EIF5A	0.392483	0.00817748												PSMB2
ENSG00000104980	TIMM44	-0.985238	4.52542e-19		ENSG00000148248	SURF4	0.450213	1.56685e-06		ENSG00000048471	SNX29	0.392308	0.0448945												KIAA1549
ENSG00000138131	LOXL4	1.0801	4.69185e-19		ENSG00000166971	AKTIP	0.44995	0.000388611		ENSG00000123130	ACOT9	0.392102	0.0121941												FAM89B
ENSG00000086065	CHMP5	1.23989	4.76299e-19		ENSG00000185909	KLHDC8B	0.449872	0.00290203		ENSG00000166619	BLCAP	0.391764	0.0108108												HDGF
ENSG00000107281	NPDC1	1.85205	5.00489e-19		ENSG00000128283	CDC42EP1	0.449839	0.000132696		ENSG00000175470	PPP2R2D	0.391516	0.0207919												C11orf24
ENSG00000197780	TAF13	1.51304	5.26651e-19		ENSG00000033100	CHPF2	0.449111	2.08327e-06		ENSG00000164815	ORC5	0.391247	0.0455431												PAWR
ENSG00000092969	TGFB2	1.46215	5.27609e-19		ENSG00000166619	BLCAP	0.448885	3.85265e-06		ENSG00000196204	RNF216P1	0.391214	0.0196895												TAX1BP3
ENSG00000090372	STRN4	-1.0351	5.30019e-19		ENSG00000071889	FAM3A	0.448639	6.93726e-05		ENSG00000135926	TMBIM1	0.391032	0.0037077												SNRPD3
ENSG00000182179	UBA7	1.57025	5.73995e-19		ENSG00000155254	MARVELD1	0.448428	3.70638e-05		ENSG00000165152	TMEM246	0.391022	0.0303065												CYFIP1
ENSG00000102879	CORO1A	-2.62664	5.77973e-19		ENSG00000100065	CARD10	0.448348	0.0201887		ENSG00000105254	TBCB	0.390877	0.0212685												PIAS3
ENSG00000196460	RFX8	-1.79406	5.98191e-19		ENSG00000153815	CMIP	0.448195	0.000294336		ENSG00000130734	ATG4D	0.39053	0.0470198												GPSM1
ENSG00000196363	WDR5	-1.13561	6.41305e-19		ENSG00000134333	LDHA	0.447896	6.57352e-06		ENSG00000034677	RNF19A	0.389876	0.0208049												GNAS
ENSG00000122863	CHST3	-0.986883	6.49859e-19		ENSG00000130787	HIP1R	0.447564	0.00189289		ENSG00000014824	SLC30A9	0.389807	0.0456713												SEPTIN8
ENSG00000163006	CCDC138	-2.06979	6.96875e-19		ENSG00000181458	TMEM45A	0.447388	0.000674856		ENSG00000130725	UBE2M	0.389702	0.0254581												SUMO3
ENSG00000112902	SEMA5A	-1.36331	7.25301e-19		ENSG00000179134	SAMD4B	0.447354	0.00179027		ENSG00000185504	FAAP100	0.389421	0.0357212												ID1
ENSG00000178980	SELENOW	1.10558	7.43099e-19		ENSG00000167065	DUSP18	0.447291	0.0361669		ENSG00000005238	FAM214B	0.388951	0.00810304												RRP15
ENSG00000160208	RRP1B	-0.950723	7.44746e-19		ENSG00000126351	THRA	0.446687	3.42203e-05		ENSG00000116473	RAP1A	0.38886	0.0113452												MED8
ENSG00000135912	TTLL4	-1.22935	7.62747e-19		ENSG00000112531	QKI	0.446574	0.000757447		ENSG00000106992	AK1	0.388823	0.0211554												AUP1
ENSG00000135241	PNPLA8	1.13744	7.68357e-19		ENSG00000172638	EFEMP2	0.446558	0.00116203		ENSG00000243927	MRPS6	0.388298	0.0136858												SSNA1
ENSG00000125898	FAM110A	-2.11961	8.06383e-19		ENSG00000197948	FCHSD1	0.445646	7.84288e-05		ENSG00000148180	GSN	0.387826	0.0184703												RTTN
ENSG00000120686	UFM1	1.06442	8.08424e-19		ENSG00000102317	RBM3	0.445418	0.000264249		ENSG00000120688	WBP4	0.387598	0.0348956												KRT8
ENSG00000171951	SCG2	1.47794	8.10354e-19		ENSG00000106992	AK1	0.445142	0.000395961		ENSG00000167778	SPRYD3	0.387561	0.0323035												PIM3
ENSG00000105447	GRWD1	-1.06357	8.20094e-19		ENSG00000138069	RAB1A	0.445041	3.87674e-06		ENSG00000105568	PPP2R1A	0.387486	0.0147134												BCL7C
ENSG00000100266	PACSIN2	-0.833639	8.22202e-19		ENSG00000112893	MAN2A1	0.444674	2.32433e-05		ENSG00000174748	RPL15	0.38743	0.00869456												CCDC149
ENSG00000155189	AGPAT5	-1.22457	8.26294e-19		ENSG00000067560	RHOA	0.444637	2.59967e-05		ENSG00000127418	FGFRL1	0.386583	0.0247638												CAMKK2
ENSG00000167380	ZNF226	1.22676	8.62647e-19		ENSG00000254685	FPGT	0.444558	0.015959		ENSG00000104341	LAPTM4B	0.38628	0.0368257												PRKCD
ENSG00000181704	YIPF6	1.10605	9.02181e-19		ENSG00000104324	CPQ	0.444553	0.00139567		ENSG00000132824	SERINC3	0.386206	0.014166												CTNNBIP1
ENSG00000197860	SGTB	1.11766	9.10916e-19		ENSG00000162804	SNED1	0.444518	0.0252642		ENSG00000174695	TMEM167A	0.386002	0.0294057												MEPCE
ENSG00000070669	ASNS	-2.24663	9.16796e-19		ENSG00000115977	AAK1	0.44421	0.00501544		ENSG00000138430	OLA1	0.385649	0.00873255												KLF12
ENSG00000104205	SGK3	1.53319	9.88852e-19		ENSG00000078061	ARAF	0.444023	5.50087e-05		ENSG00000087995	METTL2A	0.385415	0.0351623												BCL7A
ENSG00000150867	PIP4K2A	-1.19118	1.07619e-18		ENSG00000197157	SND1	0.443835	1.67572e-05		ENSG00000258289	CHURC1	0.385108	0.0142919												SLC7A2
ENSG00000124942	AHNAK	-1.0667	1.10637e-18		ENSG00000185359	HGS	0.443474	7.3134e-05		ENSG00000101457	DNTTIP1	0.385066	0.0204967												MIDN
ENSG00000163288	GABRB1	-2.29428	1.16243e-18		ENSG00000148660	CAMK2G	0.443215	0.000603848		ENSG00000115084	SLC35F5	0.384777	0.0331874												LAMA2
ENSG00000116133	DHCR24	-1.05883	1.17821e-18		ENSG00000082781	ITGB5	0.443199	2.3142e-06		ENSG00000055070	SZRD1	0.384233	0.0026668												DUSP14
ENSG00000117151	CTBS	1.45337	1.22147e-18		ENSG00000142252	GEMIN7	0.443112	0.0285372		ENSG00000100418	DESI1	0.38404	0.0057												CAMK4
ENSG00000166292	TMEM100	3.51324	1.27535e-18		ENSG00000055147	FAM114A2	0.443013	0.00133243		ENSG00000157870	PRXL2B	0.383789	0.0149498												C11orf98
ENSG00000031081	ARHGAP31	-1.53807	1.31036e-18		ENSG00000112561	TFEB	0.442802	0.0451632		ENSG00000083720	OXCT1	0.383492	0.0333645												VEPH1
ENSG00000170004	CHD3	-0.864186	1.33165e-18		ENSG00000146828	SLC12A9	0.442699	0.000155557		ENSG00000141252	VPS53	0.383413	0.0254116												CHKA
ENSG00000123933	MXD4	0.964302	1.39607e-18		ENSG00000092531	SNAP23	0.442588	0.0167328		ENSG00000065135	GNAI3	0.383218	0.0146273												ARF6
ENSG00000233276	GPX1	1.23491	1.49986e-18		ENSG00000136928	GABBR2	0.442507	0.00142631		ENSG00000008130	NADK	0.382943	0.0163739												DPF3
ENSG00000113649	TCERG1	-0.942288	1.5297e-18		ENSG00000140497	SCAMP2	0.442486	0.000146141		ENSG00000080371	RAB21	0.382382	0.0303186												NR2F2-AS1
ENSG00000168216	LMBRD1	1.16498	1.55392e-18		ENSG00000174903	RAB1B	0.442326	2.68276e-05		ENSG00000075413	MARK3	0.382098	0.00532989												PTPRN
ENSG00000103653	CSK	-0.912986	1.55788e-18		ENSG00000198860	TSEN15	0.442292	0.0119398		ENSG00000113732	ATP6V0E1	0.381981	0.0236679												GLUD1
ENSG00000197774	EME2	1.26701	1.5645e-18		ENSG00000066933	MYO9A	0.4422	0.0021204		ENSG00000135823	STX6	0.381853	0.0143943												DNTTIP1
ENSG00000163430	FSTL1	-0.790625	1.71127e-18		ENSG00000101294	HM13	0.441716	0.0385031		ENSG00000140545	MFGE8	0.381309	0.0156338												RPS5
ENSG00000162643	WDR63	3.33648	1.71462e-18		ENSG00000137478	FCHSD2	0.441642	0.0337465		ENSG00000158417	EIF5B	0.381144	0.00794075												HOXB2
ENSG00000139899	CBLN3	1.7398	1.75869e-18		ENSG00000166441	RPL27A	0.441635	0.00131681		ENSG00000166402	TUB	0.381122	0.0440658												FBXW8
ENSG00000006625	GGCT	-1.22733	1.7599e-18		ENSG00000122335	SERAC1	0.441599	0.00527907		ENSG00000081791	DELE1	0.381107	0.0174053												MIR222HG
ENSG00000128708	HAT1	-0.936239	1.77316e-18		ENSG00000176022	B3GALT6	0.441037	0.0467551		ENSG00000149571	KIRREL3	0.380515	0.0416428												ESYT2
ENSG00000266074	BAHCC1	-1.11081	1.8504e-18		ENSG00000140992	PDPK1	0.441017	0.000197258		ENSG00000149925	ALDOA	0.380503	0.0415121												WSB2
ENSG00000146112	PPP1R18	-0.782786	1.85678e-18		ENSG00000106351	AGFG2	0.440685	0.0204993		ENSG00000167193	CRK	0.380379	0.0082318												CAMK1
ENSG00000125970	RALY	-1.06667	1.88087e-18		ENSG00000155850	SLC26A2	0.44067	0.00403606		ENSG00000170633	RNF34	0.380125	0.0248973												CAV1
ENSG00000157680	DGKI	-1.48066	1.88827e-18		ENSG00000198825	INPP5F	0.440348	0.00103734		ENSG00000163904	SENP2	0.379469	0.0229134												SCARF2
ENSG00000181541	MAB21L2	-2.22918	1.9116e-18		ENSG00000213625	LEPROT	0.439809	0.000139621		ENSG00000116005	PCYOX1	0.378976	0.0232422												SPOCD1
ENSG00000126215	XRCC3	-1.45033	1.93685e-18		ENSG00000196961	AP2A1	0.43957	1.86824e-06		ENSG00000115649	CNPPD1	0.378953	0.0305872												MSC
ENSG00000140092	FBLN5	-1.0631	2.02055e-18		ENSG00000144635	DYNC1LI1	0.439346	1.53542e-05		ENSG00000129925	TMEM8A	0.378762	0.0181648												SRXN1
ENSG00000134686	PHC2	-0.812616	2.03125e-18		ENSG00000126903	SLC10A3	0.439233	0.00221922		ENSG00000174574	AKIRIN1	0.37876	0.00612928												CCDC92
ENSG00000161513	FDXR	1.78608	2.07986e-18		ENSG00000074964	ARHGEF10L	0.438979	0.00202379		ENSG00000099337	KCNK6	0.378642	0.029967												LINC01963
ENSG00000168386	FILIP1L	1.88346	2.18168e-18		ENSG00000186141	POLR3C	0.438932	0.00146105		ENSG00000101084	RAB5IF	0.378507	0.0443229												KIF17
ENSG00000115009	CCL20	10.8247	2.23046e-18		ENSG00000197102	DYNC1H1	0.438915	2.1393e-05		ENSG00000143727	ACP1	0.37829	0.010009												MDM4
ENSG00000213190	MLLT11	1.11888	2.27598e-18		ENSG00000107862	GBF1	0.438878	0.000257784		ENSG00000130177	CDC16	0.377259	0.0156576												PINK1-AS
ENSG00000198848	CES1	-2.04922	2.30171e-18		ENSG00000095321	CRAT	0.438861	0.000371632		ENSG00000157916	RER1	0.377255	0.00690463												ATP2B4
ENSG00000104889	RNASEH2A	-2.10945	2.34752e-18		ENSG00000137809	ITGA11	0.438505	0.00189289		ENSG00000126903	SLC10A3	0.376684	0.0401794												CAPN2
ENSG00000130707	ASS1	1.01864	2.41154e-18		ENSG00000169733	RFNG	0.438504	0.000389748		ENSG00000150630	VEGFC	0.376529	0.00936642												THOC6
ENSG00000175029	CTBP2	-0.92185	2.47278e-18		ENSG00000145414	NAF1	0.438346	0.0128797		ENSG00000141447	OSBPL1A	0.376206	0.0148967												MPST
ENSG00000038427	VCAN	-1.20704	2.53856e-18		ENSG00000185043	CIB1	0.438237	0.000219852		ENSG00000177030	DEAF1	0.376204	0.0257055												BCL7B
ENSG00000112319	EYA4	1.46425	2.57141e-18		ENSG00000103187	COTL1	0.438219	6.88002e-06		ENSG00000104936	DMPK	0.376117	0.0404056												OXSR1
ENSG00000068912	ERLEC1	1.04187	2.65058e-18		ENSG00000072609	CHFR	0.438179	0.000264264		ENSG00000071626	DAZAP1	0.375158	0.0179074												GNB2
ENSG00000159403	C1R	-0.839565	2.66355e-18		ENSG00000057608	GDI2	0.438001	1.20719e-05		ENSG00000100139	MICALL1	0.375103	0.0105568												PRXL2B
ENSG00000256087	ZNF432	1.3114	2.74439e-18		ENSG00000136802	LRRC8A	0.437354	3.00321e-06		ENSG00000180801	ARSJ	0.37508	0.0145787												UBE2N
ENSG00000124702	KLHDC3	-1.00636	2.75803e-18		ENSG00000085063	CD59	0.436995	5.43229e-06		ENSG00000108559	NUP88	0.374521	0.0280397												FECH
ENSG00000141994	DUS3L	-1.23369	2.77193e-18		ENSG00000172354	GNB2	0.436916	0.00051935		ENSG00000118762	PKD2	0.374423	0.0328425												BACE1
ENSG00000100350	FOXRED2	-1.38115	2.77737e-18		ENSG00000074590	NUAK1	0.436873	0.000660748		ENSG00000063854	HAGH	0.374113	0.0378526												MTMR1
ENSG00000174939	ASPHD1	1.68905	2.8987e-18		ENSG00000235173	HGH1	0.436227	0.00200546		ENSG00000087460	GNAS	0.373234	0.0134288												HS3ST3B1
ENSG00000183495	EP400	-1.28086	3.18047e-18		ENSG00000143850	PLEKHA6	0.436103	0.00104715		ENSG00000179820	MYADM	0.373223	0.0145934												RPL35
ENSG00000116161	CACYBP	-1.00816	3.18607e-18		ENSG00000129925	TMEM8A	0.43608	1.83296e-05		ENSG00000132485	ZRANB2	0.373173	0.0190839												PMM2
ENSG00000123908	AGO2	-1.14365	3.53754e-18		ENSG00000137100	DCTN3	0.435847	0.0076084		ENSG00000103066	PLA2G15	0.371614	0.0260769												ORAI1
ENSG00000089486	CDIP1	1.06782	3.62767e-18		ENSG00000123213	NLN	0.435377	6.98637e-05		ENSG00000135631	RAB11FIP5	0.371584	0.0051384												ANXA11
ENSG00000142552	RCN3	-0.905992	3.81471e-18		ENSG00000197951	ZNF71	0.435015	0.00276571		ENSG00000117533	VAMP4	0.371484	0.0436948												SLC43A3
ENSG00000123064	DDX54	-0.924224	4.00513e-18		ENSG00000010295	IFFO1	0.434988	0.00125474		ENSG00000170734	POLH	0.371205	0.049219												PICALM
ENSG00000137338	PGBD1	-1.35882	4.00945e-18		ENSG00000138131	LOXL4	0.434915	8.25926e-05		ENSG00000204160	ZDHHC18	0.371011	0.0171312												PRKAR2A
ENSG00000169925	BRD3	-0.962766	4.03452e-18		ENSG00000136280	CCM2	0.43458	0.00855069		ENSG00000168175	MAPK1IP1L	0.370892	0.0388752												CAVIN4
ENSG00000130052	STARD8	-1.86216	4.04824e-18		ENSG00000196313	POM121	0.434416	0.0478156		ENSG00000075785	RAB7A	0.369909	0.0111053												CSDC2
ENSG00000135821	GLUL	-0.877282	4.11848e-18		ENSG00000013288	MAN2B2	0.434214	0.000721127		ENSG00000153006	SREK1IP1	0.369906	0.0419824												MEAK7
ENSG00000230630	DNM3OS	-1.5124	4.62171e-18		ENSG00000167772	ANGPTL4	0.434179	0.000586019		ENSG00000221914	PPP2R2A	0.369334	0.0225082												FAM120A
ENSG00000093134	VNN3	6.94113	4.66758e-18		ENSG00000126705	AHDC1	0.434152	0.00142493		ENSG00000136295	TTYH3	0.368837	0.0326321												CHRM2
ENSG00000049860	HEXB	0.903708	4.80178e-18		ENSG00000166033	HTRA1	0.433872	0.000284348		ENSG00000100243	CYB5R3	0.368437	0.0286922												ARPC4
ENSG00000110628	SLC22A18	1.36487	5.08036e-18		ENSG00000205730	ITPRIPL2	0.433508	0.000421079		ENSG00000181929	PRKAG1	0.368161	0.00809847												ANXA6
ENSG00000103043	VAC14	-0.988855	5.20554e-18		ENSG00000034053	APBA2	0.433247	3.50889e-05		ENSG00000108840	HDAC5	0.367642	0.0250739												AVEN
ENSG00000159200	RCAN1	0.779772	5.58747e-18		ENSG00000039523	RIPOR1	0.433169	0.000407983		ENSG00000072849	DERL2	0.366994	0.0445815												NEK7
ENSG00000184524	CEND1	2.07879	5.77177e-18		ENSG00000173486	FKBP2	0.433164	0.00798155		ENSG00000168291	PDHB	0.366924	0.0448945												CCDC81
ENSG00000137285	TUBB2B	-1.98425	5.84716e-18		ENSG00000183775	KCTD16	0.432967	0.0347157		ENSG00000108433	GOSR2	0.366875	0.0102802												TIAL1
ENSG00000026025	VIM	-0.993998	5.88671e-18		ENSG00000197563	PIGN	0.432967	0.000963295		ENSG00000116251	RPL22	0.366633	0.010688												MAGI1
ENSG00000138449	SLC40A1	2.19661	5.96018e-18		ENSG00000142552	RCN3	0.432803	0.000118383		ENSG00000273749	CYFIP1	0.366629	0.00647617												B4GALT2
ENSG00000152154	TMEM178A	3.28973	6.25641e-18		ENSG00000054523	KIF1B	0.432761	0.00019053		ENSG00000136045	PWP1	0.366483	0.0163142												GEM
ENSG00000128585	MKLN1	1.01254	6.48795e-18		ENSG00000180182	MED14	0.432729	0.0303384		ENSG00000164172	MOCS2	0.365556	0.0340323												ARHGEF40
ENSG00000184371	CSF1	0.916027	6.64948e-18		ENSG00000233927	RPS28	0.432624	0.00139534		ENSG00000119681	LTBP2	0.365507	0.016384												BVES
ENSG00000094880	CDC23	-1.00268	6.66803e-18		ENSG00000063176	SPHK2	0.432608	0.00155831		ENSG00000168385	SEPTIN2	0.365497	0.00919143												ABCB10
ENSG00000125257	ABCC4	0.957309	6.92858e-18		ENSG00000110801	PSMD9	0.432504	0.0102336		ENSG00000069849	ATP1B3	0.36472	0.014166												EEF2KMT
ENSG00000132383	RPA1	-0.971832	7.05411e-18		ENSG00000155008	APOOL	0.432403	0.044709		ENSG00000115073	ACTR1B	0.364339	0.0302459												RPL10
ENSG00000100105	PATZ1	-1.12143	7.23919e-18		ENSG00000143919	CAMKMT	0.431835	0.0157119		ENSG00000114853	ZBTB47	0.363695	0.0262169												CSRNP1
ENSG00000259721	AC090877.2	1.95983	7.64352e-18		ENSG00000143315	PIGM	0.431797	0.0165957		ENSG00000048828	FAM120A	0.363462	0.0279781												TRHDE
ENSG00000080493	SLC4A4	1.27678	7.69819e-18		ENSG00000007080	CCDC124	0.431365	0.0180374		ENSG00000023697	DERA	0.363446	0.0480094												WNT5B
ENSG00000013619	MAMLD1	-1.49662	7.80932e-18		ENSG00000157227	MMP14	0.431041	3.93655e-06		ENSG00000186522	SEPTIN10	0.363156	0.0286266												TWNK
ENSG00000117877	CD3EAP	-2.00223	7.89395e-18		ENSG00000167658	EEF2	0.431016	0.0042345		ENSG00000257218	GATC	0.362816	0.0378883												RPL14
ENSG00000011405	PIK3C2A	1.31269	8.05336e-18		ENSG00000100934	SEC23A	0.430983	7.24714e-05		ENSG00000135269	TES	0.362688	0.0200124												CTPS2
ENSG00000173218	VANGL1	-1.19295	8.18038e-18		ENSG00000141367	CLTC	0.430872	1.6447e-06		ENSG00000116459	ATP5PB	0.362122	0.0286631												RASD1
ENSG00000140379	BCL2A1	3.72073	8.20364e-18		ENSG00000181830	SLC35C1	0.430775	0.0205452		ENSG00000197496	SLC2A10	0.361433	0.0283139												COMMD7
ENSG00000160949	TONSL	-1.35897	8.87211e-18		ENSG00000204217	BMPR2	0.430687	0.00298044		ENSG00000129559	NEDD8	0.360946	0.037866												HDLBP
ENSG00000063854	HAGH	1.10129	8.93326e-18		ENSG00000130939	UBE4B	0.430457	0.000103702		ENSG00000136450	SRSF1	0.360731	0.0339237												GAS2L1
ENSG00000104936	DMPK	1.06586	9.31526e-18		ENSG00000110237	ARHGEF17	0.430425	3.59097e-05		ENSG00000175768	TOMM5	0.360332	0.0364288												ACOT9
ENSG00000148835	TAF5	-1.51909	9.45809e-18		ENSG00000172893	DHCR7	0.430255	0.0190318		ENSG00000109971	HSPA8	0.360268	0.0316498												DVL2
ENSG00000162998	FRZB	-2.15988	9.54262e-18		ENSG00000163629	PTPN13	0.430249	0.000241512		ENSG00000162458	FBLIM1	0.360266	0.00822223												EMP3
ENSG00000170049	KCNAB3	-2.60107	9.54262e-18		ENSG00000104885	DOT1L	0.429901	0.00191794		ENSG00000171307	ZDHHC16	0.360014	0.0391125												GSPT1
ENSG00000164761	TNFRSF11B	1.64384	9.80073e-18		ENSG00000068028	RASSF1	0.429171	0.00480711		ENSG00000036257	CUL3	0.359823	0.0183413												FLT1
ENSG00000227954	TARID	3.26896	9.85671e-18		ENSG00000181852	RNF41	0.429142	0.00297441		ENSG00000103335	PIEZO1	0.359734	0.0279781												APBA1
ENSG00000101361	NOP56	-0.923052	9.85671e-18		ENSG00000067248	DHX29	0.428863	5.73157e-05		ENSG00000162852	CNST	0.359713	0.0341492												SLC25A43
ENSG00000128050	PAICS	-1.10654	9.99158e-18		ENSG00000132254	ARFIP2	0.428588	0.000197858		ENSG00000148248	SURF4	0.359696	0.00483909												RAC1
ENSG00000213160	KLHL23	-2.41105	1.00245e-17		ENSG00000198001	IRAK4	0.42858	0.000857201		ENSG00000116954	RRAGC	0.359569	0.0437283												SLC35A4
ENSG00000134769	DTNA	1.61994	1.00345e-17		ENSG00000168807	SNTB2	0.428564	0.000155557		ENSG00000147649	MTDH	0.359387	0.0235657												KIRREL3
ENSG00000099194	SCD	-1.01008	1.14072e-17		ENSG00000157881	PANK4	0.428479	0.00461175		ENSG00000103342	GSPT1	0.358334	0.0080089												MRPL18
ENSG00000198546	ZNF511	-1.19528	1.19999e-17		ENSG00000123342	MMP19	0.428432	0.00944541		ENSG00000115762	PLEKHB2	0.357505	0.00776007												TBX3
ENSG00000170545	SMAGP	-1.25041	1.20203e-17		ENSG00000157933	SKI	0.427722	0.00109522		ENSG00000109220	CHIC2	0.356978	0.0410013												LRRFIP1
ENSG00000151690	MFSD6	1.30205	1.22436e-17		ENSG00000157833	GAREM2	0.427698	0.0278812		ENSG00000051620	HEBP2	0.356573	0.0359074												R3HDM4
ENSG00000153976	HS3ST3A1	-1.3871	1.28119e-17		ENSG00000137822	TUBGCP4	0.427537	0.0157588		ENSG00000111674	ENO2	0.356308	0.0183507												RPS8
ENSG00000128284	APOL3	2.94423	1.29497e-17		ENSG00000112033	PPARD	0.427521	0.0302335		ENSG00000128283	CDC42EP1	0.355259	0.0390596												TPST2
ENSG00000116266	STXBP3	0.911855	1.32717e-17		ENSG00000182446	NPLOC4	0.427509	1.23732e-05		ENSG00000151923	TIAL1	0.354937	0.0252529												ADAMTSL1
ENSG00000204899	MZT1	-1.0516	1.38249e-17		ENSG00000115042	FAHD2A	0.427507	0.00235209		ENSG00000105063	PPP6R1	0.354418	0.0399364												EBNA1BP2
ENSG00000142453	CARM1	-0.923964	1.38568e-17		ENSG00000166313	APBB1	0.42737	0.000232526		ENSG00000144674	GOLGA4	0.354031	0.0267945												PYGB
ENSG00000120053	GOT1	-0.975577	1.40054e-17		ENSG00000184508	HDDC3	0.4273	0.049459		ENSG00000099385	BCL7C	0.353231	0.0473632												LOXL1-AS1
ENSG00000230918	AC008063.1	5.26467	1.48566e-17		ENSG00000128989	ARPP19	0.427211	7.4295e-05		ENSG00000186111	PIP5K1C	0.353075	0.0272686												CTIF
ENSG00000011332	DPF1	-1.53781	1.49992e-17		ENSG00000132563	REEP2	0.427132	0.000964465		ENSG00000168092	PAFAH1B2	0.352038	0.0423848												DVL1
ENSG00000144580	CNOT9	-0.9936	1.56535e-17		ENSG00000116871	MAP7D1	0.426817	0.00179844		ENSG00000101310	SEC23B	0.351897	0.0212197												LINC01605
ENSG00000006534	ALDH3B1	0.98876	1.57984e-17		ENSG00000164442	CITED2	0.426762	1.11901e-05		ENSG00000172939	OXSR1	0.351786	0.0266268												PITRM1
ENSG00000143621	ILF2	-0.855115	1.64467e-17		ENSG00000165914	TTC7B	0.426514	0.00206505		ENSG00000182768	NGRN	0.351573	0.0156569												KATNBL1
ENSG00000012822	CALCOCO1	1.12505	1.67717e-17		ENSG00000196576	PLXNB2	0.426478	2.94434e-06		ENSG00000078061	ARAF	0.350816	0.0262846												COLEC12
ENSG00000109572	CLCN3	1.01696	1.69911e-17		ENSG00000087274	ADD1	0.426268	6.57933e-06		ENSG00000168090	COPS6	0.350592	0.0374491												H2AFY2
ENSG00000137198	GMPR	1.76751	1.78179e-17		ENSG00000163904	SENP2	0.426216	0.000235665		ENSG00000100997	ABHD12	0.350499	0.0452359												KAT2B
ENSG00000120254	MTHFD1L	-0.838146	1.80385e-17		ENSG00000087460	GNAS	0.426198	1.56728e-05		ENSG00000148110	MFSD14B	0.350345	0.0255402												CNN3
ENSG00000145348	TBCK	1.13923	1.83862e-17		ENSG00000114648	KLHL18	0.425986	0.000114764		ENSG00000136158	SPRY2	0.350062	0.0432666												SCN5A
ENSG00000137054	POLR1E	-1.00295	1.83862e-17		ENSG00000152061	RABGAP1L	0.425939	0.000483118		ENSG00000039560	RAI14	0.348729	0.0157102												PIEZO1
ENSG00000165507	DEPP1	1.28758	1.85296e-17		ENSG00000107130	NCS1	0.425737	0.000131976		ENSG00000164466	SFXN1	0.347708	0.0200861												ETV5
ENSG00000163428	LRRC58	1.26133	1.87755e-17		ENSG00000196526	AFAP1	0.425721	8.33958e-05		ENSG00000104442	ARMC1	0.347629	0.0472564												ZSWIM4
ENSG00000184374	COLEC10	1.75777	1.91283e-17		ENSG00000171604	CXXC5	0.42572	0.000257384		ENSG00000133789	SWAP70	0.347584	0.0308562												TMEM117
ENSG00000105855	ITGB8	1.63283	1.98313e-17		ENSG00000149782	PLCB3	0.425655	0.000404002		ENSG00000023734	STRAP	0.346548	0.0264736												PXDC1
ENSG00000106268	NUDT1	-1.28214	2.07997e-17		ENSG00000145781	COMMD10	0.425613	0.0485451		ENSG00000119801	YPEL5	0.346451	0.0120812												EEF2K
ENSG00000088836	SLC4A11	2.65556	2.09214e-17		ENSG00000180758	GPR157	0.42543	0.0201677		ENSG00000144136	SLC20A1	0.346042	0.00754233												SH3BP5L
ENSG00000079102	RUNX1T1	-1.93948	2.11076e-17		ENSG00000143515	ATP8B2	0.425417	0.000215641		ENSG00000174780	SRP72	0.345662	0.0389827												SHLD2
ENSG00000128872	TMOD2	1.45681	2.13048e-17		ENSG00000054611	TBC1D22A	0.425352	0.00242952		ENSG00000160613	PCSK7	0.345497	0.0293643												PLS3
ENSG00000205476	CCDC85C	-1.12954	2.18031e-17		ENSG00000165886	UBTD1	0.425106	0.00696244		ENSG00000147573	TRIM55	0.345062	0.0483295												PIEZO2
ENSG00000133460	SLC2A11	1.78993	2.20494e-17		ENSG00000136854	STXBP1	0.425076	0.00110443		ENSG00000100234	TIMP3	0.34484	0.0115307												S100A10
ENSG00000127838	PNKD	1.06701	2.20886e-17		ENSG00000244187	TMEM141	0.424944	0.00919489		ENSG00000114573	ATP6V1A	0.344352	0.0439687												GNB4
ENSG00000004487	KDM1A	-1.08385	2.39999e-17		ENSG00000124574	ABCC10	0.424908	0.00170518		ENSG00000134030	CTIF	0.343997	0.0258685												SGCD
ENSG00000176105	YES1	0.99189	2.41407e-17		ENSG00000091483	FH	0.424903	0.00192139		ENSG00000003393	ALS2	0.343677	0.0278321												VASH2
ENSG00000168306	ACOX2	1.88443	2.45252e-17		ENSG00000121057	AKAP1	0.424881	0.00231015		ENSG00000076685	NT5C2	0.343656	0.0381565												NPTN
ENSG00000255302	EID1	0.8303	2.46606e-17		ENSG00000157823	AP3S2	0.42482	0.00431856		ENSG00000173726	TOMM20	0.343123	0.0227496												LASP1
ENSG00000184584	TMEM173	-1.12369	2.47592e-17		ENSG00000168256	NKIRAS2	0.424464	0.0112802		ENSG00000103429	BFAR	0.342701	0.0408982												PRPS1
ENSG00000186767	SPIN4	-1.95891	2.47592e-17		ENSG00000127241	MASP1	0.424463	0.00841413		ENSG00000180964	TCEAL8	0.342355	0.0237801												RGS10
ENSG00000108468	CBX1	-1.02346	2.55083e-17		ENSG00000066697	MSANTD3	0.42423	0.0147692		ENSG00000148672	GLUD1	0.342198	0.014535												SRM
ENSG00000140332	TLE3	-1.04054	2.62776e-17		ENSG00000160691	SHC1	0.424176	0.000161949		ENSG00000108561	C1QBP	0.342169	0.040687												EIF4G2
ENSG00000119979	DENND10	0.933254	2.63547e-17		ENSG00000156603	MED19	0.423898	0.0498322		ENSG00000198722	UNC13B	0.341779	0.0280397												CAP1
ENSG00000115525	ST3GAL5	1.10342	2.64399e-17		ENSG00000021762	OSBPL5	0.423767	0.00401546		ENSG00000146223	RPL7L1	0.341074	0.0191868												GNB1
ENSG00000233608	TWIST2	-1.17151	2.67033e-17		ENSG00000115073	ACTR1B	0.423662	0.000330482		ENSG00000084733	RAB10	0.340851	0.0375493												SFXN3
ENSG00000168005	SPINDOC	-0.908581	2.73508e-17		ENSG00000062485	CS	0.423458	0.0125566		ENSG00000162576	MXRA8	0.34019	0.0220342												PRXL2C
ENSG00000188610	FAM72B	-2.36663	2.78291e-17		ENSG00000165271	NOL6	0.423409	3.0972e-05		ENSG00000084090	STARD7	0.340047	0.0183372												CFL1
ENSG00000087076	HSD17B14	2.2366	2.86625e-17		ENSG00000196177	ACADSB	0.423064	0.00849763		ENSG00000048140	TSPAN17	0.339784	0.0357559												HDAC5
ENSG00000111642	CHD4	-0.978197	2.87187e-17		ENSG00000213064	SFT2D2	0.423039	0.000742945		ENSG00000186432	KPNA4	0.339696	0.0368736												PRELID1
ENSG00000173757	STAT5B	-0.923311	2.91296e-17		ENSG00000175066	GK5	0.422985	0.00484586		ENSG00000143155	TIPRL	0.336893	0.0436176												RBFA
ENSG00000112414	ADGRG6	-1.10525	3.04091e-17		ENSG00000127445	PIN1	0.42285	0.0331548		ENSG00000065911	MTHFD2	0.336525	0.0274238												RBM3
ENSG00000152078	TLCD4	2.11354	3.13465e-17		ENSG00000196642	RABL6	0.422846	0.000201308		ENSG00000116237	ICMT	0.335998	0.0141657												LIMS2
ENSG00000179152	TCAIM	1.36206	3.31694e-17		ENSG00000166557	TMED3	0.422721	0.000716634		ENSG00000161203	AP2M1	0.335492	0.0372056												ICMT
ENSG00000092421	SEMA6A	1.90282	3.32457e-17		ENSG00000120992	LYPLA1	0.422421	0.00652265		ENSG00000144118	RALB	0.335027	0.0204967												ARPC2
ENSG00000181788	SIAH2	-1.16858	3.33465e-17		ENSG00000176108	CHMP6	0.422403	0.00161451		ENSG00000136802	LRRC8A	0.334996	0.0229928												ZNF331
ENSG00000130726	TRIM28	-0.97641	3.35463e-17		ENSG00000004399	PLXND1	0.422049	0.000140803		ENSG00000214063	TSPAN4	0.334886	0.0459788												NHSL1
ENSG00000198380	GFPT1	1.01854	3.36746e-17		ENSG00000148297	MED22	0.421842	0.000308069		ENSG00000085998	POMGNT1	0.334575	0.0252474												SART3
ENSG00000084463	WBP11	-0.888441	3.49215e-17		ENSG00000250479	CHCHD10	0.421435	0.0307406		ENSG00000106153	CHCHD2	0.334221	0.0393218												UBASH3B
ENSG00000165671	NSD1	-0.877493	3.52225e-17		ENSG00000187079	TEAD1	0.421429	0.0113598		ENSG00000188529	SRSF10	0.334171	0.0396412												SEC24D
ENSG00000140829	DHX38	-0.81043	3.55377e-17		ENSG00000154678	PDE1C	0.421362	0.0140829		ENSG00000016864	GLT8D1	0.334131	0.0380937												ASB1
ENSG00000133138	TBC1D8B	1.22542	3.58962e-17		ENSG00000132275	RRP8	0.421255	0.0308461		ENSG00000117394	SLC2A1	0.333901	0.0216014												NBEAL2
ENSG00000105643	ARRDC2	1.27528	3.67678e-17		ENSG00000094975	SUCO	0.421239	3.13053e-05		ENSG00000137944	KYAT3	0.332589	0.0480711												BRD8
ENSG00000088247	KHSRP	-1.40544	3.71796e-17		ENSG00000150403	TMCO3	0.42111	0.000468398		ENSG00000122545	SEPTIN7	0.332512	0.0356188												PHLDA2
ENSG00000172379	ARNT2	-0.937141	3.77143e-17		ENSG00000123384	LRP1	0.420833	0.00288556		ENSG00000141367	CLTC	0.332465	0.0252232												BAK1
ENSG00000006715	VPS41	0.88671	3.9915e-17		ENSG00000112902	SEMA5A	0.420822	0.0271275		ENSG00000136279	DBNL	0.332255	0.0311364												ARSJ
ENSG00000101574	METTL4	-1.31463	4.17056e-17		ENSG00000189337	KAZN	0.420514	0.0249451		ENSG00000089053	ANAPC5	0.331743	0.0455255												MIR31HG
ENSG00000186591	UBE2H	0.880354	4.2585e-17		ENSG00000213699	SLC35F6	0.42024	0.00300995		ENSG00000139722	VPS37B	0.33171	0.0461936												C2CD2
ENSG00000132475	H3F3B	-1.23645	4.39415e-17		ENSG00000270885	RASL10B	0.420132	0.0198353		ENSG00000183963	SMTN	0.330915	0.0201579												ZMYND19
ENSG00000141522	ARHGDIA	-0.88277	4.43268e-17		ENSG00000097033	SH3GLB1	0.420098	0.0203514		ENSG00000106635	BCL7B	0.33062	0.0485969												DLGAP4
ENSG00000178038	ALS2CL	1.92953	4.55218e-17		ENSG00000124702	KLHDC3	0.419931	0.000232328		ENSG00000204381	LAYN	0.330494	0.0246618												CCDC112
ENSG00000004399	PLXND1	-0.859032	4.67981e-17		ENSG00000213337	ANKRD39	0.419683	0.0284699		ENSG00000034152	MAP2K3	0.33044	0.0184393												ZNF395
ENSG00000171960	PPIH	-1.36299	4.67981e-17		ENSG00000115310	RTN4	0.419405	0.00567241		ENSG00000173418	NAA20	0.32965	0.0354061												TDG
ENSG00000126353	CCR7	3.07048	5.2473e-17		ENSG00000141002	TCF25	0.41935	0.000578507		ENSG00000131508	UBE2D2	0.329481	0.0219196												PSMG1
ENSG00000132879	FBXO44	1.44732	5.35091e-17		ENSG00000196782	MAML3	0.419304	0.0475872		ENSG00000101152	DNAJC5	0.327954	0.0257224												DLG1
ENSG00000226380	AC016831.1	1.89152	5.38249e-17		ENSG00000076685	NT5C2	0.419176	6.89476e-05		ENSG00000114686	MRPL3	0.32786	0.024129												PSMD2
ENSG00000151135	TMEM263	0.979408	5.38249e-17		ENSG00000163872	YEATS2	0.419104	0.00424645		ENSG00000129116	PALLD	0.327214	0.0450191												SPRY2
ENSG00000180340	FZD2	-1.26217	5.58877e-17		ENSG00000145817	YIPF5	0.418804	9.94225e-05		ENSG00000204520	MICA	0.326996	0.0437844												BRI3BP
ENSG00000144747	TMF1	1.15811	5.86716e-17		ENSG00000124067	SLC12A4	0.418796	4.02555e-05		ENSG00000089818	NECAP1	0.326185	0.042818												MYOF
ENSG00000261716	HIST2H2BC	1.55847	5.90586e-17		ENSG00000172375	C2CD2L	0.418617	0.000863419		ENSG00000176783	RUFY1	0.32606	0.0339612												TUBGCP2
ENSG00000108960	MMD	1.18878	6.01208e-17		ENSG00000188690	UROS	0.418553	0.000114093		ENSG00000115514	TXNDC9	0.325641	0.0435731												CCNY
ENSG00000135269	TES	-0.942273	6.45951e-17		ENSG00000276547	PCDHGB5	0.418481	0.00555321		ENSG00000091140	DLD	0.32518	0.0332366												MBD2
ENSG00000109654	TRIM2	1.02449	6.61122e-17		ENSG00000136273	HUS1	0.418222	0.00162674		ENSG00000091527	CDV3	0.322404	0.032629												MARK3
ENSG00000185022	MAFF	1.04707	6.76913e-17		ENSG00000151240	DIP2C	0.418195	0.000222142		ENSG00000131943	C19orf12	0.322385	0.0441461												CYTH3
ENSG00000074356	NCBP3	-0.888135	6.88397e-17		ENSG00000063245	EPN1	0.418191	1.06725e-05		ENSG00000119408	NEK6	0.32016	0.0274515												TNFSF4
ENSG00000170035	UBE2E3	-0.839945	7.06242e-17		ENSG00000031003	FAM13B	0.418098	0.000513894		ENSG00000110906	KCTD10	0.319514	0.0291175												ZNF697
ENSG00000167522	ANKRD11	-0.913615	7.06242e-17		ENSG00000070010	UFD1	0.418051	0.0108752		ENSG00000082781	ITGB5	0.319363	0.0200214												PKD1P6
ENSG00000126653	NSRP1	1.15642	7.29665e-17		ENSG00000081320	STK17B	0.417964	0.000319216		ENSG00000105176	URI1	0.318708	0.0492018												ANO6
ENSG00000033030	ZCCHC8	-1.41228	7.70263e-17		ENSG00000177889	UBE2N	0.417834	0.000731291		ENSG00000078304	PPP2R5C	0.315085	0.0458094												FARSB
ENSG00000205268	PDE7A	-1.38696	8.05605e-17		ENSG00000139880	CDH24	0.417831	0.0157403		ENSG00000136819	C9orf78	0.31505	0.0493916												SEC14L1
ENSG00000111261	MANSC1	1.84614	8.50554e-17		ENSG00000157404	KIT	0.4177	0.00914249		ENSG00000166226	CCT2	0.313604	0.0433422												DOK5
ENSG00000099957	P2RX6	5.01404	8.68286e-17		ENSG00000153814	JAZF1	0.417656	0.00984374		ENSG00000114902	SPCS1	0.31356	0.0477486												PLGRKT
ENSG00000138074	SLC5A6	-1.07783	8.87275e-17		ENSG00000141503	MINK1	0.417584	6.82108e-05		ENSG00000138279	ANXA7	0.313427	0.0403677												BAZ1B
ENSG00000128973	CLN6	-2.00541	8.93973e-17		ENSG00000111737	RAB35	0.417555	0.020394		ENSG00000104408	EIF3E	0.313299	0.0308724												FOXL1
ENSG00000141448	GATA6	-1.40041	9.42919e-17		ENSG00000159346	ADIPOR1	0.417514	0.0123697		ENSG00000132155	RAF1	0.308803	0.0419358												CALM1
ENSG00000186088	GSAP	1.61018	9.53745e-17		ENSG00000149577	SIDT2	0.417477	0.000689259		ENSG00000154473	BUB3	0.308779	0.0388752												ALPK2
ENSG00000103855	CD276	-0.915212	9.7769e-17		ENSG00000147573	TRIM55	0.417323	0.000148886		ENSG00000187446	CHP1	0.308513	0.0371034												PPP2R2D
ENSG00000130147	SH3BP4	-0.773604	1.02183e-16		ENSG00000172725	CORO1B	0.417247	0.00143589		ENSG00000013375	PGM3	0.308284	0.0416779												CHFR
ENSG00000148926	ADM	1.05401	1.02721e-16		ENSG00000185716	MOSMO	0.41692	0.0193091		ENSG00000133030	MPRIP	0.308107	0.0283187												EDNRA
ENSG00000168890	TMEM150A	1.23108	1.08852e-16		ENSG00000198546	ZNF511	0.416771	0.0134112		ENSG00000242247	ARFGAP3	0.305232	0.0468457												SLC36A1
ENSG00000126016	AMOT	-1.50305	1.09185e-16		ENSG00000181104	F2R	0.416747	7.17017e-05		ENSG00000134013	LOXL2	0.302654	0.0397834												SEMA4C
ENSG00000251493	FOXD1	-1.15703	1.09592e-16		ENSG00000169504	CLIC4	0.416479	5.9726e-06		ENSG00000076706	MCAM	0.301775	0.0437844												DBN1
ENSG00000101773	RBBP8	-1.15097	1.10423e-16		ENSG00000106772	PRUNE2	0.415964	0.0335149		ENSG00000114554	PLXNA1	0.301532	0.0414655												EIF5A
ENSG00000175073	VCPIP1	1.00246	1.10545e-16		ENSG00000177963	RIC8A	0.415591	0.000120194		ENSG00000129353	SLC44A2	0.300069	0.0326255												RNF34
ENSG00000123240	OPTN	0.812346	1.12756e-16		ENSG00000188917	TRMT2B	0.415589	0.0115177		ENSG00000134684	YARS	0.299467	0.0481633												FAAP100
ENSG00000114331	ACAP2	1.00131	1.20161e-16		ENSG00000048828	FAM120A	0.415547	3.7902e-05		ENSG00000182446	NPLOC4	0.297578	0.0443045												FHOD3
ENSG00000139668	WDFY2	-1.0582	1.24628e-16		ENSG00000257923	CUX1	0.415529	0.000157959		ENSG00000198954	KIF1BP	0.295377	0.0485178												ERRFI1
ENSG00000137822	TUBGCP4	-1.22181	1.26759e-16		ENSG00000107263	RAPGEF1	0.415299	0.000176631		ENSG00000110321	EIF4G2	0.289458	0.0388762												WDR1
ENSG00000177854	TMEM187	1.82567	1.2941e-16		ENSG00000089693	MLF2	0.415016	0.0103096		ENSG00000002834	LASP1	0.288543	0.0398298												MYO1C
ENSG00000188760	TMEM198	2.34063	1.29976e-16		ENSG00000182963	GJC1	0.414797	0.00380738		ENSG00000185787	MORF4L1	0.285269	0.0489117												QKI
ENSG00000171873	ADRA1D	-2.80037	1.34727e-16		ENSG00000133961	NUMB	0.414677	0.00961024		ENSG00000173786	CNP	-0.294829	0.0447702												PELI2
ENSG00000188313	PLSCR1	1.40398	1.3628e-16		ENSG00000109971	HSPA8	0.414606	0.000264674		ENSG00000089597	GANAB	-0.296662	0.0282719												MPRIP
ENSG00000120647	CCDC77	-1.3234	1.42715e-16		ENSG00000188677	PARVB	0.414278	0.0116779		ENSG00000146278	PNRC1	-0.305359	0.0478149												MEGF6
ENSG00000196588	MRTFA	-0.852608	1.44335e-16		ENSG00000003393	ALS2	0.413973	0.00131057		ENSG00000147872	PLIN2	-0.323079	0.0440738												ZNF703
ENSG00000057019	DCBLD2	0.829165	1.44764e-16		ENSG00000152229	PSTPIP2	0.413681	0.027267		ENSG00000143799	PARP1	-0.323837	0.0269019												C1R
ENSG00000028310	BRD9	-0.862033	1.50388e-16		ENSG00000170515	PA2G4	0.413515	0.00585622		ENSG00000128487	SPECC1	-0.329542	0.0464537												RASGRP3
ENSG00000169991	IFFO2	-1.20461	1.51948e-16		ENSG00000180891	CUEDC1	0.413432	0.00578806		ENSG00000167693	NXN	-0.330036	0.029967												UBE2E3
ENSG00000032219	ARID4A	1.08428	1.54349e-16		ENSG00000110060	PUS3	0.413144	0.0211135		ENSG00000140464	PML	-0.332412	0.0448532												JADE3
ENSG00000248323	LUCAT1	2.29162	1.58693e-16		ENSG00000159199	ATP5MC1	0.413125	0.0127428		ENSG00000104368	PLAT	-0.336156	0.026482												ANKH
ENSG00000086015	MAST2	-0.911696	1.68082e-16		ENSG00000162458	FBLIM1	0.413117	1.06482e-05		ENSG00000169871	TRIM56	-0.344193	0.0444994												STK39
ENSG00000138593	SECISBP2L	0.944532	1.81266e-16		ENSG00000106012	IQCE	0.413048	0.00045386		ENSG00000123146	ADGRE5	-0.345128	0.0222787												MSRB3
ENSG00000130508	PXDN	-0.861357	1.93716e-16		ENSG00000164535	DAGLB	0.413043	0.00028327		ENSG00000100441	KHNYN	-0.345205	0.0367432												TMEM104
ENSG00000110675	ELMOD1	2.65313	1.9473e-16		ENSG00000123124	WWP1	0.413	0.00115677		ENSG00000109790	KLHL5	-0.345241	0.0408298												PRRX2
ENSG00000260032	NORAD	1.03121	1.95153e-16		ENSG00000170017	ALCAM	0.412996	2.57968e-05		ENSG00000134871	COL4A2	-0.349149	0.00919143												HADH
ENSG00000171456	ASXL1	-0.913024	2.00635e-16		ENSG00000099337	KCNK6	0.412907	0.00078585		ENSG00000138134	STAMBPL1	-0.351097	0.0243774												NEDD9
ENSG00000121210	TMEM131L	-1.45382	2.04653e-16		ENSG00000170043	TRAPPC1	0.412771	0.000622897		ENSG00000110497	AMBRA1	-0.353838	0.0438659												SSTR1
ENSG00000188312	CENPP	-1.78213	2.11561e-16		ENSG00000084731	KIF3C	0.412763	0.00317007		ENSG00000113460	BRIX1	-0.355502	0.0283482												MAP3K3
ENSG00000114796	KLHL24	1.59135	2.15926e-16		ENSG00000078142	PIK3C3	0.4127	7.64403e-05		ENSG00000198563	DDX39B	-0.356579	0.0229175												BMF
ENSG00000139218	SCAF11	1.0015	2.17351e-16		ENSG00000130311	DDA1	0.412698	0.0109801		ENSG00000125827	TMX4	-0.357328	0.0271594												ELK3
ENSG00000117984	CTSD	0.876011	2.2233e-16		ENSG00000105676	ARMC6	0.412674	0.00367333		ENSG00000182197	EXT1	-0.358879	0.0145126												SLC27A4
ENSG00000148843	PDCD11	-0.833479	2.31396e-16		ENSG00000151422	FER	0.412641	0.0337962		ENSG00000124313	IQSEC2	-0.358986	0.0455431												GLUL
ENSG00000108582	CPD	0.895109	2.33463e-16		ENSG00000172260	NEGR1	0.412413	0.012506		ENSG00000171681	ATF7IP	-0.364778	0.0381714												NT5DC3
ENSG00000141458	NPC1	0.980588	2.34488e-16		ENSG00000174282	ZBTB4	0.412356	0.0277199		ENSG00000117139	KDM5B	-0.365754	0.0163739												MSANTD3
ENSG00000172738	TMEM217	2.23475	2.34682e-16		ENSG00000168090	COPS6	0.412281	0.000314288		ENSG00000214655	ZSWIM8	-0.365956	0.0211554												ARHGDIA
ENSG00000154553	PDLIM3	-1.80371	2.37217e-16		ENSG00000134684	YARS	0.412097	2.82572e-05		ENSG00000163565	IFI16	-0.370849	0.0273605												HEY1
ENSG00000157240	FZD1	-0.954389	2.44636e-16		ENSG00000144468	RHBDD1	0.412076	0.00930538		ENSG00000131389	SLC6A6	-0.373502	0.0382149												ASAP2
ENSG00000153132	CLGN	1.39631	2.55511e-16		ENSG00000114745	GORASP1	0.411969	0.000194657		ENSG00000137200	CMTR1	-0.373887	0.0144762												ARHGEF2
ENSG00000134291	TMEM106C	-0.997133	2.61204e-16		ENSG00000101417	PXMP4	0.41187	0.0243305		ENSG00000133884	DPF2	-0.374337	0.016885												TSPAN5
ENSG00000160352	ZNF714	-1.69254	2.6798e-16		ENSG00000101844	ATG4A	0.41185	0.0103462		ENSG00000120694	HSPH1	-0.374734	0.0283224												GDPD5
ENSG00000013392	RWDD2A	1.17132	2.72781e-16		ENSG00000127054	INTS11	0.411721	0.000304004		ENSG00000042286	AIFM2	-0.375996	0.0272814												ACTB
ENSG00000151240	DIP2C	-0.84859	2.80035e-16		ENSG00000047056	WDR37	0.41138	0.000776436		ENSG00000167779	IGFBP6	-0.376749	0.0264086												LOXL1
ENSG00000148634	HERC4	0.972411	2.83419e-16		ENSG00000162545	CAMK2N1	0.411345	3.33223e-05		ENSG00000106665	CLIP2	-0.377604	0.0122727												SLC35E4
ENSG00000175166	PSMD2	-0.75944	2.9787e-16		ENSG00000245937	LINC01184	0.411068	0.0109367		ENSG00000116729	WLS	-0.378533	0.00268678												COL14A1
ENSG00000138613	APH1B	1.11784	3.00882e-16		ENSG00000054118	THRAP3	0.411051	0.00416059		ENSG00000104419	NDRG1	-0.381137	0.00322473												TRIM6
ENSG00000061936	SFSWAP	-0.928688	3.01709e-16		ENSG00000126767	ELK1	0.41096	0.0305631		ENSG00000110042	DTX4	-0.381355	0.0336666												JAZF1
ENSG00000134321	RSAD2	10.193	3.1857e-16		ENSG00000119408	NEK6	0.410734	8.06046e-05		ENSG00000265972	TXNIP	-0.383101	0.00646977												LRIG3
ENSG00000173267	SNCG	1.65018	3.20189e-16		ENSG00000130304	SLC27A1	0.410593	0.00959761		ENSG00000137574	TGS1	-0.383187	0.0455252												SUN1
ENSG00000113739	STC2	0.734934	3.20948e-16		ENSG00000143382	ADAMTSL4	0.410347	0.00388525		ENSG00000086061	DNAJA1	-0.384151	0.0410243												MFHAS1
ENSG00000124313	IQSEC2	1.09225	3.2695e-16		ENSG00000183077	AFMID	0.410065	0.0138165		ENSG00000160633	SAFB	-0.384482	0.0102585												ACTN1
ENSG00000075624	ACTB	-0.894942	3.30804e-16		ENSG00000147459	DOCK5	0.409851	0.00484586		ENSG00000009954	BAZ1B	-0.384668	0.0197146												ITPRIP
ENSG00000178607	ERN1	1.15818	3.31795e-16		ENSG00000112640	PPP2R5D	0.409757	0.0446771		ENSG00000007392	LUC7L	-0.385001	0.0492623												TOMM34
ENSG00000197879	MYO1C	-0.829963	3.34969e-16		ENSG00000008283	CYB561	0.409683	0.00110555		ENSG00000125257	ABCC4	-0.385373	0.00733305												EMD
ENSG00000008405	CRY1	-0.921074	3.37058e-16		ENSG00000105329	TGFB1	0.409367	0.000498914		ENSG00000204209	DAXX	-0.385864	0.0158465												ME3
ENSG00000085365	SCAMP1	0.878935	3.38918e-16		ENSG00000112276	BVES	0.409196	0.0101883		ENSG00000100099	HPS4	-0.388992	0.0369855												ILK
ENSG00000167700	MFSD3	1.91585	3.44685e-16		ENSG00000167601	AXL	0.408926	1.89515e-05		ENSG00000174791	RIN1	-0.394306	0.0389935												FH
ENSG00000165685	TMEM52B	1.9334	3.59407e-16		ENSG00000198951	NAGA	0.408877	0.0178476		ENSG00000140694	PARN	-0.394367	0.041237												CAVIN1
ENSG00000152229	PSTPIP2	1.41703	3.65316e-16		ENSG00000136378	ADAMTS7	0.408686	0.0173577		ENSG00000163399	ATP1A1	-0.396273	0.00203979												CRISPLD2
ENSG00000166710	B2M	0.954501	3.66743e-16		ENSG00000155229	MMS19	0.40865	0.000155557		ENSG00000099875	MKNK2	-0.396774	0.015631												ANKRD52
ENSG00000134121	CHL1	1.64066	4.0613e-16		ENSG00000156639	ZFAND3	0.408386	0.0126664		ENSG00000162231	NXF1	-0.39751	0.0204528												TMEM119
ENSG00000162616	DNAJB4	0.941707	4.39609e-16		ENSG00000100234	TIMP3	0.408225	2.25554e-05		ENSG00000166949	SMAD3	-0.397674	0.00444457												CLASP2
ENSG00000271601	LIX1L	-0.958221	4.80935e-16		ENSG00000196214	ZNF766	0.408183	0.0205605		ENSG00000068400	GRIPAP1	-0.398126	0.0199341												IMPDH1
ENSG00000071051	NCK2	-0.908832	4.96525e-16		ENSG00000103769	RAB11A	0.40777	0.00137405		ENSG00000087303	NID2	-0.398486	0.0229188												DIRAS1
ENSG00000137331	IER3	1.11696	5.00054e-16		ENSG00000165156	ZHX1	0.407728	0.00207585		ENSG00000166250	CLMP	-0.3987	0.00362521												LMO7
ENSG00000080200	CRYBG3	1.06182	5.11671e-16		ENSG00000070540	WIPI1	0.407192	0.00685664		ENSG00000030582	GRN	-0.399611	0.0404988												RGMB
ENSG00000151835	SACS	-0.898864	5.13963e-16		ENSG00000103202	NME4	0.407149	0.000532963		ENSG00000166923	GREM1	-0.400846	0.00426593												SIPA1L2
ENSG00000108055	SMC3	-0.997171	5.15096e-16		ENSG00000110906	KCTD10	0.40693	0.000109041		ENSG00000185022	MAFF	-0.401797	0.0179822												TYRO3
ENSG00000257267	ZNF271P	1.15034	5.22875e-16		ENSG00000071967	CYBRD1	0.406527	0.00269239		ENSG00000139263	LRIG3	-0.403346	0.0480094												TES
ENSG00000115183	TANC1	1.01415	5.23105e-16		ENSG00000165410	CFL2	0.406464	6.80559e-05		ENSG00000165804	ZNF219	-0.404122	0.0226375												FARP2
ENSG00000178209	PLEC	-0.892607	5.31753e-16		ENSG00000138190	EXOC6	0.406072	0.00669275		ENSG00000139651	ZNF740	-0.404136	0.0168071												TMEM108
ENSG00000149218	ENDOD1	1.05893	5.43847e-16		ENSG00000171824	EXOSC10	0.405921	0.00324898		ENSG00000135108	FBXO21	-0.40508	0.0367824												CDK2
ENSG00000149639	SOGA1	-1.54282	5.45717e-16		ENSG00000103852	TTC23	0.405818	0.0134203		ENSG00000162664	ZNF326	-0.407291	0.0205234												SDC2
ENSG00000150281	CTF1	1.5551	5.56889e-16		ENSG00000155324	GRAMD2B	0.405783	0.00206505		ENSG00000165282	PIGO	-0.407386	0.0444994												KLF6
ENSG00000185475	TMEM179B	1.46592	5.66683e-16		ENSG00000110719	TCIRG1	0.405606	0.000409417		ENSG00000170540	ARL6IP1	-0.410148	0.0471985												NTMT1
ENSG00000173540	GMPPB	-0.925127	5.78325e-16		ENSG00000110442	COMMD9	0.405127	0.00110259		ENSG00000164331	ANKRA2	-0.410367	0.026467												FBLIM1
ENSG00000119729	RHOQ	1.11613	5.79129e-16		ENSG00000171865	RNASEH1	0.40511	0.00189289		ENSG00000174943	KCTD13	-0.410444	0.0279781												STK17B
ENSG00000135723	FHOD1	-1.06311	5.93141e-16		ENSG00000110888	CAPRIN2	0.40495	0.049508		ENSG00000109189	USP46	-0.410586	0.0441362												TMEM132B
ENSG00000156983	BRPF1	-1.06113	6.00561e-16		ENSG00000136448	NMT1	0.404439	0.000706447		ENSG00000204438	GPANK1	-0.411525	0.0424176												PXN
ENSG00000129003	VPS13C	1.09691	6.01657e-16		ENSG00000124786	SLC35B3	0.404427	0.00232175		ENSG00000124177	CHD6	-0.412376	0.0308059												SALL1
ENSG00000104529	EEF1D	-0.803883	6.40946e-16		ENSG00000115993	TRAK2	0.404327	0.00261385		ENSG00000115825	PRKD3	-0.412592	0.0116108												GNPNAT1
ENSG00000156876	SASS6	-1.65307	6.59692e-16		ENSG00000169515	CCDC8	0.404327	0.0267655		ENSG00000123983	ACSL3	-0.412621	0.0209214												IER2
ENSG00000158715	SLC45A3	-1.61169	6.6107e-16		ENSG00000163463	KRTCAP2	0.40417	0.024082		ENSG00000099290	WASHC2A	-0.413709	0.0076034												ST6GALNAC3
ENSG00000164484	TMEM200A	-1.01482	6.79146e-16		ENSG00000100345	MYH9	0.404123	5.07806e-05		ENSG00000102531	FNDC3A	-0.414834	0.0474398												S100A16
ENSG00000078237	TIGAR	1.77364	6.8919e-16		ENSG00000089063	TMEM230	0.404117	0.0244973		ENSG00000019995	ZRANB1	-0.415393	0.017115												PTPN21
ENSG00000187634	SAMD11	-2.06419	7.23895e-16		ENSG00000160746	ANO10	0.404064	0.000624579		ENSG00000205978	NYNRIN	-0.415898	0.0408718												TAGLN
ENSG00000154917	RAB6B	1.98267	7.35109e-16		ENSG00000175573	C11orf68	0.403874	0.00588289		ENSG00000139718	SETD1B	-0.419718	0.0287971												CHST3
ENSG00000092445	TYRO3	-0.941829	7.48537e-16		ENSG00000173535	TNFRSF10C	0.403849	0.0116752		ENSG00000128641	MYO1B	-0.420902	0.00346838												CORO2B
ENSG00000132507	EIF5A	-0.822554	7.56937e-16		ENSG00000110841	PPFIBP1	0.403807	0.000852543		ENSG00000110046	ATG2A	-0.421337	0.00871301												VIM
ENSG00000119865	CNRIP1	-1.1707	7.63555e-16		ENSG00000159267	HLCS	0.403753	0.000594064		ENSG00000183762	KREMEN1	-0.421561	0.0297466												TMEM44
ENSG00000126950	TMEM35A	1.38628	7.87057e-16		ENSG00000105339	DENND3	0.403707	4.84768e-05		ENSG00000143067	ZNF697	-0.421584	0.0154942												DOLPP1
ENSG00000182093	GET1	1.20318	7.94525e-16		ENSG00000184967	NOC4L	0.403643	0.00479012		ENSG00000140743	CDR2	-0.422028	0.00343288												ACTG1
ENSG00000198961	PJA2	0.839074	8.13076e-16		ENSG00000157379	DHRS1	0.403068	0.0015381		ENSG00000047410	TPR	-0.422895	0.00832614												SEMA4B
ENSG00000031691	CENPQ	-1.90188	8.15861e-16		ENSG00000163468	CCT3	0.403031	0.000505672		ENSG00000096717	SIRT1	-0.423206	0.0191389												TMEM200A
ENSG00000179630	LACC1	1.54673	8.25461e-16		ENSG00000248333	CDK11B	0.402905	0.00576487		ENSG00000129071	MBD4	-0.423678	0.0323162												STX2
ENSG00000117305	HMGCL	0.993878	8.65961e-16		ENSG00000131473	ACLY	0.402589	0.00905846		ENSG00000013588	GPRC5A	-0.425506	0.00639001												SPARC
ENSG00000184205	TSPYL2	1.08325	8.72187e-16		ENSG00000175203	DCTN2	0.402491	0.000179102		ENSG00000100644	HIF1A	-0.425764	0.0154442												NES
ENSG00000013583	HEBP1	0.966246	9.08509e-16		ENSG00000204344	STK19	0.402328	0.04757		ENSG00000204569	PPP1R10	-0.426809	0.00405497												FLNC
ENSG00000112249	ASCC3	0.914684	9.1983e-16		ENSG00000206538	VGLL3	0.402327	0.019288		ENSG00000113916	BCL6	-0.427827	0.0391307												CYB5R2
ENSG00000122965	RBM19	-0.917723	9.23084e-16		ENSG00000132507	EIF5A	0.402168	0.000223018		ENSG00000135821	GLUL	-0.428159	0.00235642												LRRC59
ENSG00000139973	SYT16	1.88957	9.23325e-16		ENSG00000169991	IFFO2	0.402109	0.0209942		ENSG00000173207	CKS1B	-0.42882	0.0418797												NOTCH3
ENSG00000007968	E2F2	-2.28969	9.32548e-16		ENSG00000076067	RBMS2	0.402006	0.0335635		ENSG00000147324	MFHAS1	-0.42884	0.032629												AL049840.3
ENSG00000239779	WBP1	1.19774	9.39752e-16		ENSG00000144566	RAB5A	0.401904	0.0456908		ENSG00000168679	SLC16A4	-0.430747	0.00324149												TSHZ3
ENSG00000138658	ZGRF1	-1.80065	9.64892e-16		ENSG00000104529	EEF1D	0.401618	0.000598688		ENSG00000197852	INKA2	-0.430982	0.0113878												SAFB
ENSG00000176678	FOXL1	-0.800952	9.71707e-16		ENSG00000071553	ATP6AP1	0.401407	0.00244787		ENSG00000100911	PSME2	-0.431478	0.0250451												PIM1
ENSG00000130529	TRPM4	1.0641	1.02065e-15		ENSG00000174177	CTU2	0.401342	0.00660771		ENSG00000159403	C1R	-0.433149	0.0113563												TRIM47
ENSG00000081026	MAGI3	-1.34117	1.04107e-15		ENSG00000089009	RPL6	0.401315	0.014361		ENSG00000103241	FOXF1	-0.43402	0.000722484												TBCCD1
ENSG00000100228	RAB36	1.43233	1.04254e-15		ENSG00000169895	SYAP1	0.401026	0.000173603		ENSG00000174197	MGA	-0.434424	0.0296063												44624
ENSG00000006007	GDE1	0.960569	1.09997e-15		ENSG00000050405	LIMA1	0.400741	0.0208493		ENSG00000143457	GOLPH3L	-0.434548	0.00921487												TLE3
ENSG00000171791	BCL2	-2.27083	1.10176e-15		ENSG00000167110	GOLGA2	0.400636	0.000411837		ENSG00000154767	XPC	-0.435114	0.00416664												CORO1C
ENSG00000170791	CHCHD7	1.30599	1.12362e-15		ENSG00000165152	TMEM246	0.400602	0.00798064		ENSG00000173210	ABLIM3	-0.435655	0.000500553												ITGA3
ENSG00000075413	MARK3	-0.770846	1.15255e-15		ENSG00000150938	CRIM1	0.400554	0.000594064		ENSG00000146834	MEPCE	-0.435811	0.00925575												SBSN
ENSG00000214900	LINC01588	2.28074	1.15296e-15		ENSG00000186073	C15orf41	0.40031	0.0206159		ENSG00000164307	ERAP1	-0.436038	0.00745569												SLC14A1
ENSG00000182872	RBM10	-1.03556	1.15859e-15		ENSG00000132824	SERINC3	0.400195	0.000866864		ENSG00000130803	ZNF317	-0.436282	0.00750388												GRIK2
ENSG00000136156	ITM2B	0.861759	1.17282e-15		ENSG00000136754	ABI1	0.399935	0.0131133		ENSG00000187498	COL4A1	-0.436291	0.0145787												TBC1D1
ENSG00000059378	PARP12	1.16929	1.19785e-15		ENSG00000013016	EHD3	0.399843	0.000190026		ENSG00000132199	ENOSF1	-0.436615	0.04849												CERK
ENSG00000172594	SMPDL3A	1.16711	1.20028e-15		ENSG00000137177	KIF13A	0.399804	0.000349288		ENSG00000251562	MALAT1	-0.437845	0.0396114												KRT80
ENSG00000108854	SMURF2	0.959344	1.20848e-15		ENSG00000198276	UCKL1	0.399348	0.0189403		ENSG00000068097	HEATR6	-0.438162	0.020247												DHCR24
ENSG00000089597	GANAB	-0.731676	1.22655e-15		ENSG00000106617	PRKAG2	0.399339	0.00112678		ENSG00000146830	GIGYF1	-0.438248	0.0109609												NUP88
ENSG00000255717	SNHG1	-1.08571	1.22655e-15		ENSG00000088256	GNA11	0.399308	0.000122672		ENSG00000055163	CYFIP2	-0.43882	0.0442624												SPTLC2
ENSG00000204116	CHIC1	1.29218	1.25449e-15		ENSG00000117643	MAN1C1	0.399281	0.00345982		ENSG00000227051	C14orf132	-0.439857	0.0015897												RALY
ENSG00000130159	ECSIT	-1.04738	1.28336e-15		ENSG00000143774	GUK1	0.398934	0.00233354		ENSG00000204084	INPP5B	-0.439982	0.0320228												MYADM
ENSG00000173621	LRFN4	-0.951032	1.3034e-15		ENSG00000116005	PCYOX1	0.398911	0.000228973		ENSG00000170836	PPM1D	-0.440046	0.0249809												TNFRSF12A
ENSG00000189091	SF3B3	-0.85356	1.30844e-15		ENSG00000065154	OAT	0.398638	3.59703e-05		ENSG00000137161	CNPY3	-0.44043	0.0218597												AC010776.2
ENSG00000164091	WDR82	-0.933503	1.30908e-15		ENSG00000105321	CCDC9	0.398406	0.00342338		ENSG00000116584	ARHGEF2	-0.441844	0.00144352												AL031587.5
ENSG00000166123	GPT2	-0.886087	1.31823e-15		ENSG00000198113	TOR4A	0.398375	0.0301042		ENSG00000169902	TPST1	-0.442192	0.00359194												THBS1
ENSG00000114270	COL7A1	-1.41481	1.36052e-15		ENSG00000123933	MXD4	0.398072	0.00017904		ENSG00000115183	TANC1	-0.442532	0.0117795												SNHG1
ENSG00000177374	HIC1	-1.44058	1.37714e-15		ENSG00000213523	SRA1	0.398063	0.00206505		ENSG00000166261	ZNF202	-0.442843	0.0495479												SMTN
ENSG00000164114	MAP9	1.25306	1.44281e-15		ENSG00000239665	AL157392.3	0.397938	0.0418825		ENSG00000118482	PHF3	-0.442939	0.0261029												PYCR1
ENSG00000168542	COL3A1	-1.44644	1.46491e-15		ENSG00000109775	UFSP2	0.39792	0.00101819		ENSG00000166881	NEMP1	-0.443112	0.0264833												RPS2P46
ENSG00000137563	GGH	-1.10835	1.5499e-15		ENSG00000204843	DCTN1	0.397425	1.54717e-05		ENSG00000186469	GNG2	-0.443522	0.0286266												RCOR2
ENSG00000174485	DENND4A	1.2499	1.59354e-15		ENSG00000171421	MRPL36	0.396852	0.0259675		ENSG00000135842	NIBAN1	-0.443793	0.0260824												FSTL3
ENSG00000039560	RAI14	0.820722	1.60824e-15		ENSG00000172992	DCAKD	0.396825	0.0187998		ENSG00000099860	GADD45B	-0.444044	0.0289374												LRRC8A
ENSG00000170271	FAXDC2	2.06624	1.67303e-15		ENSG00000262919	CCNQ	0.396587	0.00504788		ENSG00000048342	CC2D2A	-0.445685	0.00685133												BOP1
ENSG00000153029	MR1	1.43085	1.75277e-15		ENSG00000124098	FAM210B	0.39658	0.00159754		ENSG00000198830	HMGN2	-0.44646	0.00257247												GARS
ENSG00000163435	ELF3	4.70713	1.76751e-15		ENSG00000087008	ACOX3	0.3965	0.00240685		ENSG00000164039	BDH2	-0.446599	0.0329175												EGR1
ENSG00000050438	SLC4A8	-1.1669	1.78042e-15		ENSG00000101457	DNTTIP1	0.396479	0.00120636		ENSG00000151572	ANO4	-0.447129	0.00908881												SGK1
ENSG00000280206	AC026401.3	-1.98222	1.79349e-15		ENSG00000164294	GPX8	0.396255	7.42391e-05		ENSG00000135047	CTSL	-0.448288	0.0287298												FSCN1
ENSG00000204580	DDR1	0.814446	1.85896e-15		ENSG00000156599	ZDHHC5	0.396113	0.0222331		ENSG00000175938	ORAI3	-0.448293	0.0326321												SLC29A1
ENSG00000197142	ACSL5	2.77932	1.89998e-15		ENSG00000266173	STRADA	0.395752	0.0408382		ENSG00000129315	CCNT1	-0.448355	0.00621224												GGH
ENSG00000148840	PPRC1	-0.955617	1.92433e-15		ENSG00000057019	DCBLD2	0.395744	6.55232e-05		ENSG00000011243	AKAP8L	-0.448974	0.0087963												PDLIM5
ENSG00000177663	IL17RA	-0.783277	1.99311e-15		ENSG00000074800	ENO1	0.395384	0.000488111		ENSG00000143545	RAB13	-0.450847	0.026467												ATAD3A
ENSG00000127337	YEATS4	-1.34896	2.07552e-15		ENSG00000198363	ASPH	0.395364	0.00160916		ENSG00000169155	ZBTB43	-0.45104	0.0332117												PAK1
ENSG00000156697	UTP14A	-0.925308	2.08244e-15		ENSG00000104964	TLE5	0.395209	0.00618289		ENSG00000139112	GABARAPL1	-0.4511	0.000618825												PGBD5
ENSG00000110074	FOXRED1	-1.08262	2.2025e-15		ENSG00000005243	COPZ2	0.394926	0.0462066		ENSG00000144028	SNRNP200	-0.452675	0.000688394												INPP5A
ENSG00000138735	PDE5A	0.973935	2.21352e-15		ENSG00000183258	DDX41	0.394905	0.00211717		ENSG00000058804	NDC1	-0.453281	0.0198852												LOXL2
ENSG00000096746	HNRNPH3	-0.76676	2.2395e-15		ENSG00000204628	RACK1	0.39488	5.65575e-05		ENSG00000075292	ZNF638	-0.454812	0.00314258												FGF1
ENSG00000198732	SMOC1	0.945957	2.25756e-15		ENSG00000142627	EPHA2	0.394738	5.32088e-05		ENSG00000155090	KLF10	-0.455798	0.0166619												PATZ1
ENSG00000103642	LACTB	0.922209	2.3053e-15		ENSG00000142002	DPP9	0.394717	0.000282416		ENSG00000155827	RNF20	-0.45599	0.00585436												C5orf30
ENSG00000185561	TLCD2	1.59238	2.37885e-15		ENSG00000176101	SSNA1	0.394695	0.0490152		ENSG00000112763	BTN2A1	-0.458864	0.0072979												NRP2
ENSG00000135829	DHX9	-0.724771	2.43965e-15		ENSG00000122042	UBL3	0.394589	0.000719087		ENSG00000166710	B2M	-0.460863	0.00204699												WRAP53
ENSG00000140563	MCTP2	1.51216	2.52654e-15		ENSG00000160783	PMF1	0.394307	0.0322191		ENSG00000104332	SFRP1	-0.461435	0.000892633												COL16A1
ENSG00000170515	PA2G4	-1.00867	2.63436e-15		ENSG00000085998	POMGNT1	0.393751	9.14371e-05		ENSG00000172936	MYD88	-0.461499	0.0020431												ARNTL2
ENSG00000175414	ARL10	-1.08048	2.65691e-15		ENSG00000130559	CAMSAP1	0.393732	0.000610541		ENSG00000154803	FLCN	-0.461523	0.00954624												ELFN2
ENSG00000150593	PDCD4	1.562	2.6576e-15		ENSG00000177731	FLII	0.393331	0.000187794		ENSG00000148082	SHC3	-0.463732	0.0119523												MN1
ENSG00000009954	BAZ1B	-0.799572	2.71908e-15		ENSG00000163431	LMOD1	0.393163	0.0151045		ENSG00000100092	SH3BP1	-0.463863	0.0469699												APPL2
ENSG00000198648	STK39	-0.851012	2.76563e-15		ENSG00000157613	CREB3L1	0.393019	0.000191904		ENSG00000007237	GAS7	-0.463881	0.00679166												HMGA1
ENSG00000079246	XRCC5	-0.783439	2.80809e-15		ENSG00000120075	HOXB5	0.392968	0.000119646		ENSG00000144655	CSRNP1	-0.464117	0.0133897												ANKRD44
ENSG00000077514	POLD3	-1.3576	2.82289e-15		ENSG00000205643	CDPF1	0.39264	0.03233		ENSG00000286169	AHRR	-0.4646	0.0131425												SLC8A1
ENSG00000101255	TRIB3	-1.15886	2.84032e-15		ENSG00000148019	CEP78	0.392562	0.0436815		ENSG00000172046	USP19	-0.465108	0.00538267												FOXD1
ENSG00000087903	RFX2	-1.49235	2.84032e-15		ENSG00000162576	MXRA8	0.392487	0.000816209		ENSG00000122870	BICC1	-0.46603	0.00382529												BCAR3
ENSG00000162419	GMEB1	-1.09165	2.88048e-15		ENSG00000073060	SCARB1	0.392463	0.00858305		ENSG00000169169	CPT1C	-0.466503	0.0117618												GALNT10
ENSG00000196365	LONP1	-1.04027	2.91969e-15		ENSG00000077044	DGKD	0.392395	0.0209352		ENSG00000115738	ID2	-0.467101	0.00890155												LUZP2
ENSG00000173320	STOX2	2.4833	2.985e-15		ENSG00000145715	RASA1	0.392372	0.00194335		ENSG00000146648	EGFR	-0.467888	0.0329175												SDC1
ENSG00000162889	MAPKAPK2	-0.748507	3.00367e-15		ENSG00000089053	ANAPC5	0.392234	0.000250066		ENSG00000151617	EDNRA	-0.468804	0.0250298												SLC3A2
ENSG00000171467	ZNF318	-0.990642	3.04907e-15		ENSG00000099904	ZDHHC8	0.391585	0.000488306		ENSG00000101343	CRNKL1	-0.468889	0.0155387												SH3GL1
ENSG00000120696	KBTBD7	1.32066	3.05744e-15		ENSG00000153721	CNKSR3	0.391576	0.0338139		ENSG00000221829	FANCG	-0.469081	0.0361588												SLC4A8
ENSG00000106290	TAF6	-0.852012	3.06035e-15		ENSG00000140153	WDR20	0.39157	0.00840441		ENSG00000135837	CEP350	-0.469797	0.00471371												SPATS2L
ENSG00000187240	DYNC2H1	1.07144	3.21437e-15		ENSG00000212747	RTL8B	0.391492	0.000327477		ENSG00000197321	SVIL	-0.470325	0.0124629												MIR193BHG
ENSG00000183010	PYCR1	-1.08744	3.25947e-15		ENSG00000126602	TRAP1	0.391474	0.00461175		ENSG00000160888	IER2	-0.471253	0.00288994												AIMP2
ENSG00000135778	NTPCR	1.01763	3.43815e-15		ENSG00000137207	YIPF3	0.391413	0.0473941		ENSG00000011566	MAP4K3	-0.472005	0.00235014												YWHAH
ENSG00000157483	MYO1E	-1.28023	3.44427e-15		ENSG00000137106	GRHPR	0.391197	0.000260239		ENSG00000113161	HMGCR	-0.472262	0.00435421												ALDH1L2
ENSG00000065268	WDR18	-1.13988	3.47093e-15		ENSG00000143369	ECM1	0.391153	0.0337962		ENSG00000169957	ZNF768	-0.473318	0.0110449												NACAD
ENSG00000138675	FGF5	-1.2401	3.53876e-15		ENSG00000167632	TRAPPC9	0.391139	0.0023939		ENSG00000105486	LIG1	-0.473975	0.00919143												ELOVL2
ENSG00000146409	SLC18B1	1.97768	3.58208e-15		ENSG00000142453	CARM1	0.390921	0.00124474		ENSG00000204256	BRD2	-0.477853	0.000105469												UCN2
ENSG00000167074	TEF	-1.07541	3.58219e-15		ENSG00000175592	FOSL1	0.390678	0.0443285		ENSG00000169231	THBS3	-0.478286	0.0138466												ARHGAP22
ENSG00000187676	B3GLCT	-1.05296	3.58947e-15		ENSG00000134852	CLOCK	0.390315	0.0401617		ENSG00000162542	TMCO4	-0.478336	0.0220914												DLG3
ENSG00000234883	MIR155HG	-1.95069	3.62962e-15		ENSG00000131725	WDR44	0.390309	0.00323677		ENSG00000069702	TGFBR3	-0.478408	0.0299832												PTPRB
ENSG00000136010	ALDH1L2	-1.17358	3.65594e-15		ENSG00000084070	SMAP2	0.390136	0.00439858		ENSG00000002549	LAP3	-0.478766	0.00046015												SLIT2
ENSG00000113758	DBN1	-0.822044	3.67678e-15		ENSG00000196187	TMEM63A	0.3901	0.00243254		ENSG00000109323	MANBA	-0.479261	0.00189021												PTPRF
ENSG00000127334	DYRK2	-1.15724	3.85039e-15		ENSG00000102858	MGRN1	0.38986	0.0179329		ENSG00000082458	DLG3	-0.480117	0.0317055												TUBB6
ENSG00000168621	GDNF	1.3477	3.95508e-15		ENSG00000101546	RBFA	0.389779	0.00786161		ENSG00000172661	WASHC2C	-0.480537	0.000579175												STAC
ENSG00000212724	KRTAP2-3	1.76114	4.0434e-15		ENSG00000054965	FAM168A	0.389701	0.0051003		ENSG00000159086	PAXBP1	-0.481783	0.00806533												HOXA3
ENSG00000054983	GALC	0.992074	4.04578e-15		ENSG00000182934	SRPRA	0.389611	0.00507823		ENSG00000139132	FGD4	-0.482813	0.0389058												SV2A
ENSG00000084636	COL16A1	-1.13208	4.43346e-15		ENSG00000125841	NRSN2	0.38956	0.0101894		ENSG00000175213	ZNF408	-0.483631	0.0320262												PRKCA
ENSG00000116350	SRSF4	-0.872439	4.48487e-15		ENSG00000105221	AKT2	0.389207	0.00593625		ENSG00000141499	WRAP53	-0.484743	0.0275419												EMP1
ENSG00000186298	PPP1CC	-0.825361	4.92852e-15		ENSG00000157654	PALM2-AKAP2	0.389166	0.00927193		ENSG00000004975	DVL2	-0.485401	0.0102804												IL17RE
ENSG00000100284	TOM1	0.952104	4.95043e-15		ENSG00000178761	FAM219B	0.389116	0.0154748		ENSG00000164308	ERAP2	-0.485979	0.0346183												SHISAL1
ENSG00000106305	AIMP2	-1.17335	5.21168e-15		ENSG00000196507	TCEAL3	0.389069	0.000654253		ENSG00000168497	CAVIN2	-0.486295	0.00362585												FGF5
ENSG00000162433	AK4	0.917768	5.42728e-15		ENSG00000144815	NXPE3	0.389027	0.000990825		ENSG00000105499	PLA2G4C	-0.486398	0.0156576												RASA3
ENSG00000171444	MCC	1.10256	5.48907e-15		ENSG00000204673	AKT1S1	0.388893	0.0193764		ENSG00000139192	TAPBPL	-0.486617	0.043456												SMAGP
ENSG00000177463	NR2C2	-1.18442	5.51514e-15		ENSG00000156052	GNAQ	0.388825	0.0024007		ENSG00000186918	ZNF395	-0.487016	0.00517618												ZYX
ENSG00000071127	WDR1	-0.829715	5.65524e-15		ENSG00000143409	MINDY1	0.388808	0.0308739		ENSG00000127955	GNAI1	-0.488922	0.0167897												TRAM2
ENSG00000149091	DGKZ	-0.817328	5.68509e-15		ENSG00000117395	EBNA1BP2	0.388784	0.00191217		ENSG00000255717	SNHG1	-0.489284	0.0249809												TTYH3
ENSG00000255112	CHMP1B	0.936261	5.70864e-15		ENSG00000127666	TICAM1	0.388771	0.00359323		ENSG00000164808	SPIDR	-0.490266	0.00427267												CCBE1
ENSG00000248890	HHIP-AS1	-2.21659	5.74169e-15		ENSG00000125398	SOX9	0.388568	0.00454724		ENSG00000171408	PDE7B	-0.490391	0.00680892												FZD2
ENSG00000197381	ADARB1	-0.833322	5.81301e-15		ENSG00000114450	GNB4	0.388521	0.00321738		ENSG00000111602	TIMELESS	-0.491158	0.0163739												MCAM
ENSG00000276180	HIST1H4I	2.49469	5.98791e-15		ENSG00000134046	MBD2	0.388387	0.0475872		ENSG00000149136	SSRP1	-0.491518	0.00123172												GLI3
ENSG00000123595	RAB9A	0.956809	6.04313e-15		ENSG00000215193	PEX26	0.387939	0.000355128		ENSG00000182636	NDN	-0.491821	0.0274515												NEMP1
ENSG00000174099	MSRB3	-0.855742	6.26262e-15		ENSG00000169710	FASN	0.387912	0.000705326		ENSG00000163660	CCNL1	-0.492691	0.0101892												KRT18
ENSG00000160072	ATAD3B	-1.01603	6.26512e-15		ENSG00000152818	UTRN	0.387862	0.0186667		ENSG00000144824	PHLDB2	-0.493473	0.00804173												TPM1
ENSG00000010803	SCMH1	-1.22281	6.33556e-15		ENSG00000100320	RBFOX2	0.387782	0.0176914		ENSG00000130305	NSUN5	-0.494134	0.0349858												PDLIM7
ENSG00000188566	NDOR1	-1.08327	6.37112e-15		ENSG00000229619	MBNL1-AS1	0.387759	0.00361145		ENSG00000113319	RASGRF2	-0.494866	0.00508259												MET
ENSG00000187555	USP7	-0.956409	6.40599e-15		ENSG00000136738	STAM	0.387525	0.047431		ENSG00000101224	CDC25B	-0.495539	0.00384943												KCNS3
ENSG00000081320	STK17B	-0.959327	6.46007e-15		ENSG00000088832	FKBP1A	0.387434	0.00634209		ENSG00000125430	HS3ST3B1	-0.495668	0.0267472												JPT2
ENSG00000149636	DSN1	-1.09225	6.46439e-15		ENSG00000067533	RRP15	0.38718	0.00475096		ENSG00000128335	APOL2	-0.496215	0.00401153												NTM
ENSG00000164023	SGMS2	1.02993	6.49212e-15		ENSG00000204160	ZDHHC18	0.387145	0.000149265		ENSG00000140526	ABHD2	-0.496582	0.0159368												DSP
ENSG00000062485	CS	-1.16316	6.53625e-15		ENSG00000120093	HOXB3	0.387025	0.0181669		ENSG00000173276	ZBTB21	-0.497437	0.0455649												GALNT6
ENSG00000242114	MTFP1	-1.65681	6.62026e-15		ENSG00000078804	TP53INP2	0.386767	0.0339276		ENSG00000198046	ZNF667	-0.497611	0.0290782												TSEN15
ENSG00000008300	CELSR3	1.79653	6.80367e-15		ENSG00000162512	SDC3	0.386754	0.000730424		ENSG00000132716	DCAF8	-0.498675	0.000373177												CNN1
ENSG00000183207	RUVBL2	-0.916148	7.07463e-15		ENSG00000133250	ZNF414	0.386717	0.0285344		ENSG00000130844	ZNF331	-0.499361	0.0445779												MICALL1
ENSG00000182700	IGIP	1.82632	7.07736e-15		ENSG00000105617	LENG1	0.386698	0.0479509		ENSG00000126001	CEP250	-0.500079	0.00707415												MSN
ENSG00000166734	CASC4	0.939479	7.8226e-15		ENSG00000204394	VARS	0.386616	0.000341296		ENSG00000120690	ELF1	-0.500363	0.00732816												RPS6KA4
ENSG00000166575	TMEM135	1.41587	8.01516e-15		ENSG00000160877	NACC1	0.386096	0.00267634		ENSG00000091073	DTX2	-0.501163	0.0209485												KCNMA1
ENSG00000145014	TMEM44	-0.996123	8.32201e-15		ENSG00000128891	CCDC32	0.385962	0.0485863		ENSG00000184205	TSPYL2	-0.502387	0.00407291												C11orf80
ENSG00000081059	TCF7	-1.59338	8.74537e-15		ENSG00000182768	NGRN	0.385559	0.000475706		ENSG00000149292	TTC12	-0.502851	0.0288195												NR2F2
ENSG00000090924	PLEKHG2	-1.18129	8.77542e-15		ENSG00000105245	NUMBL	0.38554	0.000292075		ENSG00000211455	STK38L	-0.502973	0.0104341												POLD3
ENSG00000110395	CBL	-1.09023	9.05546e-15		ENSG00000067082	KLF6	0.385222	0.000139478		ENSG00000146083	RNF44	-0.503746	0.00529558												YARS
ENSG00000171320	ESCO2	-1.69841	9.3875e-15		ENSG00000143753	DEGS1	0.38508	0.00295846		ENSG00000141753	IGFBP4	-0.504981	0.0347049												MYO19
ENSG00000184349	EFNA5	1.6716	9.9024e-15		ENSG00000160948	VPS28	0.384807	0.000833945		ENSG00000137817	PARP6	-0.505107	0.00583416												GFPT2
ENSG00000138119	MYOF	-0.766893	1.06756e-14		ENSG00000240342	RPS2P5	0.3846	0.0113251		ENSG00000106462	EZH2	-0.505283	0.0484401												KLF2
ENSG00000106367	AP1S1	1.11046	1.16633e-14		ENSG00000160199	PKNOX1	0.38458	0.0042833		ENSG00000161800	RACGAP1	-0.506212	0.0109582												HS3ST3A1
ENSG00000107566	ERLIN1	-0.953804	1.16761e-14		ENSG00000143553	SNAPIN	0.38442	0.0162453		ENSG00000177595	PIDD1	-0.507578	0.0190654												PLP2
ENSG00000132639	SNAP25	2.36181	1.20463e-14		ENSG00000174233	ADCY6	0.384394	0.000193222		ENSG00000145476	CYP4V2	-0.507917	0.0327326												EVA1A
ENSG00000119772	DNMT3A	-0.972644	1.23073e-14		ENSG00000164889	SLC4A2	0.384111	0.000101369		ENSG00000108797	CNTNAP1	-0.511327	0.000773825												EGR3
ENSG00000133069	TMCC2	-1.3573	1.23073e-14		ENSG00000065427	KARS	0.383971	0.0132082		ENSG00000075856	SART3	-0.513289	0.00560503												SIPA1L3
ENSG00000135720	DYNC1LI2	0.880151	1.26467e-14		ENSG00000186866	POFUT2	0.383895	0.000671199		ENSG00000181744	DIPK2A	-0.514798	0.0373357												GATA6
ENSG00000137656	BUD13	-1.40268	1.26497e-14		ENSG00000270069	MIR222HG	0.3838	0.0199035		ENSG00000075223	SEMA3C	-0.51535	0.0120235												ANKRD13A
ENSG00000163689	C3orf67	-1.75533	1.26868e-14		ENSG00000100300	TSPO	0.383629	0.000357653		ENSG00000100263	RHBDD3	-0.515447	0.0299702												COLGALT2
ENSG00000176490	DIRAS1	-0.931888	1.27615e-14		ENSG00000110619	CARS	0.383587	0.000244497		ENSG00000241878	PISD	-0.515677	0.000446986												RASL12
ENSG00000184985	SORCS2	-1.73584	1.30669e-14		ENSG00000123178	SPRYD7	0.383497	0.00206505		ENSG00000006534	ALDH3B1	-0.515792	0.000999363												ITGA4
ENSG00000115282	TTC31	-1.14287	1.32047e-14		ENSG00000100028	SNRPD3	0.38331	0.0174384		ENSG00000117569	PTBP2	-0.515852	0.0254923												PARP1
ENSG00000070540	WIPI1	1.05219	1.32568e-14		ENSG00000068323	TFE3	0.383259	4.82133e-05		ENSG00000114268	PFKFB4	-0.517496	0.00313075												COL7A1
ENSG00000110318	CEP126	2.14871	1.33309e-14		ENSG00000151779	NBAS	0.383245	0.000509136		ENSG00000135245	HILPDA	-0.517975	0.039319												DBNDD2
ENSG00000157617	C2CD2	-0.741669	1.37443e-14		ENSG00000266338	NBPF15	0.383162	0.0122008		ENSG00000119669	IRF2BPL	-0.519197	0.00971069												ZNF300
ENSG00000108641	B9D1	1.5126	1.3975e-14		ENSG00000120265	PCMT1	0.383081	0.00247898		ENSG00000174010	KLHL15	-0.519368	0.0429161												RCAN3
ENSG00000203995	ZYG11A	-2.26037	1.49028e-14		ENSG00000118762	PKD2	0.383032	0.000938141		ENSG00000133657	ATP13A3	-0.520082	0.00633235												C12orf75
ENSG00000159692	CTBP1	-0.778324	1.54893e-14		ENSG00000146826	MAP11	0.382733	0.0018		ENSG00000166133	RPUSD2	-0.52054	0.026482												AL513165.1
ENSG00000151233	GXYLT1	1.19497	1.60832e-14		ENSG00000105556	MIER2	0.382664	0.000277511		ENSG00000112983	BRD8	-0.521105	0.000597992												CORIN
ENSG00000163053	SLC16A14	2.27658	1.63794e-14		ENSG00000251493	FOXD1	0.382309	0.0121614		ENSG00000003436	TFPI	-0.521923	0.00604326												PPP1R14B
ENSG00000261236	BOP1	-1.09738	1.63977e-14		ENSG00000152894	PTPRK	0.382131	0.00129496		ENSG00000184374	COLEC10	-0.522245	0.0404334												ATP10A
ENSG00000139645	ANKRD52	-0.920496	1.64694e-14		ENSG00000135387	CAPRIN1	0.382047	0.0227679		ENSG00000092964	DPYSL2	-0.522306	0.000570074												LYPD1
ENSG00000164331	ANKRA2	1.08513	1.64735e-14		ENSG00000075413	MARK3	0.381645	0.000169829		ENSG00000104312	RIPK2	-0.522498	0.000731159												PSMC3IP
ENSG00000133739	LRRCC1	-1.63513	1.64735e-14		ENSG00000088367	EPB41L1	0.381436	0.0460938		ENSG00000091136	LAMB1	-0.524012	1.64414e-05												CEP78
ENSG00000064042	LIMCH1	2.3025	1.6629e-14		ENSG00000113068	PFDN1	0.381304	0.00236689		ENSG00000226087	AC073283.2	-0.525326	0.0223372												GPC2
ENSG00000133424	LARGE1	-0.965037	1.70436e-14		ENSG00000180801	ARSJ	0.381294	0.000488306		ENSG00000166532	RIMKLB	-0.52606	0.0396003												ENPP1
ENSG00000185033	SEMA4B	-1.01159	1.71027e-14		ENSG00000010803	SCMH1	0.381221	0.0400109		ENSG00000092010	PSME1	-0.52608	0.00317467												POSTN
ENSG00000138036	DYNC2LI1	1.51701	1.71191e-14		ENSG00000182749	PAQR7	0.380976	0.000907321		ENSG00000127580	WDR24	-0.526908	0.0124089												ARL6IP1
ENSG00000107104	KANK1	-0.998568	1.71251e-14		ENSG00000196227	FAM217B	0.380849	0.0150325		ENSG00000067369	TP53BP1	-0.530393	0.00104667												ACTG2
ENSG00000099901	RANBP1	-1.07297	1.71901e-14		ENSG00000133193	FAM104A	0.380777	0.00946792		ENSG00000184436	THAP7	-0.531983	0.0130446												EZR
ENSG00000130303	BST2	6.39979	1.76247e-14		ENSG00000112685	EXOC2	0.380453	0.00139396		ENSG00000105327	BBC3	-0.533448	0.0200214												LZTS1
ENSG00000154832	CXXC1	-0.819429	1.80248e-14		ENSG00000078401	EDN1	0.380436	0.020866		ENSG00000115884	SDC1	-0.535941	0.000348436												CHEK1
ENSG00000162409	PRKAA2	1.54099	1.88255e-14		ENSG00000187678	SPRY4	0.380311	0.00341905		ENSG00000149090	PAMR1	-0.536009	3.81115e-05												CHSY3
ENSG00000124635	HIST1H2BJ	1.93005	1.88435e-14		ENSG00000198925	ATG9A	0.380194	0.0071082		ENSG00000145777	TSLP	-0.536068	0.0220914												TAGLN2
ENSG00000000971	CFH	0.919217	1.89497e-14		ENSG00000042088	TDP1	0.380116	0.0272274		ENSG00000137497	NUMA1	-0.537822	0.000766113												WIPF1
ENSG00000124225	PMEPA1	-0.920002	2.02713e-14		ENSG00000111328	CDK2AP1	0.379943	0.000665512		ENSG00000142089	IFITM3	-0.538551	0.0115093												SERPINE1
ENSG00000109929	SC5D	1.26609	2.09853e-14		ENSG00000162104	ADCY9	0.379896	0.00878752		ENSG00000204681	GABBR1	-0.539309	0.0156916												DOCK10
ENSG00000072110	ACTN1	-0.9021	2.10673e-14		ENSG00000148341	SH3GLB2	0.379883	0.00356613		ENSG00000123992	DNPEP	-0.539623	0.00177824												TDP1
ENSG00000142230	SAE1	-0.83478	2.13878e-14		ENSG00000081177	EXD2	0.379845	0.00106886		ENSG00000168542	COL3A1	-0.539644	0.0221661												IDH2
ENSG00000080546	SESN1	1.37425	2.15235e-14		ENSG00000097021	ACOT7	0.379671	0.000576763		ENSG00000169594	BNC1	-0.539941	0.0232867												PASK
ENSG00000103550	KNOP1	-1.01345	2.20879e-14		ENSG00000111229	ARPC3	0.379574	0.000225473		ENSG00000152953	STK32B	-0.54029	0.00522357												TOX2
ENSG00000144583	2022-03-04	-1.03917	2.24563e-14		ENSG00000173457	PPP1R14B	0.379109	0.0150151		ENSG00000099284	H2AFY2	-0.54142	0.014569												ITGA6
ENSG00000111252	SH2B3	-1.00447	2.25002e-14		ENSG00000124802	EEF1E1	0.379108	0.0109693		ENSG00000149554	CHEK1	-0.541516	0.00549246												SSRP1
ENSG00000100281	HMGXB4	-1.04744	2.26931e-14		ENSG00000179218	CALR	0.378808	3.61774e-05		ENSG00000067445	TRO	-0.542638	0.00182042												TTLL12
ENSG00000130340	SNX9	-0.712015	2.27124e-14		ENSG00000237190	CDKN2AIPNL	0.378775	0.0349494		ENSG00000114423	CBLB	-0.542895	0.0101983												NGF
ENSG00000205084	TMEM231	1.26968	2.31024e-14		ENSG00000169718	DUS1L	0.378772	0.00139089		ENSG00000186834	HEXIM1	-0.544655	0.00104298												CDC42EP1
ENSG00000182636	NDN	1.25155	2.32368e-14		ENSG00000189043	NDUFA4	0.378734	0.000466031		ENSG00000148175	STOM	-0.546196	0.000393788												LRRCC1
ENSG00000149150	SLC43A1	-1.20521	2.34668e-14		ENSG00000167085	PHB	0.378081	0.0125182		ENSG00000131459	GFPT2	-0.546514	0.00744448												TSPAN18
ENSG00000182095	TNRC18	-0.805474	2.3883e-14		ENSG00000184216	IRAK1	0.377957	0.00014376		ENSG00000176890	TYMS	-0.546894	0.00362585												ADAMTS2
ENSG00000149591	TAGLN	-0.986565	2.44373e-14		ENSG00000128607	KLHDC10	0.37794	0.00507823		ENSG00000254726	MEX3A	-0.547037	0.0162575												DAZAP1
ENSG00000204138	PHACTR4	-0.864444	2.44931e-14		ENSG00000049245	VAMP3	0.377894	8.75208e-05		ENSG00000161179	YDJC	-0.547066	0.0377507												NDC1
ENSG00000204947	ZNF425	1.65228	2.47045e-14		ENSG00000103197	TSC2	0.377882	0.000237548		ENSG00000118965	WDR35	-0.547145	0.04762												BAALC
ENSG00000160058	BSDC1	0.780776	2.48983e-14		ENSG00000084623	EIF3I	0.377693	0.0102234		ENSG00000165801	ARHGEF40	-0.547188	0.000653948												MB21D2
ENSG00000129625	REEP5	1.03728	2.52799e-14		ENSG00000138375	SMARCAL1	0.377531	0.0149474		ENSG00000023330	ALAS1	-0.550104	0.00643784												ARID3B
ENSG00000188827	SLX4	-1.08893	2.60268e-14		ENSG00000136193	SCRN1	0.377294	0.00454466		ENSG00000131470	PSMC3IP	-0.550231	0.0157708												SYNE3
ENSG00000004660	CAMKK1	-1.17748	2.64718e-14		ENSG00000135269	TES	0.377229	0.00197033		ENSG00000197442	MAP3K5	-0.55086	4.03674e-05												GRPR
[truncated: 7,454 more rows]

## Sheet: MDM2i IMR90 pathways
IR/P								IRRG/IR								IRHDM/IR								Intersect of IR/P, IRRG/IR, and IRHDM/IR
[truncated: 65 more rows]

## Sheet: MDM2i IMR90 clusters
Cluster 1.1	gene_name	Prolif_DMSO	Prolif_RG	Prolif_HDM	IR_DMSO	IR_RG	IR_HDM	Cluster 1.2	gene_name	Prolif_DMSO	Prolif_RG	Prolif_HDM	IR_DMSO	IR_RG	IR_HDM		Cluster 1.1 pathways								Cluster 1.2 pathways								Cluster 2	gene_name	Prolif_DMSO	Prolif_RG	Prolif_HDM	IR_DMSO	IR_RG	IR_HDM		Gene Set	Description	Size	Expect	Ratio	P Value	FDR
[truncated: 6,038 more rows]

[truncated: 1 more sheets: MDM2i IMR90 secretomes (FPKM)]
