# Supplementary material for: p53 enhances DNA repair and suppresses cytoplasmic chromatin fragments and inflammation in senescent cells
Source: Nat Commun. 2025 Mar 5;16:2229. doi: 10.1038/s41467-025-57229-3 (PMC11882782; doi:10.1038/s41467-025-57229-3)
Supplement: Supplementary file 4 — Supplementary Dataset 2 [file 41467_2025_57229_MOESM4_ESM.xlsx]

## Sheet: Key
Abbreviation	Meaning
DE	differentially expressed
HDM	HDM201

## Sheet: Effect of age DE
Female old vehicle/female young vehicle	gene_id	gene_symbol	baseMean	log2FoldChange	lfcSE	stat	pvalue	padj		Male old vehicle/male young vehicle	gene_id	gene_symbol	baseMean	log2FoldChange	lfcSE	stat	pvalue	padj
	ENSMUSG00000000049	Apoh	42342	-0.261648	0.101226	-2.58479	0.00974389	0.0356339			ENSMUSG00000000056	Narf	860.401	-0.504991	0.168138	-3.00343	0.00266954	0.0490506
	ENSMUSG00000000056	Narf	843.151	-0.519869	0.142553	-3.64685	0.00026548	0.00182671			ENSMUSG00000000386	Mx1	60.0862	2.09496	0.569678	3.67744	0.000235583	0.00994466
	ENSMUSG00000000085	Scmh1	194.636	-0.364771	0.131634	-2.7711	0.00558679	0.0228686			ENSMUSG00000000409	Lck	32.7707	2.13361	0.646561	3.29994	0.000967056	0.0259271
	ENSMUSG00000000088	Cox5a	2504.91	-0.378415	0.0889549	-4.25401	2.1e-05	0.00021267			ENSMUSG00000000682	Cd52	164.653	2.16764	0.696045	3.11423	0.00184428	0.0394646
	ENSMUSG00000000120	Ngfr	94.1257	0.896048	0.20425	4.38702	1.15e-05	0.00012736			ENSMUSG00000000686	Abhd15	477.88	-0.895633	0.152343	-5.87904	4.12657660425435e-09	1.5463146238221e-06
	ENSMUSG00000000134	Tfe3	490.574	0.407622	0.0960724	4.24286	2.21e-05	0.00022247			ENSMUSG00000000740	Rpl13	5549.02	0.398776	0.114652	3.47815	0.000504894	0.0170156
	ENSMUSG00000000142	Axin2	253.841	-0.706909	0.213905	-3.30479	0.00095048	0.0053009			ENSMUSG00000000982	Ccl3	9.21014	2.73752	0.87193	3.13961	0.0016917	0.0374249
	ENSMUSG00000000171	Sdhd	3717.06	-0.318203	0.0786258	-4.04705	5.19e-05	0.00046026			ENSMUSG00000001076	C1ql4	24.4454	1.83928	0.536056	3.43114	0.00060105	0.0190959
	ENSMUSG00000000184	Ccnd2	169.486	0.666077	0.183162	3.63655	0.00027631	0.00189092			ENSMUSG00000001138	Cnnm3	347.573	-0.525912	0.106779	-4.92521	8.42676741403663e-07	0.000150867
	ENSMUSG00000000244	Tspan32	13.1819	1.73224	0.428568	4.04192	5.3e-05	0.00046945			ENSMUSG00000001211	Agpat3	3506.83	-0.363906	0.118196	-3.07882	0.0020782	0.0423339
	ENSMUSG00000000266	Mid2	88.0054	-0.531361	0.176606	-3.00874	0.00262337	0.0122842			ENSMUSG00000001313	Rnd2	399.381	0.752528	0.225457	3.33778	0.000844496	0.0237108
	ENSMUSG00000000290	Itgb2	207.707	1.83608	0.243212	7.54932	4.38e-14	4.15e-12			ENSMUSG00000001334	Fndc5	6.44536	2.42307	0.622629	3.89167	9.95572067997294e-05	0.00557002
	ENSMUSG00000000301	Pemt	7447.34	-0.330637	0.075779	-4.36317	1.28e-05	0.00013975			ENSMUSG00000001741	Il16	68.8972	1.51228	0.475634	3.1795	0.00147531	0.0342037
	ENSMUSG00000000303	Cdh1	410.903	-1.01566	0.338809	-2.99774	0.00271989	0.0126353			ENSMUSG00000001750	Tcirg1	1490.95	0.531855	0.114834	4.63153	3.62976527275982e-06	0.000495648
	ENSMUSG00000000317	Bcl6b	29.2116	0.980818	0.303054	3.23644	0.00121031	0.00652214			ENSMUSG00000001773	Folh1	4.35044	4.94072	1.42819	3.45942	0.000541337	0.0178011
	ENSMUSG00000000320	Alox12	16.6598	1.58344	0.420867	3.76233	0.00016833	0.00124327			ENSMUSG00000001870	Ltbp1	64.0765	1.39977	0.438389	3.19298	0.00140811	0.0332193
	ENSMUSG00000000340	Dbt	1878.87	-0.397509	0.0971118	-4.09331	4.25e-05	0.00038966			ENSMUSG00000002007	Srpk3	19.5105	4.11492	1.13732	3.61807	0.000296812	0.0116647
	ENSMUSG00000000355	Mcts1	457.947	-0.2975	0.106799	-2.78561	0.00534264	0.0220109			ENSMUSG00000002033	Cd3g	15.4406	2.29422	0.651342	3.52231	0.00042781	0.0154558
	ENSMUSG00000000374	Trappc10	463.126	0.386784	0.122984	3.14499	0.00166094	0.00846684			ENSMUSG00000002076	Hsf2bp	34.1398	3.90849	0.461401	8.47093	2.43449484641518e-17	4.3585572733653e-14
	ENSMUSG00000000385	Tmprss2	162.128	0.616326	0.178426	3.45425	0.00055184	0.00339464			ENSMUSG00000002228	Ppm1j	8.89687	1.74715	0.549368	3.18029	0.0014713	0.03416
	ENSMUSG00000000399	Ndufa9	2193.67	-0.376879	0.0656463	-5.74105	9.41e-09	2.65e-07			ENSMUSG00000002324	Rec8	109.291	2.05263	0.423624	4.84539	1.26360241292165e-06	0.00021432
	ENSMUSG00000000440	Pparg	170.693	0.650862	0.149935	4.34095	1.42e-05	0.00015196			ENSMUSG00000002325	Irf9	796.671	0.527249	0.1576	3.34548	0.000821406	0.0234253
	ENSMUSG00000000486	2023-09-01	51.4999	0.701571	0.229442	3.05773	0.0022302	0.0107296			ENSMUSG00000002831	Plin4	257.756	-1.3072	0.421073	-3.10444	0.00190637	0.0401037
	ENSMUSG00000000489	Pdgfb	51.6371	0.80353	0.24505	3.27905	0.00104158	0.0057263			ENSMUSG00000002910	Arrdc2	331.968	0.8434	0.201749	4.18044	2.90942441038597e-05	0.00244164
	ENSMUSG00000000530	Acvrl1	85.3118	0.88246	0.203285	4.34099	1.42e-05	0.00015196			ENSMUSG00000003161	Sri	657.969	0.675686	0.133048	5.07853	3.80362468773529e-07	7.38407284258779e-05
	ENSMUSG00000000552	Zfp385a	540.359	1.28411	0.181675	7.0682	1.57e-12	1.09e-10			ENSMUSG00000003731	Kpna6	905.699	-0.441017	0.1178	-3.74379	0.000181267	0.0081358
	ENSMUSG00000000555	Itga5	727.307	0.975105	0.186471	5.22926	1.7e-07	3.32e-06			ENSMUSG00000004069	Dnaja3	1798.89	-0.40424	0.0738168	-5.47626	4.34416347001475e-08	1.14750009823521e-05
	ENSMUSG00000000561	Wdr77	310.392	-0.326162	0.106221	-3.07059	0.00213635	0.0103471			ENSMUSG00000004070	Hmox2	753.944	-0.449871	0.0959081	-4.69065	2.72341190252907e-06	0.00039893
	ENSMUSG00000000563	Atp5f1	5330.32	-0.480612	0.0901981	-5.3284	9.91e-08	2.07e-06			ENSMUSG00000004071	Cdip1	2163.48	-0.694433	0.202395	-3.43108	0.000601188	0.0190959
	ENSMUSG00000000567	Sox9	88.841	0.99714	0.212347	4.69581	2.66e-06	3.64e-05			ENSMUSG00000004105	Angptl2	247.169	0.696454	0.174455	3.99217	6.54706040593727e-05	0.00423666
	ENSMUSG00000000581	C1d	677.041	-0.377182	0.091401	-4.12667	3.68e-05	0.00034369			ENSMUSG00000004462	Tbccd1	418.208	-0.409491	0.10676	-3.83563	0.000125245	0.00640441
	ENSMUSG00000000628	Hk2	35.4158	1.98849	0.312428	6.36462	1.96e-10	8.33e-09			ENSMUSG00000004535	Tax1bp1	2243.15	-0.254517	0.0754837	-3.37181	0.00074675	0.0221184
	ENSMUSG00000000673	Haao	12221.5	-0.425581	0.0828668	-5.13573	2.81e-07	5.17e-06			ENSMUSG00000004612	Nkg7	22.0185	2.20034	0.649078	3.38995	0.000699066	0.0210602
	ENSMUSG00000000682	Cd52	117.964	1.49543	0.175072	8.54184	1.32e-17	2.38e-15			ENSMUSG00000004631	Sgce	161.162	0.787369	0.171034	4.60359	4.15261183250668e-06	0.000552984
	ENSMUSG00000000690	Hoxb6	6.71768	1.7568	0.572496	3.06867	0.00215013	0.0104047			ENSMUSG00000004891	Nes	29.1295	1.32091	0.319871	4.1295	3.63554618585889e-05	0.00280337
	ENSMUSG00000000693	Loxl3	62.9968	0.70184	0.251106	2.795	0.00518999	0.0214779			ENSMUSG00000004951	Hspb1	490.891	0.813132	0.180573	4.50307	6.69782421337386e-06	0.000775146
	ENSMUSG00000000711	Rab5b	2292.5	-0.298657	0.0845228	-3.53344	0.00041018	0.0026337			ENSMUSG00000004952	Rasa4	68.2563	1.47891	0.38871	3.80466	0.000141998	0.006997
	ENSMUSG00000000732	Icosl	32.3913	0.732671	0.285591	2.56546	0.010304	0.0373857			ENSMUSG00000004996	Mri1	509.869	0.354471	0.113116	3.1337	0.00172618	0.0381013
	ENSMUSG00000000739	Sult5a1	391.394	-1.35461	0.243021	-5.57403	2.49e-08	6.25e-07			ENSMUSG00000005371	Fbxo11	496.644	-0.31054	0.0996371	-3.11671	0.00182884	0.0393824
	ENSMUSG00000000753	Serpinf1	14694.8	-0.297197	0.0778968	-3.81527	0.00013603	0.00104273			ENSMUSG00000005553	Atp4a	36.795	-1.90699	0.563351	-3.38509	0.000711541	0.0213105
	ENSMUSG00000000782	Tcf7	139.124	0.423736	0.171064	2.47706	0.0132471	0.0456974			ENSMUSG00000005580	Adcy9	275.102	-0.693377	0.197271	-3.51484	0.000440021	0.0157215
	ENSMUSG00000000881	Dlg3	360.446	-0.38902	0.122373	-3.17896	0.00147806	0.00767121			ENSMUSG00000005980	Dnase1	23.8249	1.14443	0.370682	3.08736	0.00201941	0.0414722
	ENSMUSG00000000901	Mmp11	24.7802	0.90621	0.308742	2.93516	0.00333371	0.0148894			ENSMUSG00000006205	Htra1	51.1082	1.23691	0.375677	3.29249	0.000993034	0.0264039
	ENSMUSG00000000934	Top1mt	505.831	0.279556	0.112945	2.47515	0.0133179	0.0459131			ENSMUSG00000006333	Rps9	4732.27	0.422664	0.117557	3.59541	0.00032388	0.0124551
	ENSMUSG00000000957	Mmp14	1157	1.10406	0.139593	7.90913	2.59e-15	2.95e-13			ENSMUSG00000006522	Itih3	35224.7	-1.58396	0.484193	-3.27135	0.00107036	0.0278171
	ENSMUSG00000000958	Slc7a7	84.1742	0.641422	0.205687	3.11844	0.00181808	0.00907566			ENSMUSG00000006678	Pola1	70.7287	0.95112	0.239047	3.97881	6.92620284176719e-05	0.00439065
	ENSMUSG00000000959	Oxa1l	942.916	-0.258426	0.0909293	-2.84206	0.00448234	0.0190528			ENSMUSG00000006782	Cnp	391.517	1.27657	0.348197	3.66623	0.000246151	0.0102752
	ENSMUSG00000000982	Ccl3	4.95427	2.49621	0.779588	3.20197	0.00136493	0.00719311			ENSMUSG00000006800	Sulf2	220.978	-1.38431	0.20004	-6.92019	4.51039316521221e-12	5.19114036221888e-09
	ENSMUSG00000001018	Snapin	273.491	-0.468099	0.125371	-3.73371	0.00018868	0.00137154			ENSMUSG00000007659	Bcl2l1	654.541	-0.296863	0.0668239	-4.44247	8.89317460617222e-06	0.000968214
	ENSMUSG00000001020	S100a4	6.31968	1.59272	0.611808	2.6033	0.00923325	0.0341045			ENSMUSG00000008668	Rps18	4964.48	0.33343	0.0886841	3.75975	0.00017008	0.00774099
	ENSMUSG00000001025	S100a6	34.6201	1.68337	0.328808	5.11961	3.06e-07	5.57e-06			ENSMUSG00000009035	Tmem184b	636.934	0.470059	0.15668	3.00013	0.00269868	0.0491926
	ENSMUSG00000001029	Icam2	46.7769	0.8398	0.298959	2.80908	0.00496828	0.0207205			ENSMUSG00000009293	Ube2g2	627.638	-0.307416	0.0955657	-3.21681	0.00129626	0.0316287
	ENSMUSG00000001034	Mapk7	81.6264	0.668314	0.185844	3.59611	0.00032301	0.00215728			ENSMUSG00000010051	Hyal1	536.876	-0.721217	0.211996	-3.40203	0.000668862	0.0203731
	ENSMUSG00000001053	N4bp3	120.322	0.582091	0.203761	2.85673	0.00428031	0.0183823			ENSMUSG00000010175	Prox1	2067.5	-0.746711	0.209731	-3.56032	0.000370398	0.0137516
	ENSMUSG00000001062	Vps9d1	606.163	-0.40389	0.0879959	-4.58987	4.44e-06	5.62e-05			ENSMUSG00000010358	Ifi35	493.539	0.48756	0.13416	3.63418	0.000278863	0.0111911
	ENSMUSG00000001065	Zfp276	852.755	-1.03093	0.171331	-6.01715	1.78e-09	5.96e-08			ENSMUSG00000011034	Slc5a1	52.1295	2.17412	0.435672	4.99026	6.02965395802392e-07	0.000111673
	ENSMUSG00000001076	C1ql4	8.916	2.31571	0.609426	3.79982	0.0001448	0.00109779			ENSMUSG00000011305	Plin5	987.417	-1.24302	0.338525	-3.67189	0.000240765	0.0101291
	ENSMUSG00000001095	Slc13a2	63.7618	-0.544502	0.216616	-2.51367	0.0119481	0.0421266			ENSMUSG00000012017	Scarf2	146.639	0.886027	0.224336	3.94955	7.82981967286945e-05	0.00469003
	ENSMUSG00000001119	Col6a1	227.742	0.55487	0.168364	3.29567	0.00098188	0.00545953			ENSMUSG00000012535	Tnpo3	822.721	-0.302264	0.0874559	-3.45619	0.000547867	0.0179426
	ENSMUSG00000001123	Lgals9	9250.7	-0.313182	0.0984854	-3.17998	0.00147284	0.00764653			ENSMUSG00000013236	Ptprs	137.203	0.672921	0.162939	4.12991	3.62913118940536e-05	0.00280337
	ENSMUSG00000001128	Cfp	675.663	1.11584	0.220396	5.06291	4.13e-07	7.25e-06			ENSMUSG00000014074	Rnf168	260.979	-0.353596	0.117928	-2.99841	0.00271391	0.0491926
	ENSMUSG00000001143	Lman2l	341.66	0.381533	0.107537	3.54792	0.00038828	0.00251626			ENSMUSG00000014329	Bicc1	82.5928	1.2473	0.413819	3.01412	0.00257729	0.0482882
	ENSMUSG00000001158	Snrnp27	212.546	-0.414446	0.112027	-3.69952	0.000216	0.00153745			ENSMUSG00000014353	Tmem87b	563.701	-0.644938	0.143303	-4.50052	6.77888802384928e-06	0.000775146
	ENSMUSG00000001227	Sema6b	143.327	0.49139	0.174731	2.81226	0.00491946	0.0205478			ENSMUSG00000014668	Chfr	360.455	-0.271994	0.0845582	-3.21664	0.00129699	0.0316287
	ENSMUSG00000001229	Dpp9	1471.97	0.749468	0.138279	5.41997	5.96e-08	1.33e-06			ENSMUSG00000015355	Cd48	65.9549	2.10818	0.689052	3.05953	0.00221684	0.0438289
	ENSMUSG00000001247	Lsr	3569.13	0.359135	0.104055	3.4514	0.00055769	0.00342682			ENSMUSG00000015396	Cd83	78.2066	3.86318	0.815518	4.73709	2.16804413162616e-06	0.000335901
	ENSMUSG00000001249	Hpn	9450.25	-0.383927	0.083472	-4.59948	4.24e-06	5.43e-05			ENSMUSG00000015437	Gzmb	15.0028	2.88783	0.742519	3.88923	0.000100562	0.00560676
	ENSMUSG00000001270	Ckb	167.97	1.07549	0.195595	5.49852	3.83e-08	9.07e-07			ENSMUSG00000015451	C4a	2280.33	1.10828	0.350967	3.15779	0.00158968	0.0361277
	ENSMUSG00000001281	Itgb7	61.6441	1.16149	0.251857	4.6117	3.99e-06	5.16e-05			ENSMUSG00000016024	Lbp	2872.99	-1.21959	0.367401	-3.31951	0.000901766	0.0247602
	ENSMUSG00000001288	Rarg	158.965	0.703427	0.144907	4.85434	1.21e-06	1.84e-05			ENSMUSG00000016262	Sertad4	9.00942	2.27538	0.73153	3.11044	0.00186808	0.0396355
	ENSMUSG00000001300	Efnb2	94.6925	0.89323	0.16983	5.25955	1.44e-07	2.88e-06			ENSMUSG00000016619	Nup50	700.417	-0.383026	0.101755	-3.76421	0.000167074	0.00767615
	ENSMUSG00000001348	Acp5	2417.01	0.431947	0.119629	3.61071	0.00030536	0.00206007			ENSMUSG00000016763	Scube1	17.5023	3.24957	0.7502	4.33161	1.48022405484034e-05	0.00142819
	ENSMUSG00000001366	Fbxo9	1144.71	-0.269388	0.0861123	-3.12833	0.00175805	0.0088344			ENSMUSG00000017291	Taok1	686.838	-0.357706	0.102232	-3.49896	0.000467076	0.0163741
	ENSMUSG00000001403	Ube2c	10.282	1.78768	0.485435	3.68263	0.00023084	0.00162466			ENSMUSG00000017466	Timp2	320.989	1.06068	0.276585	3.83493	0.0001256	0.00640441
	ENSMUSG00000001415	Smg5	662.252	0.352577	0.131077	2.68984	0.00714868	0.0278941			ENSMUSG00000017491	Rarb	29.0023	1.12564	0.342332	3.28815	0.00100849	0.0267373
	ENSMUSG00000001440	Kpnb1	2022.19	0.284397	0.0749639	3.79378	0.00014837	0.00112023			ENSMUSG00000017723	Wfdc2	143.496	0.927247	0.278551	3.32882	0.000872149	0.024271
	ENSMUSG00000001467	Cyp51	4411.86	-0.545634	0.115695	-4.71615	2.4e-06	3.33e-05			ENSMUSG00000017801	Mlx	644.211	-0.393626	0.113987	-3.45325	0.000553875	0.0181026
	ENSMUSG00000001504	Irx2	2.83036	5.06829	1.14791	4.41522	1.01e-05	0.00011351			ENSMUSG00000017830	Dhx58	248.044	0.784166	0.255394	3.07042	0.00213757	0.0430532
	ENSMUSG00000001507	Itga3	231.478	0.382343	0.143362	2.66697	0.0076539	0.0293753			ENSMUSG00000017929	B4galt5	959.461	0.505108	0.151702	3.3296	0.000869695	0.0242446
	ENSMUSG00000001525	Tubb5	1198.39	0.53525	0.120561	4.43965	9.01e-06	0.00010289			ENSMUSG00000017969	Ptgis	51.644	1.45083	0.447189	3.24434	0.00117723	0.0296386
	ENSMUSG00000001542	Ell2	1203.22	-0.561478	0.137707	-4.07733	4.56e-05	0.00041241			ENSMUSG00000018160	Med1	494.771	-0.481374	0.121008	-3.97804	6.94852698147752e-05	0.00439065
	ENSMUSG00000001552	Jup	1374.82	0.397127	0.0790467	5.02396	5.06e-07	8.62e-06			ENSMUSG00000018211	Wfdc15b	10.6317	3.81038	0.939841	4.05428	5.02888548897576e-05	0.00343349
	ENSMUSG00000001569	Nom1	380.262	0.298585	0.111998	2.66599	0.00767624	0.0294475			ENSMUSG00000018401	Mtmr4	888.818	-0.601876	0.147257	-4.08725	4.36524815124789e-05	0.00315804
	ENSMUSG00000001627	Ifrd1	366.293	-0.649347	0.131791	-4.9271	8.35e-07	1.35e-05			ENSMUSG00000018411	Mapt	86.5639	0.877561	0.287876	3.0484	0.00230066	0.0447711
	ENSMUSG00000001663	Gstt1	6494.12	-0.32665	0.0947262	-3.44836	0.000564	0.00345666			ENSMUSG00000018417	Myo1b	3294.2	-0.821841	0.173728	-4.73061	2.2384297121207e-06	0.000343503
	ENSMUSG00000001665	Gstt3	3833.13	-0.783153	0.109594	-7.14597	8.94e-13	6.59e-11			ENSMUSG00000018569	Cldn7	15.0856	1.69227	0.420604	4.02342	5.73585366921928e-05	0.00381908
	ENSMUSG00000001666	Ddt	5652.84	-0.499862	0.0988995	-5.05424	4.32e-07	7.49e-06			ENSMUSG00000018623	Mmp7	16.7522	3.79707	0.60816	6.24354	4.27783317332756e-10	2.46174021149382e-07
	ENSMUSG00000001700	Gramd3	818.365	-0.419505	0.143434	-2.92473	0.00344757	0.0152844			ENSMUSG00000018849	Wwc1	1161.38	0.394577	0.102154	3.86257	0.000112201	0.00604649
	ENSMUSG00000001707	Eef1e1	129.369	-0.481696	0.161821	-2.97672	0.00291347	0.0133551			ENSMUSG00000018920	Cxcl16	170.533	1.40467	0.353489	3.97374	7.07534120247283e-05	0.00439099
	ENSMUSG00000001729	Akt1	1411.07	0.556574	0.101691	5.4732	4.42e-08	1.02e-06			ENSMUSG00000018930	Ccl4	8.15727	5.86179	1.28351	4.567	4.9475297338335e-06	0.000617981
	ENSMUSG00000001741	Il16	63.4885	0.793016	0.220585	3.59506	0.00032431	0.00216401			ENSMUSG00000018965	Ywhah	968.949	0.507143	0.16421	3.08838	0.00201253	0.0414679
	ENSMUSG00000001750	Tcirg1	1544.37	0.759286	0.0978796	7.75734	8.67e-15	9.11e-13			ENSMUSG00000019082	Slc25a22	3589.48	-0.623151	0.139309	-4.47315	7.7074512175947e-06	0.000862432
	ENSMUSG00000001751	Naglu	893.69	-0.268604	0.0841954	-3.19024	0.00142152	0.00742888			ENSMUSG00000019189	Rnf145	647.955	0.824208	0.208453	3.95393	7.68765138139655e-05	0.0046638
	ENSMUSG00000001763	Tspan33	192.33	0.656264	0.207935	3.1561	0.00159896	0.00821397			ENSMUSG00000019194	Scn1b	145.505	1.40505	0.309488	4.53991	5.6279150976213e-06	0.000686989
	ENSMUSG00000001802	Lrp3	515.801	0.372467	0.102426	3.63646	0.00027641	0.00189092			ENSMUSG00000019302	Atp6v0a1	1005.5	-0.352229	0.0844741	-4.16966	3.05048366871172e-05	0.00252064
	ENSMUSG00000001844	Zdhhc4	355.777	-0.291934	0.0983006	-2.96981	0.00297983	0.0136173			ENSMUSG00000019368	Sec14l4	3699.02	-0.749035	0.244514	-3.06336	0.00218864	0.0434841
	ENSMUSG00000001870	Ltbp1	69.3091	0.591562	0.202446	2.92208	0.00347704	0.0153965			ENSMUSG00000019539	Rcn3	89.5268	1.06908	0.322066	3.31943	0.000902019	0.0247602
	ENSMUSG00000001891	Ugp2	6874.11	-0.8539	0.0946196	-9.02456	1.8e-19	4.2e-17			ENSMUSG00000019731	Slc35e1	823.845	-0.481528	0.147663	-3.261	0.0011102	0.0285488
	ENSMUSG00000001910	Nacc1	581.262	0.426028	0.120439	3.5373	0.00040424	0.00260647			ENSMUSG00000019822	Smpd2	588.373	-0.409297	0.0789235	-5.186	2.14864392218366e-07	4.67852696191152e-05
	ENSMUSG00000001942	Siae	679.006	-0.422957	0.0918144	-4.60665	4.09e-06	5.27e-05			ENSMUSG00000019838	Slc16a10	1983.71	-0.762446	0.1585	-4.81039	1.50633849944176e-06	0.000247701
	ENSMUSG00000001983	Taco1	266.105	0.343216	0.140472	2.44331	0.0145532	0.0493884			ENSMUSG00000019929	Dcn	2023.01	0.576348	0.1501	3.83976	0.000123156	0.00636031
	ENSMUSG00000001986	Gria3	23.4929	-2.05591	0.342761	-5.99808	2e-09	6.63e-08			ENSMUSG00000019978	Epb41l2	231.932	0.550444	0.182096	3.02283	0.00250424	0.0473046
	ENSMUSG00000002010	Idh3g	1228.07	-0.444009	0.0829283	-5.35414	8.6e-08	1.83e-06			ENSMUSG00000019987	Arg1	29657	-0.632659	0.167671	-3.77322	0.000161157	0.00757271
	ENSMUSG00000002014	Ssr4	1545.39	-0.298894	0.0919271	-3.25142	0.0011483	0.0062427			ENSMUSG00000020017	Hal	7570.48	-0.797619	0.252822	-3.15486	0.00160575	0.0364414
	ENSMUSG00000002020	Ltbp2	30.2651	0.885475	0.315278	2.80855	0.00497647	0.0207495			ENSMUSG00000020115	Tbk1	543.363	-0.266673	0.0891115	-2.99257	0.00276638	0.0498042
	ENSMUSG00000002031	Ift46	426.03	-0.329976	0.106711	-3.09225	0.00198647	0.00974052			ENSMUSG00000020128	Vps54	709.508	-0.336627	0.0979415	-3.43702	0.000588148	0.0188781
	ENSMUSG00000002032	Tmem25	1778.3	-0.748795	0.139783	-5.35684	8.47e-08	1.8e-06			ENSMUSG00000020248	Nfyb	648.758	0.286057	0.0844791	3.38613	0.000708852	0.0212695
	ENSMUSG00000002043	Trappc6a	254.933	-0.424637	0.126953	-3.34484	0.00082331	0.00473319			ENSMUSG00000020257	Wdr82	926.406	-0.251971	0.072328	-3.48373	0.00049448	0.0168804
	ENSMUSG00000002076	Hsf2bp	9.98591	3.00662	0.581001	5.1749	2.28e-07	4.31e-06			ENSMUSG00000020329	Polrmt	525.833	-0.388667	0.121556	-3.19744	0.00138653	0.0328546
	ENSMUSG00000002107	Celf2	174.693	0.403209	0.130658	3.08599	0.00202878	0.00989827			ENSMUSG00000020388	Pdlim4	22.1593	1.44394	0.422051	3.42124	0.000623357	0.0194659
	ENSMUSG00000002111	Spi1	182.123	1.40794	0.212338	6.63062	3.34e-11	1.7e-09			ENSMUSG00000020399	Havcr2	13.4211	2.33409	0.587194	3.97499	7.03829002460952e-05	0.00439099
	ENSMUSG00000002204	Napsa	26.7761	1.85703	0.306521	6.05841	1.37e-09	4.76e-08			ENSMUSG00000020467	Efemp1	182.16	1.31335	0.295028	4.4516	8.52319324587628e-06	0.000934246
	ENSMUSG00000002222	Rmnd5a	3196.2	-0.609059	0.111317	-5.47138	4.47e-08	1.03e-06			ENSMUSG00000020486	Sept4	192.562	0.643213	0.193722	3.32028	0.000899262	0.0247602
	ENSMUSG00000002233	Rhoc	187.077	0.701661	0.142794	4.91379	8.93e-07	1.43e-05			ENSMUSG00000020549	Elac2	492.266	-0.288748	0.094912	-3.04228	0.00234797	0.0454175
	ENSMUSG00000002250	Ppard	460.312	1.54887	0.351343	4.40842	1.04e-05	0.00011689			ENSMUSG00000020638	Cmpk2	134.701	1.40092	0.412838	3.39338	0.000690364	0.0209095
	ENSMUSG00000002257	Def6	10.8463	1.43189	0.461998	3.09935	0.00193945	0.00954659			ENSMUSG00000020691	Mettl2	152.254	-0.40214	0.120258	-3.34397	0.000825897	0.0234331
	ENSMUSG00000002265	Peg3	128.708	0.510651	0.198084	2.57795	0.00993885	0.0362354			ENSMUSG00000020695	Mrc2	60.796	1.48113	0.48261	3.069	0.00214775	0.0431716
	ENSMUSG00000002274	Metrn	128.886	0.693317	0.151812	4.56693	4.95e-06	6.18e-05			ENSMUSG00000020709	Adap2	462.354	-0.678435	0.161772	-4.19377	2.74361404539456e-05	0.00235148
	ENSMUSG00000002324	Rec8	49.8386	1.15255	0.266179	4.32997	1.49e-05	0.00015902			ENSMUSG00000020741	Cluh	5078.62	-0.387604	0.116679	-3.32196	0.00089386	0.0246623
	ENSMUSG00000002365	Snx9	974.483	-0.391878	0.0738768	-5.30448	1.13e-07	2.34e-06			ENSMUSG00000020745	Pafah1b1	1268.09	-0.217278	0.0698357	-3.11127	0.00186282	0.0396015
	ENSMUSG00000002393	Nr2f6	2122.37	0.773548	0.143387	5.39481	6.86e-08	1.5e-06			ENSMUSG00000020810	Cygb	246.352	1.44584	0.245798	5.88221	4.04836439254462e-09	1.5463146238221e-06
	ENSMUSG00000002416	Ndufb2	808.609	-0.556647	0.0952786	-5.84231	5.15e-09	1.53e-07			ENSMUSG00000020814	Mxra7	51.5223	1.18954	0.305287	3.89647	9.76043264251078e-05	0.00553767
	ENSMUSG00000002458	Rgs19	42.2784	0.791861	0.272282	2.90824	0.00363471	0.0159564			ENSMUSG00000020826	Nos2	6.26702	2.99229	0.976958	3.06287	0.00219227	0.0435025
	ENSMUSG00000002504	Slc9a3r2	479.09	0.396944	0.094521	4.19953	2.67e-05	0.00026123			ENSMUSG00000020986	Sec23a	1398.58	-0.460401	0.114867	-4.00811	6.12064388421738e-05	0.00402539
	ENSMUSG00000002580	Mien1	585.474	-0.435312	0.093707	-4.64546	3.39e-06	4.51e-05			ENSMUSG00000021044	Adck1	230.091	-0.459409	0.101727	-4.51607	6.29963927260728e-06	0.000735551
	ENSMUSG00000002588	Pon1	19426	-0.277723	0.0898642	-3.09047	0.00199837	0.00978153			ENSMUSG00000021087	Rtn1	26.7191	1.39329	0.328459	4.24191	2.21625503464759e-05	0.00198392
	ENSMUSG00000002602	Axl	499.147	1.13055	0.155675	7.26228	3.81e-13	2.97e-11			ENSMUSG00000021091	Serpina3n	16186.6	-2.06949	0.50664	-4.08474	4.41258739396819e-05	0.00317411
	ENSMUSG00000002603	Tgfb1	247.143	0.964976	0.156937	6.14879	7.81e-10	2.89e-08			ENSMUSG00000021140	Pcnx	570.311	-0.414141	0.120886	-3.42589	0.000612778	0.0193162
	ENSMUSG00000002658	Gtf2f1	343.214	0.342789	0.121175	2.82887	0.00467128	0.0196946			ENSMUSG00000021180	Rps6ka5	82.103	1.38134	0.442582	3.12108	0.00180186	0.0391286
	ENSMUSG00000002660	Clpp	690.619	-0.272147	0.0988596	-2.75286	0.00590776	0.0238944			ENSMUSG00000021192	Golga5	441.283	-0.326841	0.0774708	-4.2189	2.45500627006061e-05	0.00217349
	ENSMUSG00000002668	Dennd1c	126.146	0.740613	0.17218	4.30139	1.7e-05	0.0001769			ENSMUSG00000021196	Pfkp	141.417	2.27361	0.611537	3.71786	0.000200921	0.00879737
	ENSMUSG00000002679	Med6	150.279	-0.427383	0.126648	-3.37457	0.00073932	0.00433282			ENSMUSG00000021208	Ifi27l2b	364.703	3.26502	0.638189	5.11607	3.11963218071253e-07	6.14895920698131e-05
	ENSMUSG00000002699	Lcp2	100.88	1.19441	0.246749	4.84058	1.29e-06	1.96e-05			ENSMUSG00000021223	Papln	42.5691	1.36673	0.34885	3.91781	8.93577864642142e-05	0.00521675
	ENSMUSG00000002731	Prkra	308.131	-0.317553	0.128137	-2.47824	0.0132033	0.0456256			ENSMUSG00000021240	Abcd4	350.153	-0.53208	0.168181	-3.16374	0.00155754	0.0355476
	ENSMUSG00000002769	Gnmt	47198.5	-0.73924	0.144263	-5.12426	2.99e-07	5.46e-06			ENSMUSG00000021242	Npc2	1712.2	0.502529	0.14687	3.42159	0.000622554	0.0194659
	ENSMUSG00000002847	Pla1a	1292.28	-0.330552	0.0972492	-3.39902	0.00067629	0.00402018			ENSMUSG00000021260	Hhipl1	33.1353	1.297	0.418174	3.10157	0.00192497	0.0402296
	ENSMUSG00000002885	Adgre5	432.573	0.752781	0.173319	4.34333	1.4e-05	0.00015071			ENSMUSG00000021288	Klc1	483.34	0.48038	0.10586	4.53787	5.68261308666619e-06	0.000688451
	ENSMUSG00000002900	Lamb1	164.728	0.491304	0.201139	2.44261	0.0145815	0.0494479			ENSMUSG00000021298	Gpr132	16.958	1.69246	0.555478	3.04685	0.0023125	0.0448931
	ENSMUSG00000002910	Arrdc2	1021.85	-1.15099	0.3026	-3.80367	0.00014257	0.00108531			ENSMUSG00000021306	Gpr137b	34.4155	1.1845	0.35225	3.36268	0.000771909	0.022651
	ENSMUSG00000002944	Cd36	1283.04	1.98078	0.130324	15.1989	3.6e-52	1.49e-48			ENSMUSG00000021322	Aoah	31.238	1.96189	0.530902	3.69539	0.000219551	0.00948427
	ENSMUSG00000002949	Timm44	781.871	-0.276558	0.0837995	-3.30023	0.00096605	0.00538233			ENSMUSG00000021451	Sema4d	81.2596	2.35199	0.704673	3.3377	0.000844757	0.0237108
	ENSMUSG00000002957	Ap2a2	1805.65	0.747813	0.110299	6.77987	1.2e-11	6.77e-10			ENSMUSG00000021493	Pdlim7	164.25	0.691684	0.189691	3.64638	0.000265956	0.0109042
	ENSMUSG00000002963	Pnkp	450.49	0.410907	0.141068	2.91282	0.00358182	0.0157748			ENSMUSG00000021611	Tert	129.17	-0.828063	0.169531	-4.88444	1.03723158905023e-06	0.000177797
	ENSMUSG00000002983	Relb	59.1512	1.47949	0.226677	6.52685	6.72e-11	3.13e-09			ENSMUSG00000021666	Gfm2	799.049	-0.430552	0.107747	-3.99595	6.44354004932241e-05	0.00418648
	ENSMUSG00000002997	Prkar2b	16.1744	1.32819	0.455907	2.91329	0.00357637	0.0157686			ENSMUSG00000021670	Hmgcr	3713.86	1.26721	0.279671	4.53109	5.86803028902472e-06	0.000700382
	ENSMUSG00000003038	Hmgn2	335.337	-0.844783	0.159416	-5.29925	1.16e-07	2.4e-06			ENSMUSG00000021711	Trappc13	441.123	-0.294188	0.0849155	-3.46448	0.000531252	0.0176465
	ENSMUSG00000003051	Elf3	17.0248	1.00591	0.368926	2.7266	0.00639903	0.0255699			ENSMUSG00000021794	Glud1	19841.9	-0.454445	0.12944	-3.51086	0.000446655	0.0158175
	ENSMUSG00000003153	Slc2a3	16.8904	1.19133	0.467542	2.54807	0.0108322	0.038827			ENSMUSG00000021824	Ap3m1	1699.13	-0.83342	0.20473	-4.07082	4.68470206691395e-05	0.00324242
	ENSMUSG00000003161	Sri	523.325	-0.369125	0.0860661	-4.28886	1.8e-05	0.0001859			ENSMUSG00000021838	Samd4	84.046	1.20217	0.288189	4.17145	3.02673830978014e-05	0.00251391
	ENSMUSG00000003206	Ebi3	15.1153	1.28808	0.506124	2.54499	0.010928	0.039103			ENSMUSG00000021880	Rnase6	20.0941	2.17243	0.715578	3.03591	0.00239807	0.0459455
	ENSMUSG00000003228	Grk5	85.6984	0.610587	0.17405	3.50812	0.00045128	0.00285634			ENSMUSG00000021911	Parg	248.464	-0.402195	0.128762	-3.12356	0.00178677	0.0390111
	ENSMUSG00000003283	Hck	132.31	1.60496	0.256512	6.25685	3.93e-10	1.58e-08			ENSMUSG00000021932	Rnaseh2b	130.661	0.758609	0.209996	3.61249	0.000303267	0.0118605
	ENSMUSG00000003299	Mrpl4	759.108	0.32324	0.0987924	3.27192	0.00106821	0.00585136			ENSMUSG00000021943	Gdf10	133.34	0.864751	0.20768	4.16386	3.12917977522053e-05	0.00257247
	ENSMUSG00000003308	Keap1	1112.34	0.400061	0.0887086	4.50984	6.49e-06	7.74e-05			ENSMUSG00000022048	Dpysl2	84.7201	0.862702	0.226405	3.81043	0.000138725	0.00689902
	ENSMUSG00000003352	Cacnb3	13.3302	1.1149	0.433594	2.57131	0.0101316	0.0368326			ENSMUSG00000022094	Slc39a14	5192.61	-0.914488	0.303087	-3.01725	0.00255083	0.047997
	ENSMUSG00000003355	Fkbp11	74.5454	-0.586127	0.194138	-3.01913	0.00253501	0.0119265			ENSMUSG00000022098	Bmp1	2821.74	-0.617938	0.203878	-3.03092	0.00243808	0.0465388
	ENSMUSG00000003363	Pld3	526.998	0.299711	0.094464	3.17275	0.00151002	0.0078078			ENSMUSG00000022106	Rcbtb2	582.63	0.412387	0.137531	2.99851	0.00271305	0.0491926
	ENSMUSG00000003378	Grik5	368.01	-0.404405	0.123436	-3.27622	0.00105206	0.00577815			ENSMUSG00000022126	Acod1	9.79285	3.13694	0.927169	3.38335	0.000716067	0.0213666
	ENSMUSG00000003379	Cd79a	41.9488	2.33726	0.363938	6.42214	1.34e-10	5.92e-09			ENSMUSG00000022129	Dct	32.8568	-1.4264	0.467686	-3.04991	0.00228908	0.0446537
	ENSMUSG00000003418	St8sia6	3.42709	3.52232	1.35141	2.6064	0.00914985	0.0338793			ENSMUSG00000022228	Zscan26	933.106	-0.28833	0.0856183	-3.36762	0.000758193	0.022375
	ENSMUSG00000003429	Rps11	3133.94	-0.276072	0.109411	-2.52326	0.0116274	0.0411883			ENSMUSG00000022270	Retreg1	1548.44	-1.07989	0.203204	-5.31431	1.07063554983991e-07	2.50016675573485e-05
	ENSMUSG00000003435	Supt5	1254.16	0.216105	0.0711882	3.03568	0.00239991	0.0113942			ENSMUSG00000022272	Myo10	662.345	0.600175	0.197842	3.03361	0.00241643	0.0461873
	ENSMUSG00000003438	Timm50	692.282	-0.278915	0.0828083	-3.3682	0.00075661	0.00441703			ENSMUSG00000022286	Grhl2	5.9557	2.17845	0.711738	3.06075	0.00220787	0.0437582
	ENSMUSG00000003464	Pex19	1924.66	-0.288877	0.089707	-3.22022	0.00128091	0.00683167			ENSMUSG00000022350	Washc5	490.967	-0.385685	0.118142	-3.26458	0.00109625	0.0283076
	ENSMUSG00000003476	Crhr2	19.4114	1.33182	0.350442	3.8004	0.00014446	0.00109621			ENSMUSG00000022394	L3mbtl2	294.971	-0.451712	0.106087	-4.25792	2.0633326714242e-05	0.00187833
	ENSMUSG00000003477	Inmt	13148.9	-0.886499	0.13004	-6.81713	9.29e-12	5.47e-10			ENSMUSG00000022416	Cacna1i	5.316	4.1283	1.33072	3.1023	0.00192024	0.040183
	ENSMUSG00000003484	Cyp4f18	26.4522	2.11588	0.300048	7.0518	1.77e-12	1.2e-10			ENSMUSG00000022433	Csnk1e	179.515	0.601782	0.175323	3.43241	0.000598248	0.0190883
	ENSMUSG00000003500	Impdh1	65.5391	0.963301	0.237335	4.05883	4.93e-05	0.00044191			ENSMUSG00000022468	Endou	9.57147	2.10839	0.693424	3.04055	0.00236149	0.0455151
	ENSMUSG00000003518	Dusp3	720.985	0.487562	0.113404	4.29933	1.71e-05	0.00017821			ENSMUSG00000022505	Emp2	343.442	0.860931	0.252273	3.41269	0.00064325	0.0197799
	ENSMUSG00000003526	Prodh	7429.3	-0.90642	0.149979	-6.04363	1.51e-09	5.17e-08			ENSMUSG00000022615	Tymp	927.415	-2.51244	0.395148	-6.35823	2.04094969910853e-10	1.31543290006943e-07
	ENSMUSG00000003528	Slc25a1	5835.01	-0.464502	0.0910077	-5.10398	3.33e-07	5.98e-06			ENSMUSG00000022679	Mpv17l	512.374	-0.455491	0.138657	-3.28501	0.00101979	0.0268898
	ENSMUSG00000003534	Ddr1	61.0296	0.743822	0.279879	2.65765	0.00786869	0.0300685			ENSMUSG00000022742	Cpox	2134.3	-0.520919	0.139313	-3.7392	0.000184604	0.00821694
	ENSMUSG00000003541	Ier3	21.8493	0.809041	0.301194	2.68611	0.00722893	0.0281274			ENSMUSG00000022807	Osbpl11	398.296	-0.352101	0.0862931	-4.08029	4.49796388469902e-05	0.00319834
	ENSMUSG00000003545	Fosb	9.08918	1.49254	0.505136	2.95474	0.00312936	0.0141649			ENSMUSG00000022827	Rabl3	189.682	-0.480708	0.149745	-3.21018	0.0013265	0.0320283
	ENSMUSG00000003555	Cyp17a1	5253.62	-0.897024	0.170647	-5.25662	1.47e-07	2.91e-06			ENSMUSG00000022887	Masp1	2902	-0.360699	0.0967747	-3.72721	0.000193614	0.00852379
	ENSMUSG00000003573	Homer3	44.5846	0.580607	0.223503	2.59776	0.00938345	0.034544			ENSMUSG00000022892	App	1392.35	0.734695	0.147428	4.98343	6.24663608445962e-07	0.000114377
	ENSMUSG00000003575	Crtc1	224.112	0.267819	0.107037	2.50211	0.0123457	0.0432804			ENSMUSG00000022894	Adamts5	41.6994	1.26538	0.373934	3.38397	0.000714457	0.0213582
	ENSMUSG00000003617	Cp	22412.8	0.510895	0.14748	3.46418	0.00053186	0.00328513			ENSMUSG00000022969	Il10rb	143.755	0.873223	0.273774	3.18958	0.0014248	0.0333688
	ENSMUSG00000003644	Rps6ka1	321.221	0.647844	0.132235	4.89917	9.62e-07	1.52e-05			ENSMUSG00000023034	Nr4a1	52.7325	1.35954	0.317654	4.27992	1.86957293977547e-05	0.00173129
	ENSMUSG00000003662	Ciao1	712.451	-0.310578	0.0767753	-4.04528	5.23e-05	0.00046351			ENSMUSG00000023039	Krt7	22.1914	1.36691	0.405214	3.3733	0.000742742	0.0220808
	ENSMUSG00000003808	Farsa	434.236	0.240673	0.0916981	2.62462	0.00867449	0.0325034			ENSMUSG00000023087	Noct	2233.86	1.74979	0.451941	3.87173	0.000108067	0.00584321
	ENSMUSG00000003809	Gcdh	10224.1	-0.306792	0.0737805	-4.15817	3.21e-05	0.00030472			ENSMUSG00000023176	Cpn2	7382.78	-0.53818	0.150795	-3.56894	0.000358432	0.0134312
	ENSMUSG00000003810	Mast2	317.812	0.338346	0.134312	2.51911	0.0117651	0.0416052			ENSMUSG00000023348	Trip6	359.64	0.374304	0.116233	3.2203	0.00128057	0.0315382
	ENSMUSG00000003949	Hlf	1341.94	-0.636569	0.131785	-4.83037	1.36e-06	2.04e-05			ENSMUSG00000023886	Smoc2	158.9	1.63917	0.374827	4.37315	1.22468607575072e-05	0.00124109
	ENSMUSG00000004035	Gstm7	1373.3	-0.385209	0.0985463	-3.90891	9.27e-05	0.00074976			ENSMUSG00000023905	Tnfrsf12a	171.398	0.711116	0.231039	3.0779	0.00208462	0.0424109
	ENSMUSG00000004040	Stat3	2552.43	0.68081	0.0916608	7.4275	1.11e-13	9.62e-12			ENSMUSG00000023992	Trem2	32.2772	2.85735	0.687549	4.15585	3.24078429957927e-05	0.00261817
	ENSMUSG00000004043	Stat5a	370.945	0.7806	0.13834	5.64264	1.67e-08	4.39e-07			ENSMUSG00000024063	Lbh	227.128	1.38538	0.360439	3.84359	0.000121246	0.00633632
	ENSMUSG00000004044	Cavin1	215.515	0.651531	0.199232	3.27021	0.00107466	0.00588284			ENSMUSG00000024069	Slc30a6	222.066	-0.43959	0.10987	-4.001	6.30740824760486e-05	0.00413135
	ENSMUSG00000004071	Cdip1	2287.39	-0.821721	0.147941	-5.55438	2.79e-08	6.89e-07			ENSMUSG00000024222	Fkbp5	2128.68	-1.29925	0.369358	-3.51759	0.00043548	0.0156458
	ENSMUSG00000004099	Dnmt1	259.413	0.485201	0.121756	3.98503	6.75e-05	0.00057566			ENSMUSG00000024228	Nudt12	1056.04	-0.462715	0.140417	-3.2953	0.000983152	0.0262712
	ENSMUSG00000004127	Trmt10a	81.7929	-0.555174	0.186381	-2.97871	0.00289463	0.0132761			ENSMUSG00000024277	Mapre2	512.133	0.637816	0.175289	3.63864	0.000274077	0.0110682
	ENSMUSG00000004207	Psap	9825.13	0.349143	0.062487	5.58745	2.3e-08	5.85e-07			ENSMUSG00000024338	Psmb8	789.484	1.26143	0.379445	3.3244	0.000886082	0.0245317
	ENSMUSG00000004264	Phb2	3942.61	-0.195247	0.0774062	-2.52237	0.0116567	0.0412745			ENSMUSG00000024399	Ltb	32.0214	1.87672	0.517984	3.62312	0.000291067	0.0114669
	ENSMUSG00000004266	Ptpn6	509.261	0.460287	0.128523	3.58136	0.00034182	0.00226193			ENSMUSG00000024401	Tnf	6.5714	3.52404	1.14327	3.08242	0.00205325	0.0419849
	ENSMUSG00000004270	Lpcat3	2360.73	-0.377697	0.104904	-3.6004	0.00031773	0.00212884			ENSMUSG00000024411	Aqp4	27.7733	-1.69556	0.486221	-3.48722	0.000488066	0.0167866
	ENSMUSG00000004317	Clcn5	70.0268	0.913057	0.225094	4.05633	4.98e-05	0.00044593			ENSMUSG00000024485	Slc4a9	39.2285	2.61169	0.672725	3.88226	0.00010349	0.00571072
	ENSMUSG00000004341	Gpx6	19.021	-2.86069	0.426481	-6.70765	1.98e-11	1.05e-09			ENSMUSG00000024487	Yipf5	636.269	-0.338638	0.112736	-3.00381	0.00266626	0.0490506
	ENSMUSG00000004359	Spic	33.9213	1.2335	0.326596	3.77683	0.00015884	0.00118953			ENSMUSG00000024526	Cidea	10.0229	6.75104	1.85963	3.63031	0.000283082	0.0112625
	ENSMUSG00000004364	Cul3	1046.47	-0.413867	0.10291	-4.02164	5.78e-05	0.00050475			ENSMUSG00000024622	Hmgxb3	256.956	-0.386952	0.100523	-3.8494	0.00011841	0.00621478
	ENSMUSG00000004455	Ppp1cc	989.3	-0.315193	0.0807394	-3.90383	9.47e-05	0.0007609			ENSMUSG00000024672	Ms4a7	25.7761	3.28313	0.56	5.86273	4.55326860071262e-09	1.66742765825642e-06
	ENSMUSG00000004460	Dnajb11	1265.96	0.500381	0.127092	3.93716	8.25e-05	0.00068242			ENSMUSG00000024678	Ms4a4d	84.2108	0.822016	0.212079	3.87598	0.000106194	0.0058201
	ENSMUSG00000004500	Zfp324	98.5611	0.622851	0.186691	3.33627	0.0008491	0.00485623			ENSMUSG00000024827	Gldc	2749	-0.860298	0.225245	-3.81939	0.000133781	0.00669443
	ENSMUSG00000004530	Coro1c	448.738	0.592882	0.0860002	6.89396	5.43e-12	3.32e-10			ENSMUSG00000024851	Pitpnm1	228.231	1.15381	0.335288	3.44125	0.000579037	0.0187038
	ENSMUSG00000004535	Tax1bp1	1998	-0.240937	0.0778933	-3.09316	0.00198037	0.00971632			ENSMUSG00000024892	Pcx	9583.21	-0.417098	0.139088	-2.99882	0.0027103	0.0491926
	ENSMUSG00000004558	Ndrg2	30230	-0.332629	0.0985665	-3.37467	0.00073905	0.00433276			ENSMUSG00000024910	Ctsw	17.3986	1.41361	0.447365	3.15985	0.00157852	0.0359246
	ENSMUSG00000004562	Arhgef40	280.799	0.428188	0.150878	2.83798	0.00453998	0.0192289			ENSMUSG00000024937	Ehbp1l1	327.057	1.13441	0.339016	3.34617	0.000819355	0.0234083
	ENSMUSG00000004565	Pnpla6	714.03	0.573263	0.112305	5.10454	3.32e-07	5.96e-06			ENSMUSG00000024976	Shoc2	574.359	-0.464087	0.144417	-3.21352	0.00131117	0.0317698
	ENSMUSG00000004567	Mcoln1	886.372	-0.329027	0.107721	-3.05442	0.00225494	0.0108236			ENSMUSG00000024987	Cyp26a1	923.903	1.92753	0.314898	6.1211	9.29299110548996e-10	4.53751411159878e-07
	ENSMUSG00000004568	Arhgef18	658.104	0.43387	0.0914559	4.74403	2.1e-06	2.95e-05			ENSMUSG00000025077	Dclre1a	246.049	0.573636	0.19044	3.01216	0.00259393	0.0484872
	ENSMUSG00000004591	Pkn2	621.23	-0.25481	0.0989296	-2.57566	0.0100048	0.036447			ENSMUSG00000025089	Gfra1	4329.57	-0.855337	0.234049	-3.65452	0.000257661	0.0105911
	ENSMUSG00000004610	Etfb	1733.35	-0.362657	0.115957	-3.1275	0.001763	0.0088566			ENSMUSG00000025128	Bhlhe22	10.0678	3.48356	0.918699	3.79184	0.000149538	0.00721408
	ENSMUSG00000004612	Nkg7	16.5937	1.21659	0.390469	3.11571	0.00183501	0.0091327			ENSMUSG00000025159	Mms19	753.17	-0.344072	0.100639	-3.41886	0.00062885	0.0194778
	ENSMUSG00000004637	Wwox	160.895	-0.354496	0.128193	-2.76534	0.0056863	0.0231965			ENSMUSG00000025190	Got1	8159.05	-1.39693	0.450235	-3.10267	0.00191786	0.040183
	ENSMUSG00000004665	Cnn2	125.482	0.741647	0.154225	4.80885	1.52e-06	2.24e-05			ENSMUSG00000025203	Scd2	492.853	1.68747	0.480465	3.51217	0.00044447	0.0157748
	ENSMUSG00000004677	Myo9b	605.395	0.360434	0.105486	3.41691	0.00063337	0.00379909			ENSMUSG00000025226	Fbxl15	186.047	-0.369823	0.11806	-3.1325	0.00173321	0.0382042
	ENSMUSG00000004707	Ly9	41.2555	1.46076	0.265603	5.49979	3.8e-08	9.02e-07			ENSMUSG00000025234	Arih1	993.163	-0.245635	0.0815401	-3.01245	0.00259147	0.0484872
	ENSMUSG00000004709	Cd244a	8.87524	2.35217	0.677939	3.46958	0.00052127	0.00323174			ENSMUSG00000025245	Lztfl1	164.61	-0.409958	0.130515	-3.14108	0.00168327	0.0373588
	ENSMUSG00000004730	Adgre1	288.839	1.18349	0.264424	4.47574	7.61e-06	8.88e-05			ENSMUSG00000025261	Huwe1	2711.1	-0.235197	0.0684784	-3.43461	0.000593399	0.0190088
	ENSMUSG00000004768	Rab23	281.401	-0.61787	0.148584	-4.15838	3.21e-05	0.00030472			ENSMUSG00000025271	Pfkfb1	878.295	-0.644942	0.213295	-3.0237	0.00249703	0.0472237
	ENSMUSG00000004771	Rab11a	803.767	-0.27584	0.0940888	-2.9317	0.00337114	0.0150016			ENSMUSG00000025348	Itga7	218.672	-0.806226	0.197084	-4.09078	4.29928166139881e-05	0.00313458
	ENSMUSG00000004789	Dlst	2834.49	-0.394009	0.0745585	-5.28456	1.26e-07	2.57e-06			ENSMUSG00000025351	Cd63	178.891	1.82147	0.398828	4.56705	4.94626824394832e-06	0.000617981
	ENSMUSG00000004798	Ulk2	1033.71	-0.381224	0.123977	-3.07495	0.00210535	0.0102208			ENSMUSG00000025355	Mmp19	886.186	-0.507907	0.108487	-4.68175	2.8444088740546e-06	0.000412901
	ENSMUSG00000004849	Ap1s1	464.243	-0.367056	0.0923286	-3.97553	7.02e-05	0.00059453			ENSMUSG00000025357	Dgka	147.22	-0.556398	0.175114	-3.17734	0.00148634	0.0342625
	ENSMUSG00000004865	Srpk1	461.463	0.377212	0.102116	3.69398	0.00022077	0.00156445			ENSMUSG00000025408	Ddit3	132.799	0.466542	0.142191	3.2811	0.00103404	0.0270918
	ENSMUSG00000004891	Nes	46.7229	0.660487	0.244747	2.69865	0.00696221	0.0273336			ENSMUSG00000025492	Ifitm3	7305.12	0.509097	0.153918	3.30759	0.000941013	0.0255262
	ENSMUSG00000004933	Matk	17.211	1.12488	0.429628	2.61827	0.00883774	0.0329811			ENSMUSG00000025497	Cdhr5	1674.05	0.438066	0.11618	3.77059	0.000162863	0.00760982
	ENSMUSG00000004951	Hspb1	401.813	1.29326	0.231067	5.5969	2.18e-08	5.57e-07			ENSMUSG00000025498	Irf7	1365.48	2.1885	0.353767	6.18626	6.1609881028987e-10	3.30906671006689e-07
	ENSMUSG00000004952	Rasa4	88.9278	1.28451	0.293759	4.37266	1.23e-05	0.00013487			ENSMUSG00000025726	Slc28a1	14.6152	2.31795	0.528173	4.38862	1.14070978432377e-05	0.00118582
	ENSMUSG00000005057	Sh2b2	68.4185	0.55368	0.223448	2.47789	0.0132162	0.0456256			ENSMUSG00000025790	Slco3a1	68.8989	1.21478	0.395034	3.07513	0.00210409	0.042592
	ENSMUSG00000005078	Jkamp	365.564	-0.476859	0.11345	-4.20326	2.63e-05	0.00025802			ENSMUSG00000025875	Tspan17	70.004	1.23813	0.346087	3.57752	0.000346875	0.0131439
	ENSMUSG00000005087	Cd44	173.777	1.44912	0.223085	6.49579	8.26e-11	3.81e-09			ENSMUSG00000025887	Casp12	68.6393	1.90484	0.5673	3.35774	0.00078583	0.0228557
	ENSMUSG00000005089	Slc1a2	2851.31	-1.0007	0.133878	-7.47476	7.73e-14	7.06e-12			ENSMUSG00000025899	Alkbh8	153.899	-0.431538	0.123543	-3.49303	0.000477567	0.0165841
	ENSMUSG00000005103	Wdr1	833.48	0.24478	0.0868778	2.81752	0.00483955	0.0202804			ENSMUSG00000025916	Ppp1r42	5.28236	-5.27699	1.28317	-4.11247	3.91454924984362e-05	0.00297524
	ENSMUSG00000005198	Polr2a	1148.53	0.288803	0.073203	3.94524	7.97e-05	0.00066347			ENSMUSG00000026072	Il1r1	1179.59	-1.40604	0.468173	-3.00325	0.00267115	0.0490506
	ENSMUSG00000005262	Ufd1	549.459	-0.237961	0.0835865	-2.84689	0.00441493	0.0188209			ENSMUSG00000026107	Nabp1	367.382	0.486133	0.161008	3.01931	0.00253354	0.047746
	ENSMUSG00000005268	Prlr	6048.36	0.657796	0.198785	3.30909	0.00093599	0.00524656			ENSMUSG00000026113	Inpp4a	568.445	-0.64104	0.138337	-4.63391	3.58828074968189e-06	0.000494171
	ENSMUSG00000005312	Ubqln1	2599.89	0.314742	0.0715251	4.40045	1.08e-05	0.0001207			ENSMUSG00000026116	Tmem131	705.278	-0.440904	0.0900977	-4.89362	9.89973149782994e-07	0.000173385
	ENSMUSG00000005320	Fgfr4	1428.87	0.50848	0.113042	4.49814	6.85e-06	8.1e-05			ENSMUSG00000026153	Fam135a	446.212	-0.51963	0.162005	-3.2075	0.00133893	0.0321621
	ENSMUSG00000005354	Txn2	3176.5	-0.34476	0.0806355	-4.27554	1.91e-05	0.00019542			ENSMUSG00000026175	Vil1	10.0701	2.35683	0.687988	3.42568	0.000613251	0.0193162
	ENSMUSG00000005397	Nid1	374.016	0.999373	0.172555	5.7916	6.97e-09	2.01e-07			ENSMUSG00000026208	Des	85.2933	0.866333	0.211975	4.08696	4.37064967449737e-05	0.00315804
	ENSMUSG00000005413	Hmox1	436.462	1.21305	0.214509	5.65501	1.56e-08	4.13e-07			ENSMUSG00000026222	Sp100	241.815	0.921745	0.26424	3.48828	0.000486137	0.0167733
	ENSMUSG00000005442	Cic	899.846	0.554707	0.0777536	7.13416	9.74e-13	7.15e-11			ENSMUSG00000026272	Agxt	4001.55	-0.951748	0.259476	-3.66797	0.000244489	0.0102323
	ENSMUSG00000005447	Pafah1b3	52.7264	0.696571	0.240443	2.89703	0.00376715	0.0164335			ENSMUSG00000026303	Mlph	30.15	1.02221	0.314994	3.24517	0.0011738	0.0295986
	ENSMUSG00000005483	Dnajb1	534.131	0.317611	0.125178	2.53729	0.0111716	0.039803			ENSMUSG00000026311	Asb1	148.897	-0.45751	0.146775	-3.11707	0.00182656	0.0393824
	ENSMUSG00000005510	Ndufs3	1770.17	-0.568136	0.0925719	-6.13724	8.4e-10	3.08e-08			ENSMUSG00000026434	Nucks1	1644.18	-0.438994	0.13923	-3.153	0.00161601	0.0365713
	ENSMUSG00000005514	Por	12127.7	-0.698766	0.284862	-2.453	0.0141671	0.0483288			ENSMUSG00000026447	Pik3c2b	211.826	0.523848	0.164594	3.18266	0.00145929	0.0340282
	ENSMUSG00000005534	Insr	2029.37	-0.285912	0.0974542	-2.93381	0.00334832	0.0149281			ENSMUSG00000026542	Apcs	6238.38	-2.99036	0.854949	-3.4977	0.000469281	0.0163741
	ENSMUSG00000005547	Cyp2a5	17948.5	-1.02838	0.350957	-2.93021	0.00338729	0.0150573			ENSMUSG00000026574	Dpt	96.4474	1.53887	0.442869	3.47478	0.000511273	0.0171271
	ENSMUSG00000005553	Atp4a	15.6744	-1.50691	0.419424	-3.59281	0.00032713	0.00217686			ENSMUSG00000026615	Eprs	1990.14	-0.329998	0.0811966	-4.06418	4.82017375492509e-05	0.00331912
	ENSMUSG00000005609	Ctr9	474.455	0.325439	0.113461	2.8683	0.00412689	0.0177925			ENSMUSG00000026628	Atf3	50.7813	1.78703	0.521559	3.42633	0.000611791	0.0193162
	ENSMUSG00000005667	Mthfd2	16.8746	0.926348	0.354373	2.61405	0.00894766	0.0332836			ENSMUSG00000026637	Traf5	92.9646	0.794111	0.261066	3.0418	0.00235169	0.0454278
	ENSMUSG00000005763	Cd247	3.58222	2.38632	0.845092	2.82374	0.00474667	0.0199365			ENSMUSG00000026639	Lamb3	54.7401	-0.759216	0.229484	-3.30837	0.000938419	0.0254987
	ENSMUSG00000005774	Rfx5	249.518	0.432288	0.120499	3.58748	0.00033389	0.00221655			ENSMUSG00000026656	Fcgr2b	623.972	0.357345	0.115123	3.10404	0.00190899	0.0401037
	ENSMUSG00000005779	Psmb4	2341.01	-0.33788	0.0709439	-4.76263	1.91e-06	2.73e-05			ENSMUSG00000026676	Ccdc3	52.7446	1.87052	0.325973	5.73825	9.5658544150957e-09	3.08269224380874e-06
	ENSMUSG00000005823	Gpr108	482.721	0.384335	0.108783	3.53304	0.00041081	0.00263654			ENSMUSG00000026768	Itga8	67.5173	1.16256	0.368987	3.15067	0.00162896	0.036736
	ENSMUSG00000005836	Gata6	252.217	0.489643	0.14883	3.28994	0.00100209	0.00554772			ENSMUSG00000026790	Odf2	275.306	-0.466734	0.126925	-3.67725	0.000235764	0.00994466
	ENSMUSG00000005846	Rsl1d1	701.471	-0.318342	0.110631	-2.8775	0.00400845	0.0173546			ENSMUSG00000026825	Dnm1	13.5299	1.59649	0.448842	3.55691	0.000375239	0.0138994
	ENSMUSG00000005881	Ergic3	1604.26	-0.231042	0.0820266	-2.81668	0.00485233	0.0203284			ENSMUSG00000026840	Lamc3	67.3441	1.37162	0.26813	5.11549	3.12924132670804e-07	6.14895920698131e-05
	ENSMUSG00000005882	Uqcc1	584.307	-0.225005	0.0907167	-2.48031	0.0131269	0.0454716			ENSMUSG00000026866	Kynu	3099.77	-0.768861	0.221316	-3.47405	0.000512672	0.0171383
	ENSMUSG00000005907	Pex1	498.044	0.301912	0.0937465	3.22052	0.00127959	0.00682682			ENSMUSG00000026875	Traf1	27.6221	2.48906	0.645579	3.85555	0.000115472	0.00612038
	ENSMUSG00000005951	Shpk	1391.23	-0.342737	0.0994275	-3.44711	0.00056662	0.00347144			ENSMUSG00000026879	Gsn	503.595	1.51736	0.233951	6.48579	8.82699057618717e-11	6.77282376924304e-08
	ENSMUSG00000005981	Trap1	3268.03	-0.208725	0.0662655	-3.14983	0.00163363	0.00835847			ENSMUSG00000026917	Wdr5	590.752	-0.308726	0.078157	-3.95007	7.81269122879026e-05	0.00469003
	ENSMUSG00000005986	Ankrd13d	13.6003	1.33252	0.410697	3.24453	0.00117645	0.00637249			ENSMUSG00000026924	Sec16a	1970.89	-0.414645	0.101657	-4.07886	4.52567512036624e-05	0.00319834
	ENSMUSG00000006010	Odr4	522.964	-0.272052	0.0896033	-3.03618	0.00239598	0.0113904			ENSMUSG00000026976	Pax8	9.48409	2.45851	0.788805	3.11676	0.00182852	0.0393824
	ENSMUSG00000006014	Prg4	1043.61	0.279733	0.0876455	3.19164	0.00141467	0.00740238			ENSMUSG00000027088	Phospho2	383.043	-0.449187	0.142911	-3.14312	0.00167158	0.0372247
	ENSMUSG00000006050	Sra1	1016	-0.578321	0.0881231	-6.56265	5.29e-11	2.51e-09			ENSMUSG00000027188	Pamr1	89.2503	0.964597	0.168921	5.71035	1.12744746894035e-08	3.49356943596845e-06
	ENSMUSG00000006057	Atp5g1	3302.63	-0.625579	0.0993426	-6.29719	3.03e-10	1.24e-08			ENSMUSG00000027201	Myef2	159.731	0.708993	0.2034	3.4857	0.000490847	0.016792
	ENSMUSG00000006169	Clint1	983.929	0.321224	0.0950253	3.38041	0.00072378	0.0042583			ENSMUSG00000027243	Harbi1	222.328	-0.396626	0.13091	-3.02977	0.00244742	0.0465698
	ENSMUSG00000006205	Htra1	51.0165	0.84016	0.253981	3.30797	0.00093976	0.00525523			ENSMUSG00000027309	4930402H24Rik	668.384	0.400567	0.123596	3.24094	0.00119138	0.0299014
	ENSMUSG00000006218	Fam131c	40.4064	0.835654	0.337108	2.47889	0.0131792	0.0456053			ENSMUSG00000027315	Spint1	24.1181	1.39989	0.349062	4.01045	6.06038263922792e-05	0.00400209
	ENSMUSG00000006219	Fblim1	49.9481	0.918824	0.203294	4.51968	6.19e-06	7.43e-05			ENSMUSG00000027363	Usp8	905.877	-0.202834	0.0678101	-2.9912	0.00277881	0.0499721
	ENSMUSG00000006289	Osgep	395.62	-0.32891	0.0943422	-3.48635	0.00048965	0.00306088			ENSMUSG00000027386	Fbln7	18.4196	1.29331	0.350244	3.69261	0.00022196	0.00953719
	ENSMUSG00000006315	Tmem147	1221.67	-0.278409	0.0979672	-2.84186	0.00448513	0.0190553			ENSMUSG00000027408	Cpxm1	55.2975	2.80726	0.770607	3.64292	0.000269561	0.0109683
	ENSMUSG00000006344	Ggt5	91.3208	0.733197	0.190249	3.85388	0.00011626	0.00091094			ENSMUSG00000027447	Cst3	2286.49	0.297162	0.0914185	3.25057	0.00115176	0.0291339
	ENSMUSG00000006356	Crip2	1268.63	0.857551	0.217657	3.93992	8.15e-05	0.00067631			ENSMUSG00000027488	Snta1	491.063	0.522634	0.136591	3.82626	0.000130104	0.00659234
	ENSMUSG00000006360	Crip1	67.4038	0.764405	0.222948	3.42863	0.00060664	0.00366258			ENSMUSG00000027495	Fam210b	1847.5	-0.519038	0.158974	-3.26492	0.00109495	0.0283076
	ENSMUSG00000006378	Gcat	678.076	-0.680516	0.117581	-5.78761	7.14e-09	2.05e-07			ENSMUSG00000027536	Chmp4c	70.6562	0.807434	0.231895	3.48189	0.00049789	0.0169609
	ENSMUSG00000006412	Pfdn2	515.532	-0.290143	0.0956706	-3.03273	0.00242352	0.0114899			ENSMUSG00000027603	Ggt7	13.3277	1.91296	0.527953	3.62336	0.000290805	0.0114669
	ENSMUSG00000006456	Rbm14	366.134	0.315183	0.129001	2.44326	0.014555	0.0493884			ENSMUSG00000027610	Gss	1353.52	0.64692	0.189109	3.42089	0.000624164	0.0194659
	ENSMUSG00000006457	Actn3	3.89925	-2.06121	0.813705	-2.53312	0.0113053	0.0402103			ENSMUSG00000027624	Epb41l1	98.0629	2.06544	0.270794	7.62734	2.39647018609713e-14	3.21786034238193e-11
	ENSMUSG00000006494	Pdk1	3254.56	-0.489975	0.13421	-3.6508	0.00026143	0.00180702			ENSMUSG00000027646	Src	56.4467	1.23344	0.375131	3.28804	0.00100889	0.0267373
	ENSMUSG00000006519	Cyba	204.666	1.10498	0.164298	6.72546	1.75e-11	9.37e-10			ENSMUSG00000027712	Anxa5	1635.8	0.747507	0.209555	3.56712	0.00036093	0.0134934
	ENSMUSG00000006522	Itih3	21118.1	0.684775	0.123731	5.53438	3.12e-08	7.59e-07			ENSMUSG00000027799	Nbea	39.9553	-1.32357	0.322442	-4.10482	4.04630988356933e-05	0.00299074
	ENSMUSG00000006529	Itih1	16356.6	0.433187	0.105827	4.09335	4.25e-05	0.00038966			ENSMUSG00000027809	Etfdh	2811.31	-0.494532	0.159002	-3.11022	0.00186948	0.0396355
	ENSMUSG00000006538	Ihh	69.6996	-0.941278	0.233367	-4.03347	5.5e-05	0.00048382			ENSMUSG00000027820	Mme	568.295	1.87218	0.471626	3.96962	7.19860355216352e-05	0.00441031
	ENSMUSG00000006574	Slc4a1	7.45928	2.96634	0.989392	2.99814	0.0027163	0.0126221			ENSMUSG00000027848	Olfml3	87.6111	1.26078	0.419832	3.00306	0.00267278	0.0490506
	ENSMUSG00000006589	Aprt	532.461	-0.324312	0.10844	-2.99069	0.00278344	0.0128944			ENSMUSG00000027863	Cd2	10.7976	2.76149	0.682551	4.04583	5.2137877016449e-05	0.00354472
	ENSMUSG00000006611	Hfe	914.937	0.424122	0.089404	4.74388	2.1e-06	2.95e-05			ENSMUSG00000027893	Ahcyl1	2060.33	-0.298095	0.0775672	-3.84306	0.000121512	0.00633632
	ENSMUSG00000006641	Slc5a6	237.443	-0.964079	0.207695	-4.6418	3.45e-06	4.58e-05			ENSMUSG00000027901	Dennd2d	178.59	0.491771	0.158966	3.09356	0.00197771	0.0409882
	ENSMUSG00000006705	Pknox1	258.186	0.386352	0.106802	3.61744	0.00029753	0.00201134			ENSMUSG00000028001	Fga	109586	-1.34634	0.449042	-2.99825	0.00271534	0.0491926
	ENSMUSG00000006715	Gmnn	131.673	-0.57862	0.183675	-3.15023	0.00163141	0.00834965			ENSMUSG00000028011	Tdo2	24936.6	-0.960773	0.307223	-3.12728	0.0017643	0.0387784
	ENSMUSG00000006731	B4galnt1	2173.42	0.244551	0.0849582	2.87848	0.00399591	0.0173132			ENSMUSG00000028032	Papss1	192.351	1.12913	0.238247	4.73931	2.14452063905416e-06	0.000335901
	ENSMUSG00000006736	Tspan31	3076.5	-0.292336	0.0698865	-4.18301	2.88e-05	0.00027834			ENSMUSG00000028037	Ifi44	164.598	2.5881	0.466432	5.54871	2.87783405329484e-08	7.99492070702409e-06
	ENSMUSG00000006784	Ttc25	28.2681	-2.90457	0.531351	-5.46638	4.59e-08	1.06e-06			ENSMUSG00000028071	Sh2d2a	14.3306	1.91578	0.593086	3.23019	0.0012371	0.0306745
	ENSMUSG00000006800	Sulf2	379.464	-0.974916	0.126916	-7.68157	1.57e-14	1.6e-12			ENSMUSG00000028081	Rps3a1	6036.17	0.277584	0.0856037	3.24266	0.0011842	0.0297675
	ENSMUSG00000006906	Stambp	248.097	-0.378007	0.110433	-3.42296	0.00061942	0.00373024			ENSMUSG00000028107	Tars2	487.297	-0.369034	0.0898418	-4.1076	3.99799069948208e-05	0.00298239
	ENSMUSG00000006930	Hap1	48.7219	0.67585	0.263429	2.56559	0.0103001	0.0373797			ENSMUSG00000028111	Ctsk	23.9795	1.43325	0.448321	3.19693	0.00138897	0.0328642
	ENSMUSG00000006958	Chrd	194.295	0.466494	0.14279	3.267	0.00108695	0.00594227			ENSMUSG00000028173	Wls	85.3181	0.675694	0.178032	3.79536	0.000147429	0.00713368
	ENSMUSG00000007029	Vars	954.199	0.367483	0.0763465	4.81336	1.48e-06	2.2e-05			ENSMUSG00000028214	Gem	39.3595	1.27743	0.403021	3.16962	0.00152636	0.034935
	ENSMUSG00000007035	Msh5	48.3485	-0.894601	0.223945	-3.99474	6.48e-05	0.00055597			ENSMUSG00000028240	Cyp7a1	2001.7	-1.38709	0.462241	-3.00079	0.00269283	0.0491926
	ENSMUSG00000007041	Clic1	297.012	0.417452	0.13833	3.0178	0.0025462	0.0119656			ENSMUSG00000028247	Coq3	273.341	-0.586313	0.135101	-4.3398	1.42612007382702e-05	0.00138428
	ENSMUSG00000007050	Lsm2	253.545	-0.372203	0.121119	-3.07303	0.002119	0.0102781			ENSMUSG00000028268	Gbp3	251.774	2.05707	0.512476	4.01397	5.9705034845939e-05	0.00395896
	ENSMUSG00000007379	Dennd2c	17.6066	1.44049	0.400695	3.59499	0.0003244	0.00216401			ENSMUSG00000028270	Gbp2	214.784	2.48447	0.648911	3.82867	0.000128835	0.00654866
	ENSMUSG00000007594	Hapln4	410.505	1.12839	0.122168	9.23639	2.55e-20	6.94e-18			ENSMUSG00000028344	Invs	196.753	-0.474989	0.158285	-3.00085	0.00269231	0.0491926
	ENSMUSG00000007610	Gtpbp3	233.251	0.431977	0.149077	2.89768	0.00375936	0.0164052			ENSMUSG00000028364	Tnc	27.6679	1.9863	0.614931	3.23011	0.00123741	0.0306745
	ENSMUSG00000007617	Homer1	184.281	0.384282	0.149268	2.57444	0.0100403	0.0365525			ENSMUSG00000028454	Pigo	378.461	-0.344182	0.107095	-3.2138	0.0013099	0.0317698
	ENSMUSG00000007646	Rad51c	13.2127	1.58194	0.405491	3.90129	9.57e-05	0.0007678			ENSMUSG00000028456	Unc13b	267.752	0.78485	0.258492	3.03627	0.00239528	0.0459455
	ENSMUSG00000007812	Zfp655	445.998	-0.358584	0.134637	-2.66333	0.0077371	0.0296398			ENSMUSG00000028495	Rps6	4350.74	0.258879	0.0841363	3.0769	0.00209168	0.0424473
	ENSMUSG00000007817	Zmiz1	1004.85	0.353961	0.127736	2.77103	0.00558793	0.0228686			ENSMUSG00000028577	Plaa	759.983	-0.352735	0.113305	-3.11314	0.00185109	0.0395578
	ENSMUSG00000007836	Hnrnpa0	2295.39	0.432395	0.110977	3.89625	9.77e-05	0.00078093			ENSMUSG00000028600	Podn	116.651	0.977147	0.239462	4.0806	4.49194791866853e-05	0.00319834
	ENSMUSG00000007872	Id3	1567.07	1.15952	0.211025	5.49468	3.91e-08	9.24e-07			ENSMUSG00000028690	Mmachc	288.824	-0.422647	0.126045	-3.35315	0.000798968	0.02303
	ENSMUSG00000007950	Abhd8	121.776	1.11947	0.185599	6.03169	1.62e-09	5.52e-08			ENSMUSG00000028716	Pdzk1ip1	135.954	0.841652	0.264107	3.18679	0.00143861	0.0336435
	ENSMUSG00000008035	Mid1ip1	1949.67	-0.462525	0.175414	-2.63677	0.00837007	0.0315765			ENSMUSG00000028785	Hpca	10.1407	2.24548	0.74899	2.99802	0.00271743	0.0491926
	ENSMUSG00000008090	Fgfrl1	923.579	-0.513268	0.119602	-4.29147	1.77e-05	0.00018419			ENSMUSG00000028789	Azin2	30.3661	1.35342	0.344315	3.93075	8.46796994923379e-05	0.00499796
	ENSMUSG00000008140	Emc10	2122.73	0.223726	0.0714221	3.13245	0.00173353	0.00874562			ENSMUSG00000028838	Extl1	164.288	-1.69383	0.542453	-3.12254	0.00179297	0.0390934
	ENSMUSG00000008193	Spib	23.8065	2.34823	0.493659	4.75679	1.97e-06	2.8e-05			ENSMUSG00000028869	Gnl2	499.378	-0.331152	0.0941498	-3.51729	0.000435982	0.0156458
	ENSMUSG00000008226	Scrn3	986.647	-0.2663	0.0825044	-3.2277	0.00124788	0.00667481			ENSMUSG00000028885	Smpdl3b	18.5008	2.33326	0.477217	4.88931	1.01190931801998e-06	0.000175321
	ENSMUSG00000008305	Tle1	1352.91	-0.514359	0.169916	-3.02715	0.00246873	0.0116643			ENSMUSG00000028906	Epb41	2290.05	-0.356119	0.114531	-3.10936	0.00187494	0.0396468
	ENSMUSG00000008318	Relt	13.2036	1.45975	0.422011	3.45904	0.0005421	0.00334096			ENSMUSG00000028909	Ptpru	23.7493	1.4112	0.439475	3.2111	0.00132226	0.0319903
	ENSMUSG00000008496	Pou2f2	98.8254	2.66228	0.329197	8.08718	6.11e-16	8.05e-14			ENSMUSG00000028943	Espn	27.8478	2.00245	0.44495	4.50038	6.78306586570524e-06	0.000775146
	ENSMUSG00000008540	Mgst1	30423.1	-0.549851	0.114404	-4.80624	1.54e-06	2.27e-05			ENSMUSG00000029061	Mmp23	38.8034	1.12707	0.335966	3.35471	0.000794472	0.0229826
	ENSMUSG00000008604	Ubqln4	1012.71	0.522382	0.078967	6.61519	3.71e-11	1.83e-09			ENSMUSG00000029070	Mxra8	139.301	0.680469	0.223983	3.03804	0.00238125	0.0457864
	ENSMUSG00000008822	Acyp1	88.1129	-0.721531	0.171437	-4.20873	2.57e-05	0.00025284			ENSMUSG00000029096	Htra3	64.9152	1.31629	0.305869	4.30345	1.6815969179097e-05	0.00156622
	ENSMUSG00000008845	Cd163	256.141	-1.83601	0.373717	-4.91284	8.98e-07	1.43e-05			ENSMUSG00000029108	Pcdh7	15.1464	1.43691	0.466948	3.07724	0.0020893	0.0424473
	ENSMUSG00000008855	Hdac5	1103.11	0.699865	0.142398	4.91485	8.89e-07	1.42e-05			ENSMUSG00000029196	Tada2b	514.536	-0.44521	0.124926	-3.56378	0.000365546	0.0136029
	ENSMUSG00000008892	Vdac3	1378.68	-0.187909	0.0684648	-2.7446	0.00605841	0.0243968			ENSMUSG00000029231	Pdgfra	100.457	0.794057	0.222214	3.57338	0.000352402	0.013236
	ENSMUSG00000008976	Gabpa	808.609	-0.390876	0.0992921	-3.93662	8.26e-05	0.00068327			ENSMUSG00000029309	Sparcl1	119.834	1.49213	0.341452	4.36996	1.24269672814089e-05	0.00124524
	ENSMUSG00000009013	Dynll1	259.429	1.03565	0.183236	5.65201	1.59e-08	4.17e-07			ENSMUSG00000029313	Aff1	554.074	-0.379513	0.0942809	-4.02534	5.68926834481349e-05	0.003814
	ENSMUSG00000009035	Tmem184b	646.649	0.226728	0.0867359	2.614	0.00894887	0.0332836			ENSMUSG00000029345	Tfip11	469.308	-0.296533	0.091634	-3.23606	0.00121191	0.0303221
	ENSMUSG00000009090	Ap1b1	1169.19	0.228872	0.0749497	3.05367	0.00226061	0.0108477			ENSMUSG00000029376	Mthfd2l	51.4027	0.626371	0.191052	3.27853	0.00104349	0.0272509
	ENSMUSG00000009092	Derl3	16.4559	1.60878	0.42668	3.77046	0.00016295	0.00121158			ENSMUSG00000029377	Ereg	6.38409	2.22403	0.731734	3.0394	0.00237048	0.0456339
	ENSMUSG00000009145	Dqx1	553.144	-0.719651	0.0991331	-7.25945	3.89e-13	3.02e-11			ENSMUSG00000029417	Cxcl9	447.416	2.11327	0.562203	3.7589	0.000170659	0.00774099
	ENSMUSG00000009246	Trpm5	4.12541	2.05627	0.800273	2.56946	0.0101856	0.0370047			ENSMUSG00000029561	Oasl2	236.773	2.32614	0.546877	4.2535	2.10450804333265e-05	0.00190505
	ENSMUSG00000009292	Trpm2	219.226	1.39631	0.187593	7.44327	9.82e-14	8.63e-12			ENSMUSG00000029577	Ube3b	1190.33	-0.345431	0.0819129	-4.21705	2.4752026637304e-05	0.0021794
	ENSMUSG00000009350	Mpo	17.0194	7.0701	1.95804	3.6108	0.00030525	0.00206007			ENSMUSG00000029597	Sds	8485.13	-1.40469	0.353199	-3.97704	6.97775153345707e-05	0.00439099
	ENSMUSG00000009470	Tnpo1	1002.76	-0.321859	0.107291	-2.99986	0.00270101	0.0125706			ENSMUSG00000029605	Oas1b	58.6175	1.21745	0.308244	3.94963	7.82708680008833e-05	0.00469003
	ENSMUSG00000009549	Srp14	537.787	-0.228789	0.0853922	-2.67928	0.00737816	0.0285747			ENSMUSG00000029622	Arpc1b	1123.03	0.689615	0.229196	3.00884	0.00262248	0.0487944
	ENSMUSG00000009566	Fpgs	3378.22	0.381806	0.125909	3.03241	0.00242613	0.011499			ENSMUSG00000029634	Rnf6	667.138	-0.266929	0.0808145	-3.30298	0.000956633	0.0257687
	ENSMUSG00000009575	Cbx5	518.498	-0.339113	0.12081	-2.807	0.00500051	0.020834			ENSMUSG00000029664	Tfpi2	948.408	-0.757719	0.221723	-3.41742	0.000632179	0.0194778
	ENSMUSG00000009585	Apobec3	96.9493	0.871386	0.193594	4.50111	6.76e-06	8.01e-05			ENSMUSG00000029695	Aass	6164.32	-0.809909	0.262831	-3.08148	0.00205971	0.0420635
	ENSMUSG00000009614	Sardh	19844.3	0.256317	0.100211	2.55778	0.0105342	0.0380211			ENSMUSG00000029816	Gpnmb	50.8288	4.46719	0.699838	6.38317	1.7345663339879e-10	1.20352097207825e-07
	ENSMUSG00000009647	Mcu	421.987	0.681004	0.193764	3.5146	0.00044042	0.00280592			ENSMUSG00000029822	Osbpl3	152.691	3.01289	0.474785	6.3458	2.21268000772902e-10	1.32047825794584e-07
	ENSMUSG00000009681	Bcr	833.088	0.277943	0.0722962	3.8445	0.0001208	0.00094248			ENSMUSG00000029919	Hpgds	31.0136	2.26004	0.574815	3.93178	8.43197042181548e-05	0.00499501
	ENSMUSG00000009687	Fxyd5	92.3622	1.07915	0.179056	6.02686	1.67e-09	5.66e-08			ENSMUSG00000030004	Nat8	400.112	1.4322	0.327936	4.36731	1.25787666300041e-05	0.00124524
	ENSMUSG00000009731	Kcnd1	10.1239	-1.28826	0.51435	-2.50463	0.0122579	0.0430725			ENSMUSG00000030088	Aldh1l1	28203.7	-0.464704	0.0900962	-5.15787	2.4978108816132e-07	5.13437478424676e-05
	ENSMUSG00000009863	Sdhb	3994.68	-0.697021	0.103534	-6.73232	1.67e-11	9.06e-10			ENSMUSG00000030105	Arl8b	922.931	-0.311391	0.0988917	-3.14881	0.00163939	0.0368416
	ENSMUSG00000009905	Kdsr	405.126	-0.291348	0.107221	-2.71726	0.0065824	0.0261561			ENSMUSG00000030107	Usp18	249.326	1.79444	0.411611	4.35956	1.30325029076557e-05	0.00128044
	ENSMUSG00000009907	Vps4b	962.009	-0.2342	0.0820798	-2.85331	0.0043266	0.0185188			ENSMUSG00000030117	Gdf3	7.03097	5.64426	1.11785	5.0492	4.43657768453203e-07	8.51030669415054e-05
	ENSMUSG00000010025	Aldh3a2	7433.97	0.394032	0.0919279	4.28632	1.82e-05	0.00018765			ENSMUSG00000030172	Erc1	495.879	-0.565509	0.149287	-3.78808	0.000151818	0.00728047
	ENSMUSG00000010048	Ifrd2	861.64	0.24609	0.0794711	3.0966	0.00195755	0.00962143			ENSMUSG00000030207	Fam234b	884.01	-0.52362	0.156902	-3.33725	0.000846132	0.0237108
	ENSMUSG00000010064	Slc38a3	38696.7	-0.905648	0.165885	-5.45949	4.78e-08	1.09e-06			ENSMUSG00000030208	Emp1	59.262	1.8983	0.589133	3.22219	0.00127213	0.0313903
	ENSMUSG00000010067	Rassf1	84.3435	0.406009	0.16338	2.48507	0.0129527	0.0449808			ENSMUSG00000030257	Srgap3	80.2002	-1.07994	0.302148	-3.57419	0.000351316	0.0132261
	ENSMUSG00000010095	Slc3a2	1062.34	0.425323	0.0773982	5.49525	3.9e-08	9.23e-07			ENSMUSG00000030272	Camk1	266.901	0.51822	0.128439	4.03477	5.46558928626135e-05	0.00368481
	ENSMUSG00000010122	Slc47a1	3952.81	-0.260078	0.103463	-2.51374	0.0119458	0.0421266			ENSMUSG00000030278	Cidec	142.79	1.83154	0.523657	3.49759	0.000469487	0.0163741
	ENSMUSG00000010142	Tnfrsf13b	12.0681	2.69519	0.502144	5.36736	7.99e-08	1.72e-06			ENSMUSG00000030365	Clec2i	19.8715	2.67966	0.674555	3.97249	7.11256718914174e-05	0.00439099
	ENSMUSG00000010307	Tmem86a	160.409	0.967833	0.191442	5.05549	4.29e-07	7.46e-06			ENSMUSG00000030452	Nipa2	391.194	-0.330541	0.103043	-3.20781	0.00133749	0.0321621
	ENSMUSG00000010392	Gosr1	697.984	-0.300709	0.106808	-2.81542	0.0048713	0.0203826			ENSMUSG00000030483	Cyp2b10	170.144	-1.84673	0.499429	-3.69769	0.000217574	0.00942411
	ENSMUSG00000010660	Plcd1	14.7013	1.20728	0.427425	2.82455	0.00473469	0.0198912			ENSMUSG00000030519	Apba2	13.4891	2.67717	0.860481	3.11125	0.00186297	0.0396015
	ENSMUSG00000010755	Cars	566.576	0.471104	0.107958	4.36378	1.28e-05	0.00013954			ENSMUSG00000030530	Furin	5015.86	-0.406813	0.13484	-3.01701	0.00255281	0.047997
	ENSMUSG00000010911	Apip	209.987	-0.652178	0.116827	-5.58241	2.37e-08	5.99e-07			ENSMUSG00000030554	Synm	24.4111	0.986491	0.314234	3.13935	0.00169321	0.0374249
	ENSMUSG00000010914	Pdhx	388.299	-0.330565	0.125735	-2.62905	0.00856229	0.032141			ENSMUSG00000030559	Rab38	15.353	2.03323	0.602902	3.3724	0.000745152	0.0221117
	ENSMUSG00000011034	Slc5a1	73.1345	1.65929	0.266819	6.21878	5.01e-10	1.96e-08			ENSMUSG00000030616	Sytl2	17.4517	1.15084	0.330977	3.47709	0.000506888	0.0170156
	ENSMUSG00000011179	Odc1	1311.19	-0.410843	0.136555	-3.00864	0.00262421	0.0122842			ENSMUSG00000030674	Qprt	3744.22	-0.306728	0.0922175	-3.32614	0.000880576	0.0244212
	ENSMUSG00000011256	Adam19	27.8507	1.09557	0.267762	4.09159	4.28e-05	0.00039148			ENSMUSG00000030701	Plekhb1	903.277	1.0309	0.236067	4.36699	1.25968833262809e-05	0.00124524
	ENSMUSG00000011382	Dhdh	3478.9	-0.486136	0.0835623	-5.81765	5.97e-09	1.74e-07			ENSMUSG00000030742	Lat	24.2223	1.4339	0.419267	3.42003	0.000626148	0.0194659
	ENSMUSG00000011877	Git1	305.641	0.435118	0.119401	3.64417	0.00026826	0.00184199			ENSMUSG00000030772	Dkk3	77.3639	2.12751	0.517709	4.10948	3.96555956875866e-05	0.00298239
	ENSMUSG00000011884	Gltp	111.893	0.944014	0.174895	5.3976	6.75e-08	1.49e-06			ENSMUSG00000030787	Lyve1	169.5	-1.22279	0.4008	-3.05087	0.00228176	0.0445648
	ENSMUSG00000012017	Scarf2	202.821	0.567291	0.145132	3.9088	9.28e-05	0.00074976			ENSMUSG00000030789	Itgax	68.3943	2.58384	0.684467	3.77497	0.000160027	0.00756162
	ENSMUSG00000012123	Crybg2	111.567	0.840069	0.279768	3.00274	0.00267561	0.0124737			ENSMUSG00000030800	Prss8	321.07	1.32332	0.109313	12.1058	9.84281253334157e-34	7.92986191748663e-30
	ENSMUSG00000012428	Steap4	2138.33	0.649427	0.113892	5.70212	1.18e-08	3.24e-07			ENSMUSG00000030872	Gga2	432.97	0.411948	0.127383	3.23394	0.00122094	0.0305009
	ENSMUSG00000012483	Rpa3	101.572	-0.580866	0.161668	-3.59295	0.00032696	0.00217669			ENSMUSG00000030934	Oat	10139.3	-0.928525	0.289571	-3.20656	0.00134333	0.0321621
	ENSMUSG00000012819	Cdh23	1.95908	3.88838	1.26013	3.08569	0.00203081	0.00990527			ENSMUSG00000030965	Abraxas2	472.927	-0.398699	0.0965757	-4.12836	3.65362386453182e-05	0.00280337
	ENSMUSG00000012889	Podnl1	12.0206	1.34128	0.453488	2.95769	0.00309954	0.0140606			ENSMUSG00000030979	Uros	345.665	-0.398818	0.122559	-3.25409	0.00113754	0.0288826
	ENSMUSG00000013150	Gfod2	179.569	0.80513	0.268872	2.99447	0.00274922	0.0127644			ENSMUSG00000030987	Stim1	800.077	-0.312628	0.095243	-3.28242	0.0010292	0.0270529
	ENSMUSG00000013236	Ptprs	182.876	0.550944	0.184339	2.98875	0.00280121	0.0129478			ENSMUSG00000031075	Ano1	32.401	0.958197	0.264022	3.62923	0.000284269	0.0112818
	ENSMUSG00000013367	Iglon5	18.9919	0.942275	0.360802	2.61162	0.00901152	0.0334641			ENSMUSG00000031298	Adgrg2	32.2828	1.16106	0.372147	3.1199	0.0018091	0.0392275
	ENSMUSG00000013495	Tmem175	194.647	-0.408353	0.122074	-3.34514	0.00082242	0.00473135			ENSMUSG00000031327	Chic1	35.4511	-1.46789	0.403745	-3.63568	0.00027725	0.0111683
	ENSMUSG00000013539	Tango2	810.617	-0.85571	0.141029	-6.06763	1.3e-09	4.53e-08			ENSMUSG00000031343	Gabra3	40.195	1.2096	0.350547	3.45061	0.000559316	0.0181699
	ENSMUSG00000013593	Ndufs2	3790.09	-0.262301	0.0659748	-3.97577	7.02e-05	0.00059453			ENSMUSG00000031358	Msl3	443.772	-0.544163	0.0924927	-5.88331	4.021416450632e-09	1.5463146238221e-06
	ENSMUSG00000013629	Cad	265.783	0.772662	0.143179	5.39649	6.8e-08	1.5e-06			ENSMUSG00000031375	Bgn	1755.73	0.933996	0.21603	4.32345	1.53609804111216e-05	0.00147328
	ENSMUSG00000013662	Atad1	1016.28	-0.250575	0.086977	-2.88094	0.00396495	0.017188			ENSMUSG00000031402	Mpp1	613.849	0.545675	0.101069	5.39901	6.70103854888848e-08	1.66113590981908e-05
	ENSMUSG00000013698	Pea15a	332.147	0.357752	0.112884	3.16921	0.00152855	0.00789625			ENSMUSG00000031481	Tpte	21.7451	-1.30326	0.425994	-3.05933	0.00221831	0.0438289
	ENSMUSG00000013707	Tnfaip8l2	33.3537	1.46007	0.313306	4.66019	3.16e-06	4.22e-05			ENSMUSG00000031482	Slc25a15	5382.44	-0.917859	0.200823	-4.57049	4.86578333045827e-06	0.000617341
	ENSMUSG00000013736	Trnt1	378.517	-0.353596	0.0977218	-3.6184	0.00029643	0.00200477			ENSMUSG00000031497	Tnfsf13b	17.6114	2.06591	0.640402	3.22596	0.00125553	0.0310758
	ENSMUSG00000013787	Ehmt2	1646.19	0.232636	0.0750365	3.1003	0.00193325	0.00952456			ENSMUSG00000031504	Rab20	213.53	0.503876	0.161025	3.12918	0.00175294	0.0385861
	ENSMUSG00000013846	St3gal1	2575.12	0.636672	0.114386	5.56602	2.61e-08	6.53e-07			ENSMUSG00000031533	Mrps31	486.51	-0.456678	0.136797	-3.33837	0.000842707	0.0237108
	ENSMUSG00000013974	Mcemp1	3.49715	3.53298	1.05136	3.36038	0.00077834	0.0045169			ENSMUSG00000031568	Rwdd4a	392.246	-0.360773	0.107992	-3.34076	0.000835504	0.0236184
	ENSMUSG00000013997	Nit1	1707.28	-0.465712	0.0793924	-5.86595	4.47e-09	1.35e-07			ENSMUSG00000031594	Fgl1	11764.8	-1.76371	0.531727	-3.31694	0.000910098	0.0248971
	ENSMUSG00000014030	Pax5	21.2086	2.01962	0.506984	3.9836	6.79e-05	0.00057884			ENSMUSG00000031604	Msmo1	3493.67	-0.538207	0.179176	-3.0038	0.00266633	0.0490506
	ENSMUSG00000014164	Klhl3	346.541	-0.409548	0.162545	-2.51961	0.0117486	0.0415557			ENSMUSG00000031645	F11	1034.96	-0.794449	0.133624	-5.94543	2.75739348036271e-09	1.16920739866011e-06
	ENSMUSG00000014177	Tvp23b	379.393	-0.367339	0.0989568	-3.71211	0.00020554	0.00147794			ENSMUSG00000031722	Hp	122812	-1.40495	0.461791	-3.0424	0.002347	0.0454175
	ENSMUSG00000014226	Cacybp	524.396	0.302689	0.101508	2.98193	0.00286433	0.0131979			ENSMUSG00000031740	Mmp2	85.224	1.8571	0.491231	3.78049	0.000156519	0.00743949
	ENSMUSG00000014243	Zswim7	111.692	-0.605758	0.181519	-3.33715	0.00084641	0.00484419			ENSMUSG00000031790	Mmp15	1160.5	0.931124	0.199478	4.66781	3.04424765351114e-06	0.000434497
	ENSMUSG00000014313	Cox6c	2792.33	-0.342897	0.116335	-2.94751	0.00320345	0.0144481			ENSMUSG00000031812	Map1lc3b	2488.19	-0.461275	0.117974	-3.90998	9.2304008767696e-05	0.0053308
	ENSMUSG00000014329	Bicc1	88.0768	0.64918	0.182131	3.56436	0.00036474	0.0023851			ENSMUSG00000031861	Lpar2	96.2874	1.02354	0.291256	3.51424	0.000441019	0.0157215
	ENSMUSG00000014353	Tmem87b	572.324	-0.754854	0.139739	-5.40188	6.59e-08	1.46e-06			ENSMUSG00000031934	Panx1	24.3046	2.30367	0.662035	3.47967	0.000502025	0.016994
	ENSMUSG00000014402	Tsg101	597.189	-0.251011	0.0923416	-2.71829	0.00656209	0.0261022			ENSMUSG00000031958	Ldhd	3714.59	-0.447234	0.133746	-3.34392	0.000826042	0.0234331
	ENSMUSG00000014426	Map3k4	465.854	0.269233	0.107041	2.51524	0.0118951	0.0420023			ENSMUSG00000032000	Birc3	347.018	0.520355	0.152163	3.41972	0.00062686	0.0194659
	ENSMUSG00000014453	Blk	18.3115	2.15307	0.395182	5.44829	5.09e-08	1.15e-06			ENSMUSG00000032011	Thy1	31.7692	1.17972	0.393241	2.99999	0.00269993	0.0491926
	ENSMUSG00000014470	Rnf166	356.805	0.396721	0.104401	3.79996	0.00014472	0.00109765			ENSMUSG00000032076	Cadm1	531.338	0.509129	0.135068	3.76943	0.000163619	0.00761961
	ENSMUSG00000014503	Pkd2l2	176.013	0.306606	0.119776	2.55983	0.0104722	0.037872			ENSMUSG00000032092	Mpzl2	327.065	-0.555534	0.160993	-3.45068	0.000559175	0.0181699
	ENSMUSG00000014542	Clec4f	2260	0.856187	0.166463	5.1434	2.7e-07	5.02e-06			ENSMUSG00000032098	Treh	39.3286	-1.49698	0.392194	-3.81695	0.000135112	0.00674014
	ENSMUSG00000014599	Csf1	259.12	0.966067	0.223215	4.32796	1.5e-05	0.00016007			ENSMUSG00000032220	Myo1e	1180.17	-0.518339	0.167655	-3.0917	0.00199012	0.0411641
	ENSMUSG00000014601	Strip1	335.555	0.450571	0.11839	3.80581	0.00014134	0.00107731			ENSMUSG00000032264	Zw10	285.949	-0.371727	0.0976276	-3.8076	0.000140323	0.00693567
	ENSMUSG00000014602	Kif1a	7.03443	1.79661	0.57854	3.10543	0.00190005	0.00939163			ENSMUSG00000032271	Nnmt	2725.43	-1.68895	0.434796	-3.88447	0.000102552	0.00567839
	ENSMUSG00000014606	Slc25a11	1722.04	-0.49886	0.0971845	-5.13312	2.85e-07	5.23e-06			ENSMUSG00000032279	Idh3a	615.23	-0.465704	0.129232	-3.60363	0.000313804	0.0121839
	ENSMUSG00000014686	Ceacam16	3.05325	2.47489	0.989207	2.50189	0.0123532	0.0432906			ENSMUSG00000032307	Ube2q2	470.037	-0.289374	0.0884757	-3.27066	0.00107297	0.0278401
	ENSMUSG00000014763	Fam120b	493.358	-0.336378	0.117012	-2.87472	0.00404381	0.0174888			ENSMUSG00000032334	Loxl1	52.3414	1.83326	0.487614	3.75966	0.000170144	0.00774099
	ENSMUSG00000014767	Tbp	243.65	-0.339762	0.12588	-2.69909	0.00695303	0.027304			ENSMUSG00000032360	Hcrtr2	8.9223	-2.4721	0.60607	-4.07891	4.52480703364133e-05	0.00319834
	ENSMUSG00000014769	Psmb1	2314.02	-0.201737	0.0771194	-2.6159	0.00889929	0.0331512			ENSMUSG00000032363	Adamts7	240.822	1.30264	0.411509	3.16553	0.00154801	0.0353803
	ENSMUSG00000014778	Fhod1	314.743	0.563536	0.156337	3.60462	0.00031261	0.00210048			ENSMUSG00000032380	Dapk2	184.178	0.86072	0.226763	3.79568	0.000147238	0.00713368
	ENSMUSG00000014867	Surf4	4745.57	0.191638	0.0599154	3.19847	0.00138157	0.00726121			ENSMUSG00000032383	Ppib	2508.14	-0.473533	0.156297	-3.0297	0.002448	0.0465698
	ENSMUSG00000014956	Ppp1cb	1662.2	-0.388492	0.093778	-4.14268	3.43e-05	0.00032328			ENSMUSG00000032440	Tgfbr2	634.662	1.04434	0.229862	4.54332	5.53757228352053e-06	0.000686258
	ENSMUSG00000014959	Gorasp2	1653.9	0.176261	0.071496	2.46533	0.0136889	0.0469677			ENSMUSG00000032643	Fhl3	23.7977	2.36295	0.740578	3.19068	0.00141937	0.0333357
	ENSMUSG00000015013	Trappc2l	199.659	-0.439496	0.124173	-3.53937	0.00040109	0.00258914			ENSMUSG00000032712	Resf1	392.865	0.464913	0.127011	3.66041	0.000251813	0.0104305
	ENSMUSG00000015016	Acsf3	606.817	-0.306026	0.0918241	-3.33274	0.00085995	0.00490982			ENSMUSG00000032766	Gng11	97.9247	0.570904	0.166411	3.43069	0.000602044	0.0190959
	ENSMUSG00000015090	Ptgds	154.123	-1.91916	0.544921	-3.5219	0.00042847	0.00273822			ENSMUSG00000032827	Ppp1r9a	163.43	0.908342	0.242408	3.74717	0.000178843	0.00805999
	ENSMUSG00000015112	Slc25a13	4263.95	-0.406773	0.0932321	-4.36301	1.28e-05	0.00013976			ENSMUSG00000033083	Tbc1d4	88.049	0.771984	0.193979	3.97973	6.89939366372795e-05	0.00439065
	ENSMUSG00000015127	Unkl	160.76	0.545038	0.154338	3.53145	0.00041329	0.00265037			ENSMUSG00000033207	Mamdc2	34.4487	1.15934	0.3019	3.84015	0.000122961	0.00636031
	ENSMUSG00000015189	Casd1	468.668	-0.362614	0.108238	-3.35014	0.00080771	0.00466123			ENSMUSG00000033306	Lpp	880.811	-0.319688	0.0855897	-3.73512	0.000187623	0.00831307
	ENSMUSG00000015202	Cnksr3	168.236	0.437304	0.130555	3.34959	0.00080931	0.00466731			ENSMUSG00000033352	Map2k4	702.36	-0.291664	0.0693999	-4.20266	2.63802203569702e-05	0.00228529
	ENSMUSG00000015247	Nipsnap3b	1069.76	-0.364509	0.0872846	-4.1761	2.97e-05	0.00028477			ENSMUSG00000033355	Rtp4	369.707	1.25855	0.320427	3.92775	8.57457759165787e-05	0.00504241
	ENSMUSG00000015289	Lage3	233.151	-0.291736	0.118364	-2.46474	0.0137114	0.0470061			ENSMUSG00000033684	Qsox1	8910.87	-1.04435	0.344599	-3.03061	0.00244059	0.0465388
	ENSMUSG00000015305	Sash1	788.016	-0.346168	0.135531	-2.55415	0.0106446	0.0383202			ENSMUSG00000033730	Egr3	9.55231	3.44078	1.01125	3.4025	0.000667722	0.0203731
	ENSMUSG00000015312	Gadd45b	80.0102	1.09366	0.292795	3.73525	0.00018753	0.00136381			ENSMUSG00000033863	Klf9	2167.33	-0.663933	0.199549	-3.32717	0.000877317	0.0243728
	ENSMUSG00000015335	Zdhhc12	287.151	-0.370663	0.118162	-3.1369	0.00170742	0.0086431			ENSMUSG00000034075	Zdhhc5	1323.46	-0.280947	0.0894791	-3.1398	0.00169062	0.0374249
	ENSMUSG00000015340	Cybb	297.606	1.27314	0.236548	5.38218	7.36e-08	1.6e-06			ENSMUSG00000034126	Pomt2	413.419	-0.496191	0.145553	-3.40901	0.000652	0.0200108
	ENSMUSG00000015341	Golga7	1104.42	-0.28299	0.075989	-3.72409	0.00019602	0.00141872			ENSMUSG00000034127	Tspan8	19.4251	1.36395	0.40567	3.36223	0.000773168	0.022651
	ENSMUSG00000015354	Pcolce2	41.3484	0.86588	0.263868	3.28149	0.00103259	0.00568684			ENSMUSG00000034227	Foxj1	7.33266	2.64554	0.736416	3.59245	0.00032758	0.0125674
	ENSMUSG00000015355	Cd48	39.3639	1.12754	0.294497	3.82872	0.00012881	0.00099659			ENSMUSG00000034390	Cmip	516.417	0.320984	0.0777358	4.12917	3.64079664655883e-05	0.00280337
	ENSMUSG00000015357	Clpx	2946.39	1.34406	0.372777	3.60553	0.00031152	0.00209557			ENSMUSG00000034457	Eda2r	20.5636	2.36182	0.625012	3.77885	0.000157557	0.00746683
	ENSMUSG00000015363	Trabd	1844.49	0.415331	0.0796127	5.21689	1.82e-07	3.53e-06			ENSMUSG00000034459	Ifit1	238.824	1.68134	0.456438	3.68361	0.000229958	0.0098284
	ENSMUSG00000015396	Cd83	42.158	1.03598	0.328991	3.14896	0.00163851	0.00837826			ENSMUSG00000034636	Zyg11b	748.688	-0.446651	0.0999434	-4.46904	7.85709757513038e-06	0.000873113
	ENSMUSG00000015451	C4a	158.113	0.941091	0.194536	4.83761	1.31e-06	1.98e-05			ENSMUSG00000034755	Pcdh11x	5.40335	5.2508	1.18414	4.43427	9.2384340513901e-06	0.000992968
	ENSMUSG00000015461	Atf6b	427.575	0.558814	0.122999	4.54324	5.54e-06	6.78e-05			ENSMUSG00000034845	Plvap	765.768	0.473313	0.13511	3.50317	0.000459749	0.0161745
	ENSMUSG00000015542	Nat9	443.077	-0.452237	0.104819	-4.31447	1.6e-05	0.00016812			ENSMUSG00000034850	Tmem127	816.769	-0.238232	0.0654365	-3.64066	0.000271944	0.0110096
	ENSMUSG00000015568	Lpl	247.075	1.28801	0.184324	6.98778	2.79e-12	1.83e-10			ENSMUSG00000034855	Cxcl10	103.597	2.00904	0.505883	3.97135	7.14655247630205e-05	0.00439513
	ENSMUSG00000015647	Lama5	107.667	0.555941	0.217622	2.55462	0.0106304	0.0382772			ENSMUSG00000034858	Fam214a	1094.4	-0.798552	0.154866	-5.15641	2.51731898439455e-07	5.13437478424676e-05
	ENSMUSG00000015652	Steap1	3.41809	3.02619	0.981986	3.08171	0.00205818	0.0100224			ENSMUSG00000034947	Tmem106a	198.836	0.751723	0.236249	3.18191	0.00146307	0.0340671
	ENSMUSG00000015671	Psma2	1111.06	-0.38466	0.0830287	-4.63285	3.61e-06	4.74e-05			ENSMUSG00000035042	Ccl5	66.6584	3.14936	0.545113	5.77745	7.58394151773855e-09	2.49387856480247e-06
	ENSMUSG00000015672	Mrpl32	311.409	-0.332913	0.107314	-3.10223	0.00192072	0.00947687			ENSMUSG00000035208	Slfn8	65.108	1.92882	0.50636	3.80918	0.000139427	0.00691259
	ENSMUSG00000015711	Prune1	275.725	0.257717	0.102828	2.50629	0.0122006	0.0428985			ENSMUSG00000035279	Ssc5d	16.1942	1.96219	0.426798	4.59747	4.27655065669901e-06	0.00056482
	ENSMUSG00000015714	Cers2	7059.3	-0.402242	0.0967355	-4.15816	3.21e-05	0.00030472			ENSMUSG00000035373	Ccl7	6.78357	3.34735	1.06496	3.14318	0.00167123	0.0372247
	ENSMUSG00000015745	Plekho1	129.498	0.713062	0.166044	4.29442	1.75e-05	0.00018198			ENSMUSG00000035476	Tab3	126.368	-0.507789	0.133496	-3.80378	0.000142507	0.00700064
	ENSMUSG00000015755	Tab2	1192.81	0.546046	0.144213	3.78638	0.00015286	0.00115149			ENSMUSG00000035692	Isg15	183.273	1.3043	0.422887	3.08427	0.00204053	0.0417778
	ENSMUSG00000015759	Cnih1	877.477	-0.431202	0.0950549	-4.53635	5.72e-06	6.96e-05			ENSMUSG00000035735	Dagla	24.8602	1.00858	0.323789	3.11494	0.00183982	0.0394646
	ENSMUSG00000015806	Qdpr	11814.3	-0.571902	0.0765273	-7.47318	7.83e-14	7.07e-12			ENSMUSG00000035914	Cd276	103.714	1.7609	0.502019	3.50763	0.000452113	0.0159756
	ENSMUSG00000015843	Rxrg	154.961	0.526803	0.18091	2.91197	0.00359163	0.0158091			ENSMUSG00000035929	H2-Q4	1503.64	1.21658	0.293768	4.14128	3.45372782046278e-05	0.00274067
	ENSMUSG00000015854	Cd5l	1817.05	1.15798	0.194509	5.95332	2.63e-09	8.49e-08			ENSMUSG00000036040	Adamtsl2	193.633	1.33464	0.328644	4.06106	4.88496244740631e-05	0.00334942
	ENSMUSG00000015880	Ncapg	3.1314	2.46744	0.905831	2.72396	0.00645047	0.0257507			ENSMUSG00000036087	Slain2	629.604	-0.479884	0.111061	-4.32092	1.55379882804054e-05	0.00148144
	ENSMUSG00000015932	Dstn	2666.29	-0.499795	0.0860912	-5.80541	6.42e-09	1.86e-07			ENSMUSG00000036256	Igfbp7	1302.05	0.923167	0.208751	4.42233	9.76418918694637e-06	0.00103507
	ENSMUSG00000015944	Castor2	76.103	1.03493	0.247698	4.1782	2.94e-05	0.00028291			ENSMUSG00000036282	Naa30	502.364	-0.410487	0.136484	-3.00757	0.00263344	0.0489418
	ENSMUSG00000015947	Fcgr1	72.4709	0.972848	0.190961	5.09448	3.5e-07	6.22e-06			ENSMUSG00000036402	Gng12	953.397	0.248474	0.0774697	3.20738	0.00133952	0.0321621
	ENSMUSG00000015950	Ncf1	126.534	1.62731	0.194089	8.38434	5.1e-17	8.3e-15			ENSMUSG00000036580	Spg20	684.613	-0.531864	0.121747	-4.3686	1.2504621516645e-05	0.00124524
	ENSMUSG00000016024	Lbp	2818.26	0.662523	0.168508	3.9317	8.43e-05	0.00069431			ENSMUSG00000036594	H2-Aa	1184.2	2.61111	0.737074	3.54253	0.000396302	0.014579
	ENSMUSG00000016028	Celsr1	1012.13	0.736783	0.206719	3.56417	0.00036501	0.00238549			ENSMUSG00000036620	Mgat4b	847.579	0.298712	0.0977918	3.05457	0.00225387	0.0443425
	ENSMUSG00000016087	Fli1	49.754	1.02638	0.216433	4.74225	2.11e-06	2.97e-05			ENSMUSG00000036744	Olfr701	11.8614	6.4038	1.29299	4.95272	7.3182938766973e-07	0.000132494
	ENSMUSG00000016128	Stard13	450.918	0.336407	0.118168	2.84686	0.00441532	0.0188209			ENSMUSG00000036856	Wnt4	63.3229	0.988495	0.206413	4.78891	1.67686054726483e-06	0.000270193
	ENSMUSG00000016239	Lonrf3	38.5334	1.70239	0.33784	5.03904	4.68e-07	8.02e-06			ENSMUSG00000036941	Elac1	161.042	-0.430379	0.12251	-3.513	0.000443079	0.0157601
	ENSMUSG00000016255	Tubb1	4.35431	3.48643	1.10825	3.14588	0.00165587	0.00844618			ENSMUSG00000036959	Bcorl1	245.2	-0.362531	0.104161	-3.48048	0.000500516	0.0169786
	ENSMUSG00000016256	Ctsz	3832.05	0.304879	0.0987052	3.08878	0.00200979	0.00982297			ENSMUSG00000037095	Lrg1	16663.6	-1.80327	0.483252	-3.73153	0.000190319	0.00840165
	ENSMUSG00000016283	H2-M2	7.77066	3.69392	0.800879	4.61233	3.98e-06	5.15e-05			ENSMUSG00000037206	Islr	54.3845	1.26689	0.278944	4.54173	5.57933364783315e-06	0.000686258
	ENSMUSG00000016308	Ube2a	399.469	-0.23602	0.0965668	-2.44411	0.014521	0.0493031			ENSMUSG00000037259	Dzank1	18.9706	-1.37141	0.366609	-3.74078	0.000183447	0.00818802
	ENSMUSG00000016319	Slc25a5	7446.06	-0.400085	0.0802511	-4.98541	6.18e-07	1.03e-05			ENSMUSG00000037326	Capn15	513.557	-0.450937	0.120736	-3.73489	0.000187796	0.00831307
	ENSMUSG00000016356	Col20a1	98.2892	-0.56949	0.188056	-3.02829	0.00245939	0.0116301			ENSMUSG00000037355	Uvssa	255.687	-0.492198	0.134101	-3.67034	0.000242227	0.0101641
	ENSMUSG00000016427	Ndufa1	579.112	-0.64448	0.135231	-4.76577	1.88e-06	2.7e-05			ENSMUSG00000037366	Pafah2	2115.79	-0.48921	0.090904	-5.38161	7.38243795587762e-08	1.74931209975082e-05
	ENSMUSG00000016458	Wt1	17.6844	1.19664	0.4475	2.67407	0.00749375	0.0289121			ENSMUSG00000037370	Enpp1	695.735	0.514109	0.135687	3.78894	0.000151291	0.00727687
	ENSMUSG00000016477	E2f3	110.111	0.342365	0.139027	2.46258	0.013794	0.0472403			ENSMUSG00000037419	Endod1	87.9229	1.51585	0.431322	3.51444	0.000440686	0.0157215
	ENSMUSG00000016481	Cr1l	835.911	-0.413773	0.0900527	-4.59479	4.33e-06	5.52e-05			ENSMUSG00000037443	Cep85	4070.19	-1.17545	0.20182	-5.82424	5.7373571524357e-09	1.92595907910826e-06
	ENSMUSG00000016493	Cd46	24.8412	-0.897572	0.290579	-3.08891	0.00200895	0.00982173			ENSMUSG00000037499	Nenf	155.988	0.87004	0.222704	3.90671	9.35618789476497e-05	0.0053834
	ENSMUSG00000016494	Cd34	36.8707	0.720011	0.263911	2.72824	0.00636742	0.0254927			ENSMUSG00000037541	Shank2	371.948	0.88027	0.185801	4.73771	2.16146250999431e-06	0.000335901
	ENSMUSG00000016496	Cd274	57.0096	0.895072	0.238281	3.75637	0.00017239	0.00126816			ENSMUSG00000037868	Egr2	8.37573	3.24169	0.996652	3.25258	0.00114361	0.0289732
	ENSMUSG00000016520	Lnx2	401.361	0.994087	0.146408	6.78982	1.12e-11	6.38e-10			ENSMUSG00000037921	Ddx60	95.0939	1.19247	0.341995	3.48681	0.000488823	0.0167866
	ENSMUSG00000016526	Dyrk3	32.678	-0.785052	0.273739	-2.86789	0.00413221	0.0178108			ENSMUSG00000037944	Ccr7	8.88738	1.75181	0.522726	3.3513	0.000804333	0.0231432
	ENSMUSG00000016528	Mapkapk2	1207.26	0.291355	0.108299	2.69029	0.00713894	0.0278692			ENSMUSG00000037972	Snn	36.7467	1.30572	0.377196	3.46166	0.000536858	0.0177506
	ENSMUSG00000016534	Lamp2	10343.8	-0.345059	0.0792052	-4.35652	1.32e-05	0.00014275			ENSMUSG00000038034	Igsf8	381.249	0.644783	0.208856	3.08721	0.00202046	0.0414722
	ENSMUSG00000016541	Atxn10	854.918	-0.259293	0.089006	-2.91321	0.00357736	0.0157686			ENSMUSG00000038102	Trappc11	748.054	-0.284733	0.0716717	-3.97274	7.10503528820765e-05	0.00439099
	ENSMUSG00000016637	Ift27	204.719	-0.474397	0.149902	-3.16471	0.00155235	0.00800922			ENSMUSG00000038135	Crygn	48.2665	2.31763	0.330137	7.02021	2.21528084958749e-12	2.7457554099541e-09
	ENSMUSG00000016756	Cmah	1396.1	-0.740219	0.152544	-4.85249	1.22e-06	1.86e-05			ENSMUSG00000038155	Gstp2	235.06	2.65707	0.464283	5.72295	1.0468960656628e-08	3.30757574627934e-06
	ENSMUSG00000016757	Ttll12	222.338	0.388245	0.11016	3.52436	0.0004245	0.002716			ENSMUSG00000038170	Pde4dip	1413.62	-0.43531	0.112429	-3.87185	0.000108011	0.00584321
	ENSMUSG00000016763	Scube1	10.6331	2.19962	0.57669	3.81422	0.00013661	0.00104524			ENSMUSG00000038179	Slamf7	36.1808	2.64214	0.806184	3.27734	0.00104789	0.0273214
	ENSMUSG00000016933	Plcg1	910.848	-0.362532	0.0962031	-3.76841	0.00016429	0.00121993			ENSMUSG00000038250	Usp38	399.22	-0.464856	0.11213	-4.1457	3.38776373339982e-05	0.00270233
	ENSMUSG00000017119	Nbr1	3364.58	-0.298021	0.0813644	-3.6628	0.00024947	0.00173668			ENSMUSG00000038375	Trp53inp2	3960.46	-0.558932	0.176065	-3.17458	0.00150051	0.0344413
	ENSMUSG00000017132	Cyth1	1088.57	-0.585505	0.148651	-3.93878	8.19e-05	0.00067885			ENSMUSG00000038387	Rras	645.996	0.598861	0.151752	3.94632	7.93606153261106e-05	0.00473607
	ENSMUSG00000017146	Brca1	49.4529	-0.899837	0.358604	-2.50928	0.0120979	0.0425819			ENSMUSG00000038400	Pmepa1	72.1656	1.33903	0.435909	3.07181	0.00212767	0.0429076
	ENSMUSG00000017210	Med24	332.42	0.60474	0.109617	5.51684	3.45e-08	8.32e-07			ENSMUSG00000038517	Tbkbp1	275.948	0.776782	0.165456	4.69479	2.66878843878956e-06	0.000394515
	ENSMUSG00000017291	Taok1	650.879	-0.387037	0.0898232	-4.30888	1.64e-05	0.00017188			ENSMUSG00000038526	Car14	621.123	-1.47363	0.243242	-6.05828	1.37583550774387e-09	6.33395358179342e-07
	ENSMUSG00000017390	Aldoc	321.48	-1.00434	0.152726	-6.57607	4.83e-11	2.34e-09			ENSMUSG00000038582	Pptc7	340.513	-0.765889	0.148508	-5.15721	2.50650488893287e-07	5.13437478424676e-05
	ENSMUSG00000017400	Stac2	4.87077	3.63372	0.92258	3.93865	8.19e-05	0.00067886			ENSMUSG00000038677	Scube3	4.41407	4.35942	1.21175	3.59762	0.000321139	0.0124089
	ENSMUSG00000017417	Plxdc1	20.7624	0.990874	0.375556	2.63842	0.00832936	0.0314515			ENSMUSG00000038781	Stap2	969.506	-0.344166	0.100083	-3.4388	0.000584289	0.0187917
	ENSMUSG00000017418	Arl5b	516.972	-0.421041	0.144694	-2.90987	0.00361575	0.0158899			ENSMUSG00000039087	Rreb1	772.728	-0.696335	0.178279	-3.90588	9.38829724740019e-05	0.0053834
	ENSMUSG00000017421	Zfp207	1179.91	-0.211934	0.0843398	-2.51286	0.0119758	0.0422063			ENSMUSG00000039100	March6	2272.29	-0.458491	0.130073	-3.52487	0.000423694	0.0153761
	ENSMUSG00000017453	Pipox	6383.53	-0.279543	0.0904143	-3.0918	0.00198945	0.00974937			ENSMUSG00000039179	Tekt5	4.30504	4.92476	1.64402	2.99556	0.0027394	0.0494288
	ENSMUSG00000017466	Timp2	365.54	0.699639	0.169652	4.12397	3.72e-05	0.00034716			ENSMUSG00000039196	Orm1	23487.5	-1.71172	0.553078	-3.09489	0.00196886	0.0408818
	ENSMUSG00000017631	Abr	123.328	0.880055	0.177367	4.96177	6.99e-07	1.15e-05			ENSMUSG00000039253	Fn3krp	161.904	-0.529035	0.172935	-3.05916	0.0022196	0.0438289
	ENSMUSG00000017670	Elmo2	233.859	0.775459	0.128774	6.02188	1.72e-09	5.83e-08			ENSMUSG00000039264	Gimap3	103.665	2.22594	0.57299	3.88477	0.000102426	0.00567839
	ENSMUSG00000017679	Ttpal	286.426	0.462016	0.130598	3.5377	0.00040363	0.00260352			ENSMUSG00000039304	Tnfsf10	109.87	1.09256	0.300049	3.64128	0.00027129	0.0110096
	ENSMUSG00000017686	Rhot1	631.39	-0.226997	0.0926868	-2.44908	0.0143222	0.0487378			ENSMUSG00000039323	Igfbp2	5549.32	1.19904	0.371186	3.2303	0.00123662	0.0306745
	ENSMUSG00000017707	Serinc3	4427.35	-0.291275	0.116332	-2.50382	0.012286	0.043135			ENSMUSG00000039377	Hlx	82.8116	0.862827	0.180084	4.79124	1.65756662832105e-06	0.000269782
	ENSMUSG00000017715	Pgs1	276.214	0.414458	0.12404	3.34133	0.00083378	0.0047884			ENSMUSG00000039414	Heatr5b	305.813	-0.392239	0.119084	-3.2938	0.000988434	0.0263686
	ENSMUSG00000017737	Mmp9	15.8053	1.70553	0.422782	4.03406	5.48e-05	0.00048312			ENSMUSG00000039480	Nt5dc1	285.145	-0.335316	0.0996487	-3.36497	0.000765506	0.0225495
	ENSMUSG00000017774	Myo1c	807.171	0.510911	0.115549	4.4216	9.8e-06	0.00011058			ENSMUSG00000039621	Prex1	183.603	1.55075	0.447504	3.46532	0.000529594	0.0176309
	ENSMUSG00000017778	Cox7c	2343.47	-0.485117	0.0872742	-5.55854	2.72e-08	6.75e-07			ENSMUSG00000039632	Ccdc151	81.423	-1.08309	0.247504	-4.37604	1.20855615302547e-05	0.0012325
	ENSMUSG00000017837	Nkiras2	452.332	-0.364284	0.114211	-3.18957	0.00142483	0.00743912			ENSMUSG00000039648	Kyat1	3229.32	-0.740116	0.229622	-3.22319	0.0012677	0.031329
	ENSMUSG00000017858	Ift52	431.621	-0.260825	0.100564	-2.59363	0.00949684	0.0348995			ENSMUSG00000039703	Nploc4	1616.19	-0.297837	0.0814201	-3.65802	0.000254167	0.010501
	ENSMUSG00000017969	Ptgis	63.8758	0.640066	0.213368	2.99982	0.00270143	0.0125706			ENSMUSG00000039783	Kmo	4388.89	-0.471088	0.134945	-3.49097	0.000481262	0.0166765
	ENSMUSG00000017999	Ddx27	476.39	0.236938	0.0878353	2.69752	0.00698574	0.0274			ENSMUSG00000039801	Cplane1	127.36	0.758501	0.250443	3.02864	0.00245661	0.0466235
	ENSMUSG00000018008	Cyth4	150.098	1.58653	0.168517	9.41467	4.75e-21	1.38e-18			ENSMUSG00000039841	Zfp800	133.219	-0.649583	0.187756	-3.45972	0.000540728	0.0178011
	ENSMUSG00000018042	Cyb5r3	14119.1	-0.720067	0.123267	-5.84151	5.17e-09	1.54e-07			ENSMUSG00000039878	Slc39a5	27.0999	-1.57683	0.380857	-4.14021	3.46984351959056e-05	0.00274067
	ENSMUSG00000018168	Ikzf3	17.1764	2.12851	0.410911	5.17997	2.22e-07	4.22e-06			ENSMUSG00000039886	Tmem120a	852.756	-0.611381	0.175364	-3.48636	0.000489649	0.0167866
	ENSMUSG00000018189	Uchl5	260.427	-0.294574	0.120695	-2.44066	0.0146607	0.0496351			ENSMUSG00000039988	Ankrd13c	582.072	-0.358684	0.114915	-3.12131	0.00180047	0.0391286
	ENSMUSG00000018211	Wfdc15b	4.17281	2.16686	0.76821	2.82066	0.00479247	0.0201034			ENSMUSG00000039997	Ifi203	199.353	0.745713	0.244924	3.04467	0.00232938	0.0451665
	ENSMUSG00000018334	Ksr1	57.5223	0.697351	0.206102	3.38352	0.00071564	0.00422089			ENSMUSG00000040017	Saa4	6332.46	-1.40143	0.300362	-4.66581	3.07408253612743e-06	0.000434497
	ENSMUSG00000018339	Gpx3	173.305	1.14536	0.152474	7.51185	5.83e-14	5.41e-12			ENSMUSG00000040054	Baz2a	1113.88	-0.389447	0.110076	-3.53799	0.000403192	0.0147316
	ENSMUSG00000018372	Cep95	151.45	-0.47075	0.152988	-3.07704	0.00209066	0.0101614			ENSMUSG00000040102	Klhl42	259.031	-0.449767	0.132501	-3.39443	0.000687724	0.0208687
	ENSMUSG00000018381	Abi3	52.6921	1.39401	0.281922	4.94467	7.63e-07	1.24e-05			ENSMUSG00000040118	Cacna2d1	19.8812	1.29823	0.361654	3.58969	0.000331066	0.0126709
	ENSMUSG00000018401	Mtmr4	815.339	0.555575	0.10607	5.2378	1.63e-07	3.2e-06			ENSMUSG00000040127	Sdr9c7	976.138	1.07649	0.337988	3.18498	0.00144762	0.0338052
	ENSMUSG00000018417	Myo1b	3345.49	-0.289945	0.0814145	-3.56134	0.00036897	0.00240802			ENSMUSG00000040247	Tbc1d10c	25.3958	1.87868	0.609938	3.08011	0.00206924	0.0422047
	ENSMUSG00000018427	Ypel2	467.414	0.894079	0.22433	3.98555	6.73e-05	0.00057474			ENSMUSG00000040249	Lrp1	16926.4	-0.724962	0.220716	-3.28459	0.00102132	0.0268898
	ENSMUSG00000018442	Derl2	2412.83	-0.392369	0.0877006	-4.47396	7.68e-06	8.93e-05			ENSMUSG00000040253	Gbp7	286.008	1.25383	0.409102	3.06483	0.00217794	0.0433489
	ENSMUSG00000018446	C1qbp	1443.7	-0.325898	0.096349	-3.38248	0.00071835	0.00423272			ENSMUSG00000040412	5330417C22Rik	37.4746	1.7375	0.515387	3.37126	0.00074825	0.0221221
	ENSMUSG00000018459	Slc13a3	528.719	0.903064	0.207252	4.35733	1.32e-05	0.00014241			ENSMUSG00000040420	Cdh18	11.2575	2.11141	0.649918	3.24873	0.00115923	0.0292769
	ENSMUSG00000018501	Ncor1	1347.55	0.306681	0.0972354	3.15401	0.00161044	0.00826447			ENSMUSG00000040441	Slc26a10	58.8351	1.10595	0.311233	3.55344	0.000380235	0.01402
	ENSMUSG00000018507	Trpv2	39.3559	1.14212	0.253476	4.50584	6.61e-06	7.87e-05			ENSMUSG00000040466	Blvrb	1868.6	0.821356	0.244722	3.35627	0.00079	0.0229356
	ENSMUSG00000018537	Pcgf2	123.55	0.924605	0.172402	5.36308	8.18e-08	1.75e-06			ENSMUSG00000040483	Xaf1	174.792	1.38757	0.397679	3.48918	0.000484509	0.016753
	ENSMUSG00000018547	Pip4k2b	547.145	0.554848	0.133762	4.14803	3.35e-05	0.00031689			ENSMUSG00000040520	Manea	323.468	-0.414356	0.135069	-3.06774	0.00215684	0.0431716
	ENSMUSG00000018566	Slc2a4	218.653	-2.29898	0.825304	-2.78561	0.00534263	0.0220109			ENSMUSG00000040583	Cyp2b13	26.2349	8.13691	1.22739	6.62943	3.36990412413955e-11	3.01662584179226e-08
	ENSMUSG00000018567	Gabarap	3273.9	-0.290042	0.0829762	-3.49548	0.00047321	0.00297041			ENSMUSG00000040584	Abcb1a	117.79	1.3528	0.395856	3.4174	0.000632216	0.0194778
	ENSMUSG00000018581	Dnah11	12.3266	1.49481	0.567772	2.63277	0.00846928	0.0318495			ENSMUSG00000040618	Pck2	152.447	1.42573	0.311058	4.58347	4.57322265249369e-06	0.000594261
	ENSMUSG00000018623	Mmp7	4.68466	2.34435	0.865531	2.70857	0.0067574	0.0266878			ENSMUSG00000040648	Ppip5k2	882.951	-0.736671	0.126374	-5.82928	5.56663523907987e-09	1.90840837462328e-06
	ENSMUSG00000018648	Dusp14	26.2146	-1.27537	0.478208	-2.66697	0.00765376	0.0293753			ENSMUSG00000040652	Oaz2	544.016	0.294158	0.0816614	3.60217	0.000315572	0.0122231
	ENSMUSG00000018654	Ikzf1	65.9496	1.08056	0.211409	5.11125	3.2e-07	5.8e-06			ENSMUSG00000040701	Ap1g2	275.986	0.440048	0.122379	3.59578	0.000323422	0.0124551
	ENSMUSG00000018672	Copz2	434.554	-0.296226	0.110625	-2.67776	0.00741167	0.0286643			ENSMUSG00000040829	Zmynd15	149.98	0.591842	0.148446	3.98692	6.69377495536606e-05	0.00429708
	ENSMUSG00000018727	Cpsf4l	180.791	-1.35963	0.281158	-4.83583	1.33e-06	2e-05			ENSMUSG00000040842	Szrd1	1527.09	0.366981	0.0900625	4.07474	4.60652186360143e-05	0.0032132
	ENSMUSG00000018733	Pex12	227.913	-0.359469	0.112241	-3.20266	0.00136163	0.00718145			ENSMUSG00000041124	Msantd4	349.161	-0.406609	0.135486	-3.00112	0.0026899	0.0491926
	ENSMUSG00000018750	Zbtb4	360.566	0.593087	0.123	4.82185	1.42e-06	2.12e-05			ENSMUSG00000041189	Chrnb1	16.1706	1.61597	0.412633	3.91624	8.99398564909122e-05	0.00523177
	ENSMUSG00000018770	Atp5g3	6092.18	-0.272093	0.078025	-3.48726	0.000488	0.00305173			ENSMUSG00000041268	Dmxl2	404.251	-0.364898	0.0967091	-3.77315	0.000161201	0.00757271
	ENSMUSG00000018774	Cd68	189.923	0.994033	0.175506	5.66381	1.48e-08	3.95e-07			ENSMUSG00000041341	Atg2b	640.556	-0.380181	0.119689	-3.17642	0.00149107	0.0343222
	ENSMUSG00000018819	Lsp1	71.7324	1.25871	0.214336	5.8726	4.29e-09	1.3e-07			ENSMUSG00000041372	B4galnt3	36.1937	-1.16892	0.381418	-3.06466	0.00217915	0.0433489
	ENSMUSG00000018821	Avpi1	506.222	-0.554196	0.123152	-4.5001	6.79e-06	8.04e-05			ENSMUSG00000041415	Dicer1	675.354	-0.372259	0.112653	-3.30449	0.000951499	0.025724
	ENSMUSG00000018841	Rad51d	205.374	0.403133	0.152961	2.63552	0.00840082	0.0316494			ENSMUSG00000041471	Shld2	601.18	-0.855773	0.203554	-4.20416	2.62048515844585e-05	0.00228529
	ENSMUSG00000018846	Pank3	1137.32	-0.573907	0.141713	-4.04979	5.13e-05	0.00045613			ENSMUSG00000041548	Hspb8	3488.8	-0.76784	0.126368	-6.07621	1.23057738309234e-09	5.83185099228439e-07
	ENSMUSG00000018849	Wwc1	1726.68	1.21961	0.133632	9.12664	7.07e-20	1.75e-17			ENSMUSG00000041571	Selenow	1244.05	0.527671	0.10741	4.91268	8.98397491155535e-07	0.000159076
	ENSMUSG00000018861	Fdxr	589.737	-0.554115	0.131411	-4.21666	2.48e-05	0.00024563			ENSMUSG00000041605	Inava	12.0005	3.59191	1.14163	3.1463	0.00165353	0.0371077
	ENSMUSG00000018865	Sult4a1	11.9067	2.02697	0.504013	4.02167	5.78e-05	0.00050475			ENSMUSG00000041653	Pnpla3	251.914	1.87424	0.625665	2.9956	0.00273906	0.0494288
	ENSMUSG00000018906	P4ha2	137.277	0.681416	0.168214	4.05089	5.1e-05	0.00045447			ENSMUSG00000041737	Tmem45b	14.1047	3.20731	0.568608	5.64063	1.6943290462456e-08	4.87512927181345e-06
	ENSMUSG00000018909	Arrb1	286.907	0.548334	0.131766	4.16143	3.16e-05	0.0003016			ENSMUSG00000041779	Tram2	307.768	-0.541619	0.163355	-3.3156	0.000914473	0.0249744
	ENSMUSG00000018920	Cxcl16	171.09	0.944038	0.165861	5.69176	1.26e-08	3.4e-07			ENSMUSG00000041827	Oasl1	374.128	1.52497	0.343915	4.43415	9.24379344503318e-06	0.000992968
	ENSMUSG00000018927	Ccl6	145.927	1.39273	0.168712	8.25506	1.52e-16	2.25e-14			ENSMUSG00000041841	Rpl37	1444.19	0.397837	0.127567	3.11865	0.00181679	0.0392939
	ENSMUSG00000018932	Map2k3	1569.51	-0.513005	0.133166	-3.85238	0.00011698	0.00091567			ENSMUSG00000041849	Card6	246.195	-0.52856	0.157322	-3.35972	0.000780205	0.0227574
	ENSMUSG00000018974	Sart3	396.806	0.277614	0.103883	2.67239	0.00753139	0.0290057			ENSMUSG00000042109	Csdc2	9.71879	1.4049	0.467997	3.00194	0.00268263	0.0491754
	ENSMUSG00000018983	E2f2	23.8697	1.0548	0.348647	3.02542	0.00248291	0.0117179			ENSMUSG00000042118	Bhmt2	3642.99	-0.57512	0.111471	-5.15936	2.47789948562675e-07	5.13437478424676e-05
	ENSMUSG00000018995	Nars2	284.327	-0.433336	0.119026	-3.64068	0.00027192	0.00186402			ENSMUSG00000042211	Fbxo38	514.743	-0.279916	0.0860243	-3.25392	0.00113824	0.0288826
	ENSMUSG00000018999	Slc35b4	473.986	0.361828	0.131342	2.75485	0.00587183	0.0237781			ENSMUSG00000042385	Gzmk	3.95478	5.41427	1.66367	3.25442	0.00113625	0.0288826
	ENSMUSG00000019055	Plod1	1121.44	0.273289	0.078121	3.49828	0.00046827	0.00294718			ENSMUSG00000042622	Maff	129.51	1.01575	0.335314	3.02926	0.00245152	0.0465818
	ENSMUSG00000019139	Isyna1	163.944	1.10705	0.157003	7.05112	1.77e-12	1.2e-10			ENSMUSG00000042650	Alkbh5	1703.25	-0.380913	0.110971	-3.43255	0.00059793	0.0190883
	ENSMUSG00000019179	Mdh2	3739.43	-0.441479	0.103161	-4.27953	1.87e-05	0.00019242			ENSMUSG00000042675	Ypel3	920.359	0.603324	0.187574	3.21646	0.00129783	0.0316287
	ENSMUSG00000019194	Scn1b	137.816	1.30479	0.199527	6.53944	6.18e-11	2.9e-09			ENSMUSG00000042680	Garem1	520.248	-0.809121	0.268908	-3.00891	0.00262189	0.0487944
	ENSMUSG00000019210	Atp6v1e1	1529.07	-0.267091	0.0920834	-2.90053	0.00372533	0.0162939			ENSMUSG00000042744	Hectd4	587.184	-0.351747	0.105257	-3.34177	0.000832452	0.0235735
	ENSMUSG00000019232	Etnppl	2004.17	-1.06365	0.164905	-6.45006	1.12e-10	4.99e-09			ENSMUSG00000042757	Tmem108	12.974	2.56115	0.837726	3.05727	0.00223364	0.0439984
	ENSMUSG00000019254	Ppp1r12c	676.727	0.411797	0.106421	3.8695	0.00010906	0.00086182			ENSMUSG00000043192	Gm1840	20.0989	1.46565	0.376607	3.89172	9.95349121085002e-05	0.00557002
	ENSMUSG00000019261	Map1s	175.815	0.717529	0.156251	4.59215	4.39e-06	5.57e-05			ENSMUSG00000043671	Dpy19l3	441.522	1.01706	0.220914	4.60388	4.14698863905829e-06	0.000552984
	ENSMUSG00000019295	Tmem129	394.434	-0.310098	0.106312	-2.91688	0.00353556	0.0156119			ENSMUSG00000043753	Dmrta1	47.1172	3.2141	0.469342	6.8481	7.48366394347813e-12	7.89914702264698e-09
	ENSMUSG00000019338	Zfp687	223.713	0.589593	0.135418	4.35386	1.34e-05	0.0001444			ENSMUSG00000044042	Fmn1	174.824	1.25162	0.237681	5.26597	1.39448072434243e-07	3.16468562131403e-05
	ENSMUSG00000019373	Cops3	615.139	-0.342154	0.0995006	-3.43872	0.00058448	0.003555			ENSMUSG00000044303	Cdkn2a	22.4315	5.14962	1.09291	4.71187	2.45458858182677e-06	0.000366211
	ENSMUSG00000019437	Tlcd1	1687.36	-0.867707	0.142665	-6.08211	1.19e-09	4.18e-08			ENSMUSG00000044308	Ubr3	1585.93	-0.349291	0.113122	-3.08774	0.00201682	0.0414722
	ENSMUSG00000019478	Rab4a	621.953	-0.453969	0.107058	-4.2404	2.23e-05	0.00022451			ENSMUSG00000044600	Smim7	791.309	-0.233232	0.0730963	-3.19075	0.00141905	0.0333357
	ENSMUSG00000019528	Gyg	86.9465	-0.600911	0.171866	-3.4964	0.00047158	0.00296293			ENSMUSG00000044708	Kcnj10	22.8203	1.8	0.552153	3.25996	0.00111426	0.0285894
	ENSMUSG00000019558	Slc6a8	108.07	0.503415	0.183009	2.75077	0.00594559	0.024017			ENSMUSG00000044709	Gemin7	366.794	0.285547	0.0948771	3.00965	0.00261545	0.0487763
	ENSMUSG00000019564	Arid3a	35.0962	1.87097	0.329596	5.67656	1.37e-08	3.69e-07			ENSMUSG00000044734	Serpinb1a	89.557	2.09375	0.419086	4.99599	5.85345033792423e-07	0.000109671
	ENSMUSG00000019577	Pdk4	205.261	1.65464	0.245004	6.75354	1.44e-11	7.96e-10			ENSMUSG00000044795	Cyb5d1	186.259	-0.51712	0.15691	-3.29564	0.000981994	0.0262712
	ENSMUSG00000019590	Cyb561	101.308	0.994459	0.154789	6.42462	1.32e-10	5.84e-09			ENSMUSG00000044813	Shb	1012.23	-0.679117	0.203326	-3.34005	0.000837634	0.0236371
	ENSMUSG00000019689	Fmc1	357.625	-0.602769	0.119796	-5.03164	4.86e-07	8.3e-06			ENSMUSG00000044923	Olfr1030	15.0325	3.7804	0.648036	5.83362	5.42374261961703e-09	1.89984271369324e-06
	ENSMUSG00000019710	Mrpl24	1055.9	-0.228476	0.0890778	-2.5649	0.0103206	0.0374132			ENSMUSG00000045094	Arhgef37	304.265	-1.02977	0.23926	-4.30397	1.67766010246699e-05	0.00156622
	ENSMUSG00000019762	Iyd	2031.48	-0.233161	0.0794791	-2.93361	0.00335045	0.0149336			ENSMUSG00000045205	Dpy19l4	200.603	-0.467428	0.142563	-3.27875	0.00104267	0.0272509
	ENSMUSG00000019763	Rmnd1	634.716	-0.54323	0.0998319	-5.44144	5.29e-08	1.19e-06			ENSMUSG00000045216	Hs6st1	3258.66	-0.561709	0.134155	-4.187	2.82662240494178e-05	0.00239712
	ENSMUSG00000019782	Rwdd1	336.904	-0.270689	0.107526	-2.51743	0.0118215	0.0417601			ENSMUSG00000045282	Tmem86b	1280.63	-0.403046	0.132823	-3.03445	0.00240975	0.0461144
	ENSMUSG00000019791	Hint3	401.428	-0.408849	0.122988	-3.32429	0.00088643	0.00502303			ENSMUSG00000045394	Epcam	41.0268	1.43964	0.350454	4.10791	3.99249015677126e-05	0.00298239
	ENSMUSG00000019795	Pcmt1	882.337	-0.271983	0.102791	-2.64598	0.00814539	0.0308899			ENSMUSG00000045404	Kcnk13	19.9953	1.78513	0.531106	3.36116	0.000776171	0.0226977
	ENSMUSG00000019806	Aig1	275.92	0.316071	0.105995	2.98195	0.00286422	0.0131979			ENSMUSG00000045538	Ddx28	291.001	-0.665557	0.194748	-3.41753	0.000631919	0.0194778
	ENSMUSG00000019809	Pex3	361.867	-0.337344	0.109155	-3.09052	0.0019981	0.00978153			ENSMUSG00000045573	Penk	6.75979	4.00777	1.26129	3.17752	0.00148542	0.0342625
	ENSMUSG00000019813	Cep57l1	80.906	-0.536808	0.176092	-3.04845	0.00230024	0.0110092			ENSMUSG00000045658	Pid1	1651.64	-0.823832	0.273695	-3.01003	0.0026122	0.0487722
	ENSMUSG00000019818	Cd164	5913.43	-0.186576	0.0722114	-2.58375	0.00977328	0.0357256			ENSMUSG00000045680	Tcf21	87.3449	1.16092	0.21376	5.43096	5.60513365759563e-08	1.43357966071172e-05
	ENSMUSG00000019823	Mical1	41.626	1.19659	0.259811	4.60559	4.11e-06	5.29e-05			ENSMUSG00000045868	Gvin1	92.832	1.83786	0.526014	3.49393	0.000475963	0.0165641
	ENSMUSG00000019832	Rab32	610.521	0.383008	0.139087	2.75373	0.005892	0.0238539			ENSMUSG00000045932	Ifit2	95.259	1.7315	0.449059	3.85584	0.000115332	0.00612038
	ENSMUSG00000019837	Gtf3c6	238.67	0.354098	0.128645	2.75252	0.00591385	0.0239132			ENSMUSG00000045991	Onecut2	1325.63	-0.63866	0.203099	-3.14457	0.0016633	0.0372247
	ENSMUSG00000019842	Traf3ip2	89.0929	0.768722	0.191343	4.01752	5.88e-05	0.0005126			ENSMUSG00000046005	D830044D21Rik	20.5982	1.20007	0.400188	2.99877	0.0027107	0.0491926
	ENSMUSG00000019843	Fyn	174.539	0.364789	0.1479	2.46645	0.0136458	0.0468392			ENSMUSG00000046031	Calhm6	40.8298	2.14014	0.593125	3.60825	0.000308272	0.011998
	ENSMUSG00000019848	Popdc3	6.97112	3.49993	0.76803	4.55702	5.19e-06	6.43e-05			ENSMUSG00000046167	Gldn	19.275	3.03885	0.995643	3.05215	0.00227208	0.0444296
	ENSMUSG00000019854	Reps1	355.632	-0.334353	0.119743	-2.79226	0.00523416	0.0216284			ENSMUSG00000046338	Gpat2	91.5161	1.72097	0.534467	3.21997	0.00128204	0.0315382
	ENSMUSG00000019856	Fam184a	16.6435	1.31553	0.379312	3.46819	0.00052398	0.00324492			ENSMUSG00000046718	Bst2	3367.54	1.08186	0.185144	5.84332	5.11706425370119e-09	1.83225014044194e-06
	ENSMUSG00000019857	Asf1a	122.464	-0.375584	0.143994	-2.60833	0.0090986	0.0337272			ENSMUSG00000046727	Cystm1	208.277	0.926432	0.171971	5.38713	7.15917122333489e-08	1.74781402911508e-05
	ENSMUSG00000019864	Rtn4ip1	324.868	-0.429324	0.11407	-3.7637	0.00016742	0.00123813			ENSMUSG00000046818	Ddit4l	34.2737	1.41669	0.404348	3.50365	0.000458924	0.0161745
	ENSMUSG00000019874	Fabp7	39.536	0.798354	0.296245	2.69491	0.00704081	0.0275789			ENSMUSG00000046840	Hnf4aos	89.0986	-1.43919	0.297638	-4.83536	1.32905981138886e-06	0.000223074
	ENSMUSG00000019876	Pkib	20.1195	1.12422	0.322557	3.48534	0.00049151	0.00306905			ENSMUSG00000047180	Neurl3	148.953	1.41455	0.42564	3.32334	0.000889456	0.0245829
	ENSMUSG00000019877	Serinc1	3106.96	-0.478343	0.0845991	-5.65423	1.57e-08	4.13e-07			ENSMUSG00000047216	Cdh19	24.9951	4.93392	0.83591	5.90245	3.58147794980708e-09	1.47970138987799e-06
	ENSMUSG00000019889	Ptprk	1129.57	0.306315	0.0920545	3.32754	0.00087616	0.00497842			ENSMUSG00000047409	Ctdspl	130.54	0.494474	0.157263	3.14425	0.00166514	0.0372247
	ENSMUSG00000019897	Ccdc59	301.586	-0.290623	0.102882	-2.82482	0.00473073	0.0198796			ENSMUSG00000047420	Fam180a	30.3041	1.06667	0.341126	3.12691	0.00176656	0.0387784
	ENSMUSG00000019916	P4ha1	252.255	0.608779	0.142761	4.26432	2.01e-05	0.00020447			ENSMUSG00000047507	Baiap3	11.3074	1.91684	0.60843	3.15046	0.00163013	0.036736
	ENSMUSG00000019935	Slc17a8	223.585	-1.09925	0.435891	-2.52185	0.0116741	0.0413184			ENSMUSG00000047631	Apof	11048.2	-0.397419	0.130425	-3.04711	0.00231056	0.0448931
	ENSMUSG00000019942	Cdk1	14.0886	1.00823	0.377329	2.67201	0.00753981	0.0290314			ENSMUSG00000047675	Rps8	4649.68	0.32251	0.105118	3.06808	0.00215436	0.0431716
	ENSMUSG00000019943	Atp2b1	558.331	0.248221	0.0913636	2.71684	0.00659078	0.0261786			ENSMUSG00000047694	Yipf6	534.518	-0.303852	0.0974024	-3.11955	0.00181129	0.0392275
	ENSMUSG00000019945	Cabcoco1	43.2161	-1.5603	0.249617	-6.25077	4.08e-10	1.63e-08			ENSMUSG00000047731	Wbp1l	6064.92	-0.524078	0.148923	-3.51912	0.000432981	0.0156077
	ENSMUSG00000019948	Actr6	223.659	-0.690087	0.158301	-4.35933	1.3e-05	0.00014148			ENSMUSG00000047735	Samd9l	282.177	1.12552	0.314241	3.58173	0.000341332	0.0130021
	ENSMUSG00000019966	Kitl	51.7451	-0.745264	0.24903	-2.99266	0.00276554	0.0128231			ENSMUSG00000047746	Fbxo40	23.1801	2.37934	0.51517	4.61856	3.86411298725384e-06	0.000523214
	ENSMUSG00000019977	Hbs1l	1205.06	-0.339518	0.0987003	-3.43989	0.00058196	0.00354318			ENSMUSG00000048126	Col6a3	272.756	1.63746	0.498967	3.28171	0.00103181	0.0270773
	ENSMUSG00000019979	Apaf1	65.5227	0.53782	0.193031	2.78619	0.00533322	0.0219875			ENSMUSG00000048234	Rnf149	1390.16	-0.383409	0.10469	-3.66232	0.000249938	0.0103795
	ENSMUSG00000019987	Arg1	32692.5	-0.672895	0.11748	-5.72774	1.02e-08	2.84e-07			ENSMUSG00000048285	Frmd6	112.123	0.535146	0.169946	3.14891	0.00163878	0.0368416
	ENSMUSG00000019988	Nedd1	303.11	-0.355016	0.143746	-2.46975	0.0135207	0.0464935			ENSMUSG00000048349	Pou4f1	15.958	2.15978	0.66221	3.26147	0.00110835	0.0285488
	ENSMUSG00000020003	Pex7	1529.02	-0.246889	0.0839851	-2.93967	0.00328558	0.0147369			ENSMUSG00000049313	Sorl1	176.501	2.36023	0.612706	3.85214	0.000117089	0.00617284
	ENSMUSG00000020022	Ndufa12	688.933	-0.483257	0.103637	-4.663	3.12e-06	4.16e-05			ENSMUSG00000049517	Rps23	2696.58	0.372613	0.109457	3.4042	0.00066358	0.0203275
	ENSMUSG00000020032	Nuak1	64.5169	0.622901	0.251379	2.47793	0.0132147	0.0456256			ENSMUSG00000049588	Ccdc69	28.6944	1.24488	0.29949	4.15666	3.22931942378659e-05	0.00261817
	ENSMUSG00000020038	Cry1	414.061	1.75831	0.435856	4.03416	5.48e-05	0.00048312			ENSMUSG00000049680	Urgcp	572.339	-0.435475	0.132983	-3.27465	0.00105792	0.0275383
	ENSMUSG00000020051	Pah	24311.3	-0.916234	0.125879	-7.2787	3.37e-13	2.65e-11			ENSMUSG00000049723	Mmp12	31.9031	4.07619	0.612167	6.65863	2.76393646406133e-11	2.61972401443648e-08
	ENSMUSG00000020053	Igf1	8902.45	-0.354428	0.1269	-2.79298	0.00522257	0.0215966			ENSMUSG00000050052	Tdrp	212.409	-0.408828	0.136557	-2.99381	0.00275515	0.0496574
	ENSMUSG00000020056	Washc3	233.473	-0.549113	0.129944	-4.22575	2.38e-05	0.00023719			ENSMUSG00000050079	Rspry1	319.914	-0.524126	0.117065	-4.47721	7.56254193869832e-06	0.000852135
	ENSMUSG00000020057	Dram1	21.2041	1.87117	0.410269	4.56084	5.09e-06	6.34e-05			ENSMUSG00000050212	Eva1b	110.975	0.772856	0.189862	4.07063	4.6886607679189e-05	0.00324242
	ENSMUSG00000020064	Herc4	709.13	-0.29384	0.0836671	-3.51201	0.00044472	0.00282038			ENSMUSG00000050335	Lgals3	149.781	1.99827	0.665342	3.00337	0.00267007	0.0490506
	ENSMUSG00000020069	Hnrnph3	443.592	-0.330687	0.10487	-3.15332	0.00161426	0.00827974			ENSMUSG00000050379	Sept6	67.1654	1.5487	0.376921	4.10882	3.97689670711214e-05	0.00298239
	ENSMUSG00000020076	Ddx50	886.112	0.305836	0.0763672	4.00481	6.21e-05	0.00053673			ENSMUSG00000050423	Ppp1r3g	89.1719	2.3652	0.750259	3.15251	0.00161872	0.0365813
	ENSMUSG00000020077	Srgn	114.773	0.59521	0.190539	3.12383	0.00178514	0.00893809			ENSMUSG00000050973	Gdpgp1	92.2541	-0.603889	0.168565	-3.58252	0.000340296	0.0129933
	ENSMUSG00000020078	Vps26a	740.268	-0.27884	0.103173	-2.70264	0.00687918	0.0270572			ENSMUSG00000051000	Fam160a1	101.842	-0.848573	0.279	-3.04149	0.00235414	0.0454278
	ENSMUSG00000020087	Tysnd1	1221.59	0.344364	0.117861	2.92178	0.00348041	0.0154053			ENSMUSG00000051041	Olfml1	294.025	1.1641	0.241997	4.81037	1.50652716671763e-06	0.000247701
	ENSMUSG00000020097	Sgpl1	1571.08	0.638239	0.121938	5.23413	1.66e-07	3.26e-06			ENSMUSG00000051043	Gprc5c	1334.03	-0.317565	0.0874444	-3.63163	0.000281641	0.0112356
	ENSMUSG00000020098	Pcbd1	4487.11	-0.331831	0.0710609	-4.66967	3.02e-06	4.04e-05			ENSMUSG00000051212	Gpr183	7.5866	2.10028	0.650002	3.23119	0.00123275	0.0306745
	ENSMUSG00000020099	Unc5b	101.322	0.492596	0.17119	2.87748	0.00400862	0.0173546			ENSMUSG00000051279	Gdf6	18.8306	2.13652	0.499923	4.27369	1.92260712351654e-05	0.00176017
	ENSMUSG00000020101	Vsir	137.317	0.733253	0.191789	3.82323	0.00013171	0.00101477			ENSMUSG00000051346	Spryd4	484.926	-0.392922	0.109902	-3.5752	0.000349957	0.0132057
	ENSMUSG00000020107	Anapc16	491.683	-0.352669	0.112685	-3.12968	0.00174999	0.00880723			ENSMUSG00000051579	Tceal8	226.011	-1.07511	0.213342	-5.03935	4.67114696707768e-07	8.85484600947325e-05
	ENSMUSG00000020116	Pno1	419.785	-0.345747	0.0983348	-3.51602	0.00043806	0.002792			ENSMUSG00000051586	Mical3	407.826	-0.380001	0.118156	-3.2161	0.00129946	0.0316287
	ENSMUSG00000020120	Plek	63.0679	1.69618	0.227739	7.4479	9.48e-14	8.42e-12			ENSMUSG00000052026	Slc6a7	7.41726	2.87317	0.686867	4.183	2.87681392900471e-05	0.00242692
	ENSMUSG00000020122	Egfr	2547.84	-1.63096	0.374004	-4.36081	1.3e-05	0.00014071			ENSMUSG00000052102	Gnpda1	410.581	-0.699991	0.229615	-3.04854	0.00229957	0.0447711
	ENSMUSG00000020125	Elane	8.46899	6.65048	1.84693	3.60083	0.0003172	0.00212618			ENSMUSG00000052142	Rasal3	52.2344	2.28571	0.53094	4.30502	1.66967720508797e-05	0.00156622
	ENSMUSG00000020130	Tbc1d15	810.163	-0.441228	0.115627	-3.81596	0.00013566	0.00104081			ENSMUSG00000052248	Zeb2os	8.6658	1.70945	0.528229	3.23619	0.00121135	0.0303221
	ENSMUSG00000020131	Pcsk4	464.886	-0.620699	0.135537	-4.57956	4.66e-06	5.86e-05			ENSMUSG00000052407	Ccdc171	128.825	0.655631	0.175219	3.74178	0.00018272	0.00817823
	ENSMUSG00000020137	Thap2	238.993	-0.696965	0.145914	-4.77656	1.78e-06	2.58e-05			ENSMUSG00000052477	C130026I21Rik	17.7351	3.62615	0.98521	3.68059	0.000232699	0.00991927
	ENSMUSG00000020142	Slc1a4	123.682	0.657213	0.180898	3.63307	0.00028007	0.00191438			ENSMUSG00000052516	Robo2	35.6497	1.33931	0.382886	3.49793	0.000468883	0.0163741
	ENSMUSG00000020143	Dock2	83.5103	1.71833	0.192163	8.94204	3.82e-19	8.24e-17			ENSMUSG00000052520	Cyp2j5	7891.1	-0.590609	0.156866	-3.76505	0.000166519	0.00767615
	ENSMUSG00000020150	Gamt	5490.04	-0.431517	0.128552	-3.35676	0.00078862	0.00456853			ENSMUSG00000052776	Oas1a	160.721	2.39061	0.506106	4.72353	2.31787415976436e-06	0.000352339
	ENSMUSG00000020167	Tcf3	493.743	0.326088	0.107813	3.02456	0.00248992	0.0117477			ENSMUSG00000052812	Atad2b	276.63	-0.454503	0.151228	-3.00541	0.0026522	0.0490506
	ENSMUSG00000020178	Adora2a	41.0647	0.659513	0.261684	2.52026	0.0117268	0.0414872			ENSMUSG00000052926	Rnaseh2a	375.505	0.576976	0.137251	4.2038	2.62473190336287e-05	0.00228529
	ENSMUSG00000020182	Ddc	1043.31	0.787523	0.299844	2.62644	0.00862828	0.0323668			ENSMUSG00000052934	Fbxo31	1697.04	-1.10012	0.259673	-4.23657	2.26956714748054e-05	0.00202042
	ENSMUSG00000020183	Cpm	105.831	-1.12959	0.235102	-4.80467	1.55e-06	2.29e-05			ENSMUSG00000053044	Cd8b1	7.59901	3.59423	0.916477	3.92178	8.78957152182322e-05	0.00515005
	ENSMUSG00000020190	Mknk2	4406.01	-0.898885	0.295232	-3.04468	0.0023293	0.011122			ENSMUSG00000053318	Slamf8	23.8862	2.05571	0.622454	3.30259	0.000957952	0.0257687
	ENSMUSG00000020219	Timm13	935.303	-0.285744	0.115756	-2.4685	0.013568	0.0466203			ENSMUSG00000053411	Cbx7	311.25	0.603147	0.194411	3.10244	0.00191933	0.040183
	ENSMUSG00000020220	Vps13d	1195.86	0.296611	0.0842443	3.52085	0.00043017	0.00274801			ENSMUSG00000053553	3110082I17Rik	98.797	1.1286	0.268686	4.20045	2.663862145523e-05	0.00229534
	ENSMUSG00000020225	Tmbim4	1041.63	-0.264511	0.0782624	-3.3798	0.00072539	0.00426623			ENSMUSG00000053604	Rpia	138.665	0.990337	0.284815	3.47713	0.000506821	0.0170156
	ENSMUSG00000020227	Irak3	33.9921	1.79764	0.388765	4.62396	3.76e-06	4.91e-05			ENSMUSG00000053702	Nebl	29.9582	2.79708	0.462698	6.04516	1.49262919707453e-09	6.68075951457275e-07
	ENSMUSG00000020231	Dip2a	83.893	0.491627	0.173932	2.82655	0.00470521	0.0198024			ENSMUSG00000053886	Sh2d4a	144.087	1.05229	0.305731	3.44188	0.000577692	0.0187038
	ENSMUSG00000020241	Col6a2	130.485	0.579619	0.180338	3.21406	0.00130871	0.00695538			ENSMUSG00000053977	Cd8a	19.5031	2.87195	0.751018	3.82408	0.00013126	0.00660057
	ENSMUSG00000020248	Nfyb	693.141	0.267757	0.0797551	3.35724	0.00078724	0.00456217			ENSMUSG00000054342	Kcnn4	17.7354	2.14082	0.669532	3.19749	0.00138627	0.0328546
	ENSMUSG00000020250	Txnrd1	2558.19	0.236583	0.0901461	2.62443	0.00867929	0.0325115			ENSMUSG00000054659	Pm20d2	29.1464	-1.281	0.374215	-3.42317	0.000618942	0.0194406
	ENSMUSG00000020253	Ppm1m	361.423	0.349823	0.101113	3.45973	0.00054072	0.00333369			ENSMUSG00000054675	Tmem119	20.0986	1.67825	0.542534	3.09335	0.00197907	0.0409882
	ENSMUSG00000020262	Adarb1	330.813	-0.80844	0.171269	-4.72029	2.36e-06	3.28e-05			ENSMUSG00000054932	Afp	42.5754	1.04465	0.282012	3.70429	0.000211986	0.00920681
	ENSMUSG00000020263	Appl2	545.036	-0.316565	0.0956755	-3.30874	0.00093718	0.00524808			ENSMUSG00000055114	Anxa13	25.5514	1.11462	0.304992	3.65457	0.000257609	0.0105911
	ENSMUSG00000020265	Sumo3	1090.7	0.413427	0.10541	3.92209	8.78e-05	0.00071902			ENSMUSG00000055254	Ntrk2	145.494	3.54504	0.627093	5.65313	1.57556430919637e-08	4.62335740095038e-06
	ENSMUSG00000020268	Lyrm7	43.3223	-0.761592	0.250895	-3.0355	0.00240138	0.0113952			ENSMUSG00000055413	H2-Q5	239.52	1.46842	0.309707	4.74132	2.12330594061864e-06	0.000335901
	ENSMUSG00000020272	Stk10	95.2475	1.23675	0.222928	5.54774	2.89e-08	7.12e-07			ENSMUSG00000055725	Paqr3	66.1411	-0.873518	0.271686	-3.21517	0.00130365	0.0316829
	ENSMUSG00000020277	Pfkl	917.791	0.398577	0.076595	5.20369	1.95e-07	3.76e-06			ENSMUSG00000056121	Fez2	594.149	0.332394	0.108899	3.05231	0.00227085	0.0444296
	ENSMUSG00000020279	Il9r	4.89433	3.23584	0.839205	3.85584	0.00011533	0.00090567			ENSMUSG00000056234	Ncoa4	1471.19	-0.582352	0.130807	-4.45199	8.50789287614952e-06	0.000934246
	ENSMUSG00000020280	Pus10	272.988	-0.300883	0.118114	-2.5474	0.010853	0.0388932			ENSMUSG00000056290	Ms4a4b	19.0393	2.10778	0.638062	3.3034	0.000955197	0.0257687
	ENSMUSG00000020283	Pex13	926.781	-0.256519	0.0926855	-2.76763	0.00564658	0.0230684			ENSMUSG00000056608	Chd9	345.537	-0.379013	0.116232	-3.26082	0.00111091	0.0285488
	ENSMUSG00000020290	Xpo1	490.739	-0.459611	0.144233	-3.18659	0.0014396	0.0074974			ENSMUSG00000056737	Capg	60.9195	1.8155	0.436921	4.15522	3.24976239587043e-05	0.00261817
	ENSMUSG00000020307	Cdc34	1005.58	0.278775	0.108576	2.56755	0.0102422	0.0371857			ENSMUSG00000056763	Cspp1	335.107	-0.485345	0.158358	-3.06486	0.00217773	0.0433489
	ENSMUSG00000020309	Chac2	429.471	-0.640469	0.110965	-5.77184	7.84e-09	2.23e-07			ENSMUSG00000056863	Olfr702	6.6109	4.35685	1.29533	3.3635	0.0007696	0.0226288
	ENSMUSG00000020319	Wdpcp	37.9816	-0.720809	0.27239	-2.64624	0.00813924	0.0308882			ENSMUSG00000056888	Glipr1	35.7662	3.01041	0.84449	3.56477	0.000364172	0.0135831
	ENSMUSG00000020321	Mdh1	11434.4	-0.692313	0.0879382	-7.87273	3.47e-15	3.89e-13			ENSMUSG00000056966	Gjc3	48.0524	-1.27546	0.329296	-3.87329	0.000107377	0.00584321
	ENSMUSG00000020330	Hmmr	2.62986	3.68586	1.17761	3.12995	0.00174836	0.00880168			ENSMUSG00000056999	Ide	2102.08	0.654839	0.140337	4.6662	3.06815360290238e-06	0.000434497
	ENSMUSG00000020340	Cyfip2	41.9548	1.28376	0.26426	4.85795	1.19e-06	1.81e-05			ENSMUSG00000057098	Ebf1	15.2794	3.1548	0.939088	3.35943	0.000781037	0.0227574
	ENSMUSG00000020349	Ppp2ca	1924.89	-0.192808	0.0657385	-2.93296	0.00335748	0.0149569			ENSMUSG00000057137	Tmem140	115.042	0.561011	0.169555	3.30873	0.000937209	0.0254987
	ENSMUSG00000020359	Phykpl	348.863	-0.465893	0.101852	-4.57422	4.78e-06	5.99e-05			ENSMUSG00000057322	Rpl38	964.788	0.408247	0.125411	3.25529	0.00113279	0.0288826
	ENSMUSG00000020375	Rufy1	424.731	0.284712	0.100769	2.8254	0.00472214	0.0198636			ENSMUSG00000057346	Apol9a	1317.49	1.89485	0.365179	5.18881	2.11640250812863e-07	4.6714511799283e-05
	ENSMUSG00000020385	Clk4	890.337	-0.558502	0.139616	-4.00028	6.33e-05	0.00054512			ENSMUSG00000057396	Zfp759	42.9727	-0.70611	0.214411	-3.29325	0.000990348	0.026376
	ENSMUSG00000020386	Sar1b	3839.06	-0.405759	0.109112	-3.71873	0.00020023	0.00144477			ENSMUSG00000057465	Saa2	29658.4	-6.47024	1.19516	-5.41371	6.1732640422525e-08	1.55421567988773e-05
	ENSMUSG00000020387	Jade2	309.824	-0.434647	0.164081	-2.64897	0.00807372	0.0307168			ENSMUSG00000057596	Trim30d	172.909	1.02001	0.300827	3.39068	0.000697197	0.0210602
	ENSMUSG00000020388	Pdlim4	24.1869	1.69611	0.330127	5.13775	2.78e-07	5.13e-06			ENSMUSG00000057614	Gnai1	39.1543	1.41546	0.34313	4.12514	3.70517089110779e-05	0.00282945
	ENSMUSG00000020390	Ube2b	1516.99	-0.615478	0.10908	-5.64242	1.68e-08	4.39e-07			ENSMUSG00000057880	Abat	4781.74	-0.797616	0.206817	-3.85662	0.000114964	0.00612038
	ENSMUSG00000020399	Havcr2	15.0142	2.12562	0.453433	4.68784	2.76e-06	3.74e-05			ENSMUSG00000057897	Camk2b	301.46	-1.67617	0.442796	-3.78542	0.000153448	0.00731512
	ENSMUSG00000020400	Tnip1	195.062	0.454342	0.116983	3.88383	0.00010282	0.00081721			ENSMUSG00000058207	Serpina3k	139133	-0.872196	0.247275	-3.52724	0.000419921	0.0153081
	ENSMUSG00000020402	Vdac1	4531.39	-0.383736	0.102599	-3.74014	0.00018392	0.00134344			ENSMUSG00000058546	Rpl23a	3160.89	0.269882	0.0866339	3.1152	0.00183821	0.0394646
	ENSMUSG00000020415	Pttg1	452.084	-0.337803	0.116373	-2.90277	0.00369879	0.0161821			ENSMUSG00000058558	Rpl5	4462.73	0.220483	0.0569035	3.87469	0.000106762	0.00583136
	ENSMUSG00000020423	Btg2	225.892	0.641236	0.141518	4.53112	5.87e-06	7.11e-05			ENSMUSG00000059022	Kcp	335.551	1.31618	0.161535	8.14795	3.70142049792293e-16	5.96409884830321e-13
	ENSMUSG00000020429	Igfbp1	1630.06	0.931964	0.357952	2.6036	0.00922511	0.034082			ENSMUSG00000059087	Olfr698	4.42855	2.91744	0.927991	3.14382	0.00166759	0.0372247
	ENSMUSG00000020431	Adcy1	238.826	5.43504	0.620652	8.75698	2.01e-18	4.01e-16			ENSMUSG00000059482	2610301B20Rik	91.7725	-0.758369	0.183353	-4.13611	3.53247210699726e-05	0.00277564
	ENSMUSG00000020432	Tcn2	4104.94	0.268102	0.0807804	3.31889	0.00090374	0.00510023			ENSMUSG00000059873	Olfr1029	23.8408	4.25142	0.660725	6.43447	1.23905343284491e-10	9.07493998337729e-08
	ENSMUSG00000020437	Myo1g	77.9686	1.46746	0.219838	6.67517	2.47e-11	1.27e-09			ENSMUSG00000059890	Ube4a	1416.48	-0.331294	0.0916821	-3.61351	0.000302082	0.0118429
	ENSMUSG00000020455	Trim11	569.485	-0.250318	0.101919	-2.45605	0.0140474	0.0479403			ENSMUSG00000060550	H2-Q7	2448.97	0.98628	0.269186	3.66393	0.000248371	0.0103411
	ENSMUSG00000020457	Drg1	751.091	-0.204942	0.0773357	-2.65003	0.00804849	0.0306418			ENSMUSG00000060586	H2-Eb1	1167.98	2.70226	0.755446	3.57704	0.000347501	0.0131439
	ENSMUSG00000020463	Ppp4r3b	591.297	-0.354114	0.107759	-3.28616	0.00101564	0.00560782			ENSMUSG00000060636	Rpl35a	1825.67	0.4663	0.119754	3.89383	9.86734327909619e-05	0.00557002
	ENSMUSG00000020464	Pnpt1	389.768	-0.30961	0.118969	-2.60245	0.00925604	0.034152			ENSMUSG00000060802	B2m	28757.3	0.419307	0.12372	3.38915	0.000701104	0.0210763
	ENSMUSG00000020472	Zkscan17	467.732	-0.398323	0.116568	-3.41709	0.00063294	0.00379785			ENSMUSG00000061132	Blnk	121.533	4.29475	0.440474	9.75029	1.83944671709198e-22	7.40975123812576e-19
	ENSMUSG00000020476	Dbnl	526.175	0.481143	0.125301	3.8399	0.00012309	0.00095809			ENSMUSG00000061232	H2-K1	31798.9	0.557887	0.161599	3.4523	0.000555833	0.0181298
	ENSMUSG00000020483	Dynll2	3501.92	0.349002	0.112359	3.10613	0.00189555	0.00937497			ENSMUSG00000061536	Sec22c	248.302	-0.627654	0.201534	-3.11439	0.00184328	0.0394646
	ENSMUSG00000020520	Galnt10	171.486	0.656281	0.185368	3.54042	0.00039949	0.00257982			ENSMUSG00000061577	Adgrg5	8.82583	1.50043	0.499124	3.00612	0.00264602	0.0490506
	ENSMUSG00000020530	Ggnbp2	1602.21	-0.283368	0.109621	-2.58498	0.0097384	0.0356216			ENSMUSG00000062074	Ccn6	10.3897	1.52533	0.475194	3.2099	0.0013278	0.0320283
	ENSMUSG00000020534	Shmt1	5606.8	-0.227242	0.0863176	-2.63262	0.00847286	0.0318557			ENSMUSG00000062328	Rpl17	4678.26	0.322505	0.100173	3.21947	0.00128426	0.0315446
	ENSMUSG00000020536	Llgl1	243.237	0.458263	0.132244	3.46527	0.0005297	0.00327425			ENSMUSG00000062376	Borcs7	208.795	-0.560066	0.14747	-3.79784	0.000145964	0.00712703
	ENSMUSG00000020541	Tom1l1	426.199	-0.597911	0.114608	-5.21703	1.82e-07	3.53e-06			ENSMUSG00000062432	Cyp26c1	22.7875	1.83779	0.433081	4.24352	2.20036552637911e-05	0.0019807
	ENSMUSG00000020544	Cox11	122.173	-0.635088	0.15686	-4.04877	5.15e-05	0.00045714			ENSMUSG00000062488	Ifit3b	77.8586	1.78761	0.442612	4.03877	5.373256247858e-05	0.00363778
	ENSMUSG00000020570	Sypl	1203.17	-0.236959	0.0950277	-2.49358	0.0126461	0.044082			ENSMUSG00000062519	Zfp398	160.633	-0.36453	0.116701	-3.12361	0.00178646	0.0390111
	ENSMUSG00000020573	Pik3cg	24.8321	1.34935	0.312024	4.32451	1.53e-05	0.00016207			ENSMUSG00000062545	Tlr12	161.298	1.18911	0.297948	3.99101	6.5792934454827e-05	0.00424049
	ENSMUSG00000020585	Laptm4a	3929.95	-0.162185	0.0592919	-2.73536	0.00623113	0.0250194			ENSMUSG00000062661	Ncs1	4.30923	2.36963	0.742514	3.19136	0.00141607	0.0333357
	ENSMUSG00000020592	Sdc1	5919.68	0.77314	0.110839	6.97536	3.05e-12	1.98e-10			ENSMUSG00000062762	Ei24	3305.81	-0.460101	0.127455	-3.60991	0.000306304	0.0119503
	ENSMUSG00000020593	Lpin1	9570.7	-1.70236	0.542019	-3.14078	0.00168499	0.00855791			ENSMUSG00000062783	Csprs	16.6458	4.10752	0.600394	6.84137	7.8437505344971e-12	7.89914702264698e-09
	ENSMUSG00000020594	Pum2	904.684	-0.242264	0.089898	-2.69487	0.00704158	0.0275789			ENSMUSG00000062867	Impdh2	780.503	0.281224	0.0790823	3.55609	0.000376415	0.013911
	ENSMUSG00000020614	Fam20a	775.689	0.417104	0.168008	2.48264	0.0130411	0.0452408			ENSMUSG00000062939	Stat4	7.50281	1.97019	0.619861	3.17844	0.00148068	0.03423
	ENSMUSG00000020621	Rdh14	336.369	-0.526813	0.116848	-4.50854	6.53e-06	7.78e-05			ENSMUSG00000063388	BC023105	212.945	1.9726	0.616612	3.19909	0.0013786	0.0328114
	ENSMUSG00000020623	Map2k6	208.405	-1.34098	0.397359	-3.37472	0.0007389	0.00433276			ENSMUSG00000063457	Rps15	3064.54	0.394938	0.126319	3.12652	0.00176889	0.0387784
	ENSMUSG00000020638	Cmpk2	112.965	1.12805	0.29073	3.88006	0.00010443	0.00082882			ENSMUSG00000063458	Lrmda	13.5127	5.44624	0.973054	5.59706	2.1802299130305e-08	6.16316571730886e-06
	ENSMUSG00000020641	Rsad2	108.813	0.652988	0.1968	3.31802	0.00090657	0.00511272			ENSMUSG00000063506	Arhgap22	5.69134	2.78877	0.896878	3.10942	0.00187457	0.0396468
	ENSMUSG00000020642	Rnf144a	113.162	1.41671	0.305767	4.6333	3.6e-06	4.73e-05			ENSMUSG00000063663	Brwd3	125.008	-0.584405	0.177035	-3.30107	0.000963171	0.025866
	ENSMUSG00000020644	Id2	2044.89	0.58725	0.147548	3.98007	6.89e-05	0.00058599			ENSMUSG00000063704	Mapk15	471.009	0.841114	0.271741	3.09528	0.0019663	0.0408818
	ENSMUSG00000020647	Ncoa1	328.061	0.300883	0.11561	2.60256	0.00925302	0.034152			ENSMUSG00000064215	Ifi27	3124.21	2.30265	0.247445	9.30573	1.3307810468786e-20	4.28857500167096e-17
	ENSMUSG00000020649	Rrm2	220.481	-1.05557	0.231506	-4.55957	5.13e-06	6.37e-05			ENSMUSG00000064262	Gimap8	96.9937	0.942227	0.272513	3.45755	0.000545112	0.0178888
	ENSMUSG00000020659	Cbll1	141.793	-0.395951	0.132903	-2.97924	0.0028896	0.0132714			ENSMUSG00000064289	Tank	289.671	-0.320913	0.10628	-3.0195	0.00253194	0.047746
	ENSMUSG00000020664	Dld	2054.38	-0.336032	0.0788057	-4.26406	2.01e-05	0.00020447			ENSMUSG00000066000	Zfp979	48.2163	3.93343	0.440138	8.93681	4.00571044702619e-19	9.22057320470472e-16
	ENSMUSG00000020668	Kif3c	40.6716	0.926997	0.289592	3.20105	0.00136929	0.00721266			ENSMUSG00000066043	Phactr4	806.835	-0.337432	0.111115	-3.03679	0.00239115	0.045922
	ENSMUSG00000020671	Rab10	1703.78	-0.291785	0.0823746	-3.54217	0.00039686	0.00256781			ENSMUSG00000066113	Adamtsl1	23.1898	1.64756	0.353556	4.65997	3.16256655137954e-06	0.000443117
	ENSMUSG00000020672	Sntg2	129.733	-0.920705	0.198569	-4.6367	3.54e-06	4.68e-05			ENSMUSG00000066357	Wdr6	371.136	0.39975	0.12901	3.09859	0.00194443	0.0405837
	ENSMUSG00000020681	Ace	30.5751	0.767715	0.271303	2.82974	0.00465864	0.0196516			ENSMUSG00000066647	Gm5113	91.3754	-0.60052	0.180937	-3.31894	0.000903587	0.0247611
	ENSMUSG00000020695	Mrc2	51.1542	1.17881	0.228989	5.1479	2.63e-07	4.93e-06			ENSMUSG00000066677	Ifi208	9.84611	6.13801	1.0194	6.02117	1.73155548836181e-09	7.54069015783076e-07
	ENSMUSG00000020700	Map3k3	292.362	0.281807	0.106449	2.64734	0.00811269	0.0308156			ENSMUSG00000066861	Oas1g	70.1233	2.4535	0.597929	4.10333	4.07244015060791e-05	0.00299631
	ENSMUSG00000020709	Adap2	434.914	0.461442	0.126221	3.65582	0.00025636	0.0017757			ENSMUSG00000067158	Col4a4	14.4977	2.02986	0.44752	4.53581	5.73837549812521e-06	0.000690018
	ENSMUSG00000020719	Ddx5	10008.1	-0.22931	0.0894704	-2.56298	0.0103779	0.0375883			ENSMUSG00000067203	H2-K2	301.413	1.16352	0.31583	3.68402	0.000229584	0.0098284
	ENSMUSG00000020737	Jpt1	228.31	0.540699	0.126033	4.29014	1.79e-05	0.00018494			ENSMUSG00000067212	H2-T23	4875.98	0.819511	0.224928	3.64344	0.000269021	0.0109683
	ENSMUSG00000020741	Cluh	5525.29	0.31099	0.100237	3.10255	0.00191861	0.00946927			ENSMUSG00000067276	Capn6	29.7583	1.39591	0.464603	3.00452	0.00265997	0.0490506
	ENSMUSG00000020743	Mif4gd	1291.13	0.548221	0.104146	5.26396	1.41e-07	2.83e-06			ENSMUSG00000067768	Xlr4b	7.70336	3.53151	1.10696	3.19029	0.00142131	0.0333357
	ENSMUSG00000020744	Slc25a19	329.467	0.444496	0.104134	4.2685	1.97e-05	0.00020107			ENSMUSG00000068220	Lgals1	258.45	1.53792	0.386791	3.9761	7.0053473600752e-05	0.00439099
	ENSMUSG00000020773	Trim47	133.687	0.531172	0.17387	3.05499	0.00225068	0.0108063			ENSMUSG00000068245	Phf11d	66.0287	0.960515	0.30039	3.19756	0.00138595	0.0328546
	ENSMUSG00000020774	Aspa	185.909	-0.51838	0.143233	-3.61914	0.00029558	0.00200009			ENSMUSG00000068246	Apol9b	2156.84	1.2475	0.272849	4.57212	4.82819172635157e-06	0.000617341
	ENSMUSG00000020780	Srp68	1003.57	0.305233	0.100984	3.0226	0.0025061	0.0118106			ENSMUSG00000068335	Dok1	41.3932	1.70525	0.495794	3.43944	0.000582922	0.0187852
	ENSMUSG00000020782	Llgl2	773.79	0.459345	0.129929	3.53535	0.00040723	0.00262067			ENSMUSG00000068606	Gm4841	41.9762	3.20136	0.850492	3.76413	0.000167127	0.00767615
	ENSMUSG00000020788	Atp2a3	66.5718	1.46012	0.21105	6.91835	4.57e-12	2.86e-10			ENSMUSG00000068663	Clec16a	323.333	-0.317214	0.0997219	-3.18099	0.00146775	0.0341267
	ENSMUSG00000020794	Ube2g1	996.922	-0.507677	0.0889053	-5.71031	1.13e-08	3.11e-07			ENSMUSG00000069324	Gm5096	221.197	-1.30828	0.312208	-4.19041	2.78456504062732e-05	0.00237395
	ENSMUSG00000020801	Med31	67.6308	-0.641565	0.176949	-3.62569	0.00028819	0.00195775			ENSMUSG00000069539	Scyl2	612.032	-0.348423	0.0929913	-3.74684	0.000179078	0.00805999
	ENSMUSG00000020806	Rhbdf2	292.431	0.579356	0.123438	4.69349	2.69e-06	3.66e-05			ENSMUSG00000069733	Ube2u	47.7055	-1.48936	0.3807	-3.91215	9.14766634227837e-05	0.00530203
	ENSMUSG00000020810	Cygb	245.534	0.839473	0.16312	5.14636	2.66e-07	4.95e-06			ENSMUSG00000070031	Sp140	97.9305	1.76696	0.507673	3.48052	0.000500446	0.0169786
	ENSMUSG00000020814	Mxra7	62.5892	0.769147	0.191682	4.01261	6.01e-05	0.00052146			ENSMUSG00000070343	Gm10288	47.7576	0.859523	0.261588	3.28579	0.00101698	0.0268633
	ENSMUSG00000020821	Kif1c	5205.29	0.390634	0.112966	3.45799	0.00054422	0.00335149			ENSMUSG00000070605	Zfp992	83.3064	2.41772	0.467856	5.16766	2.37044340140768e-07	5.09266060358425e-05
	ENSMUSG00000020823	Sec14l1	315.226	0.524728	0.126489	4.14839	3.35e-05	0.00031658			ENSMUSG00000070644	Etnk2	6578.3	-0.675975	0.170561	-3.96324	7.39382287793569e-05	0.00451275
	ENSMUSG00000020827	Mink1	1526.08	0.33537	0.0939048	3.57138	0.0003551	0.00233497			ENSMUSG00000070867	Trabd2b	17.5751	3.00517	0.897955	3.34668	0.000817851	0.0234068
	ENSMUSG00000020828	Pld2	224.301	0.589043	0.129656	4.54312	5.54e-06	6.78e-05			ENSMUSG00000071076	Jund	2044.35	0.641777	0.209377	3.06517	0.00217549	0.0433489
	ENSMUSG00000020832	Eral1	332.02	-0.322826	0.0998693	-3.23248	0.0012272	0.00659604			ENSMUSG00000071415	Rpl23	3561.72	0.326097	0.0895005	3.64353	0.000268928	0.0109683
	ENSMUSG00000020840	Blmh	622.618	-0.394748	0.0829978	-4.75613	1.97e-06	2.81e-05			ENSMUSG00000071451	Psmg4	128.689	0.529544	0.136066	3.89182	9.94934469885898e-05	0.00557002
	ENSMUSG00000020844	Nxn	49.0705	0.711874	0.226057	3.14909	0.00163779	0.00837716			ENSMUSG00000071552	Tigit	8.36094	4.09434	1.20346	3.40215	0.000668584	0.0203731
	ENSMUSG00000020849	Ywhae	3858.36	-0.34596	0.0657992	-5.25782	1.46e-07	2.9e-06			ENSMUSG00000071650	Ganab	4155.33	-0.331174	0.110171	-3.006	0.0026471	0.0490506
	ENSMUSG00000020857	Nme2	1156.03	0.294651	0.0974665	3.0231	0.00250203	0.0117948			ENSMUSG00000071711	Mpst	1780.36	-0.533179	0.163767	-3.25573	0.00113102	0.0288826
	ENSMUSG00000020859	Spag9	1311.53	-0.293445	0.102729	-2.8565	0.00428343	0.0183907			ENSMUSG00000072109	A530040E14Rik	17.9265	2.93467	0.880521	3.33288	0.000859511	0.0240023
	ENSMUSG00000020868	Xylt2	444.973	0.481004	0.10248	4.69365	2.68e-06	3.66e-05			ENSMUSG00000072501	Phf20l1	611.142	-0.416746	0.137805	-3.02418	0.00249308	0.0472045
	ENSMUSG00000020869	Lrrc59	1323.31	0.486783	0.106267	4.58076	4.63e-06	5.83e-05			ENSMUSG00000072568	Lratd2	112.083	-0.809172	0.18604	-4.34945	1.36479715474483e-05	0.00133279
	ENSMUSG00000020871	Dlx4	14.2329	1.24633	0.386101	3.228	0.00124661	0.00667228			ENSMUSG00000072999	Gm15401	10.2913	2.58942	0.843929	3.0683	0.00215283	0.0431716
	ENSMUSG00000020882	Cacnb1	17.673	1.17342	0.384321	3.05324	0.00226386	0.0108601			ENSMUSG00000073002	Vamp5	166.139	0.596043	0.161997	3.67935	0.000233825	0.00994095
	ENSMUSG00000020883	Fbxl20	823.399	-0.496531	0.15855	-3.1317	0.00173799	0.0087628			ENSMUSG00000073008	Gpr174	11.8479	5.24019	1.37033	3.82404	0.000131284	0.00660057
	ENSMUSG00000020899	Pfas	258.303	-0.334532	0.124835	-2.6798	0.0073666	0.0285486			ENSMUSG00000073409	H2-Q6	1272.83	1.47513	0.260953	5.65285	1.57813353846131e-08	4.62335740095038e-06
	ENSMUSG00000020901	Pik3r5	35.0997	2.00004	0.380165	5.26098	1.43e-07	2.86e-06			ENSMUSG00000073411	H2-D1	14105.4	0.794287	0.221974	3.5783	0.00034584	0.0131427
	ENSMUSG00000020902	Ntn1	223.074	0.398025	0.145127	2.7426	0.0060955	0.0245283			ENSMUSG00000073421	H2-Ab1	1183.66	2.70905	0.727824	3.72213	0.000197551	0.00867342
	ENSMUSG00000020910	Adprm	375.882	-0.6256	0.127353	-4.91233	9e-07	1.44e-05			ENSMUSG00000073491	Ifi213	44.1783	1.75987	0.453981	3.87653	0.000105955	0.0058201
	ENSMUSG00000020914	Top2a	18.2919	1.8487	0.362037	5.10639	3.28e-07	5.92e-06			ENSMUSG00000073643	Wdfy1	375.14	-1.28571	0.110576	-11.6274	2.99092097480962e-31	1.60642365557025e-27
	ENSMUSG00000020917	Acly	17480.3	-1.22918	0.461029	-2.66617	0.0076722	0.0294388			ENSMUSG00000073702	Rpl31	2151.45	0.216576	0.0715969	3.02493	0.00248691	0.0471431
	ENSMUSG00000020918	Kat2a	475.808	0.236722	0.0931848	2.54035	0.0110741	0.0395066			ENSMUSG00000073901	Olfr703	3.32838	5.16194	1.57068	3.28643	0.00101466	0.0268461
	ENSMUSG00000020926	Adam11	417.602	1.13443	0.366068	3.09896	0.00194198	0.00955624			ENSMUSG00000073988	Ttpa	7041.21	-0.615497	0.183867	-3.34751	0.000815418	0.0233787
	ENSMUSG00000020941	Map3k14	95.7285	1.09725	0.208396	5.26521	1.4e-07	2.81e-06			ENSMUSG00000074030	Exoc8	187.106	-0.396297	0.129822	-3.05262	0.0022685	0.0444296
	ENSMUSG00000020955	Ap4s1	171.675	-0.440163	0.153322	-2.87084	0.00409386	0.0176546			ENSMUSG00000074063	Osgin1	3506.39	1.04702	0.169849	6.16443	7.07353914632773e-10	3.67664310531544e-07
	ENSMUSG00000020961	Ston2	198.693	0.409013	0.13719	2.98136	0.00286972	0.0132093			ENSMUSG00000074115	Saa1	32742.1	-5.62052	1.04392	-5.38403	7.28352546925184e-08	1.74931209975082e-05
	ENSMUSG00000020962	Gtf2a1	516.863	-0.403163	0.108197	-3.7262	0.00019438	0.0014081			ENSMUSG00000074183	Gsta1	126.187	3.79045	1.17833	3.21679	0.00129634	0.0316287
	ENSMUSG00000020964	Sel1l	2468.62	0.39226	0.0928522	4.22457	2.39e-05	0.0002383			ENSMUSG00000074194	Zfp791	47.7781	-1.38923	0.306889	-4.52682	5.98775625509883e-06	0.000709417
	ENSMUSG00000020978	Klhdc2	612.649	-0.272642	0.0875679	-3.11349	0.00184888	0.00919344			ENSMUSG00000074240	Cib3	378.395	2.97093	0.450202	6.5991	4.13658720593595e-11	3.50804366574979e-08
	ENSMUSG00000020986	Sec23a	1310.42	-0.464529	0.095878	-4.84501	1.27e-06	1.92e-05			ENSMUSG00000074254	Cyp2a4	725.886	6.10792	1.49864	4.07565	4.58865643791399e-05	0.0032132
	ENSMUSG00000020988	L2hgdh	1204.97	-0.488331	0.117793	-4.14565	3.39e-05	0.00031983			ENSMUSG00000074272	Ceacam1	2877.3	-0.688243	0.205467	-3.34966	0.000809114	0.0232393
	ENSMUSG00000020993	Trappc6b	429.225	-0.362769	0.110012	-3.29755	0.00097531	0.00543026			ENSMUSG00000074283	Zfp109	32.6314	-0.720014	0.240188	-2.99771	0.0027202	0.0491926
	ENSMUSG00000021000	Mia2	5960.38	-0.50014	0.110434	-4.52884	5.93e-06	7.16e-05			ENSMUSG00000074622	Mafb	1288.04	-0.724726	0.233174	-3.10809	0.00188299	0.0397129
	ENSMUSG00000021009	Ptpn21	364.433	0.401267	0.115966	3.46022	0.00053974	0.00333009			ENSMUSG00000074698	Csnk2a1	1373.48	-0.219303	0.0708554	-3.09509	0.00196756	0.0408818
	ENSMUSG00000021022	Ppp2r3c	201.723	-0.539618	0.131538	-4.10238	4.09e-05	0.00037739			ENSMUSG00000074746	Pdzd8	484.132	-0.400854	0.108985	-3.67805	0.000235027	0.00994466
	ENSMUSG00000021024	Psma6	1379.42	-0.538898	0.0851076	-6.33197	2.42e-10	1.01e-08			ENSMUSG00000074768	Bhmt	33173	-1.59182	0.281499	-5.6548	1.56024838445114e-08	4.62335740095038e-06
	ENSMUSG00000021028	Mbip	64.8501	-0.465479	0.188646	-2.46747	0.013607	0.046735			ENSMUSG00000074896	Ifit3	309.443	1.60228	0.411009	3.89841	9.682706833965e-05	0.00551298
	ENSMUSG00000021033	Gstz1	12287.4	-0.466452	0.0768528	-6.06942	1.28e-09	4.5e-08			ENSMUSG00000074909	Ranbp6	289.045	-0.632733	0.144484	-4.37925	1.19087426335361e-05	0.00122242
	ENSMUSG00000021038	Vipas39	265.764	-0.424781	0.121492	-3.49635	0.00047166	0.00296293			ENSMUSG00000074925	Ptar1	217.754	-0.532472	0.143689	-3.70574	0.000210778	0.00917912
	ENSMUSG00000021040	Slirp	213.948	-0.553031	0.141198	-3.9167	8.98e-05	0.00073062			ENSMUSG00000075543	Urad	903.027	-0.627772	0.162979	-3.85185	0.000117228	0.00617284
	ENSMUSG00000021069	Pygl	12871.1	-0.50814	0.103013	-4.93279	8.11e-07	1.31e-05			ENSMUSG00000075602	Ly6a	581.673	3.63483	0.942187	3.85787	0.000114381	0.00612038
	ENSMUSG00000021091	Serpina3n	7385.81	-0.460238	0.124473	-3.69748	0.00021775	0.00154502			ENSMUSG00000075702	Selenom	31.9518	1.16161	0.308081	3.77048	0.000162936	0.00760982
	ENSMUSG00000021097	Clmn	2457.58	-0.74437	0.131319	-5.6684	1.44e-08	3.85e-07			ENSMUSG00000076431	Sox4	59.5455	1.18069	0.371398	3.17903	0.00147769	0.0342098
	ENSMUSG00000021102	Glrx5	1845.91	-0.584887	0.111084	-5.26525	1.4e-07	2.81e-06			ENSMUSG00000076498	Trbc2	16.6361	1.89685	0.593872	3.19404	0.00140295	0.0331462
	ENSMUSG00000021103	Mnat1	135.934	-0.325665	0.133357	-2.44205	0.014604	0.0494938			ENSMUSG00000076532	Igkv4-91	10.3194	4.23034	1.29432	3.26838	0.00108164	0.0280201
	ENSMUSG00000021116	Eif2s1	598.95	-0.467492	0.116282	-4.02033	5.81e-05	0.00050704			ENSMUSG00000076550	Igkv4-63	36.1939	8.02113	2.09033	3.83725	0.000124422	0.00638473
	ENSMUSG00000021127	Zfp36l1	3694.98	0.623517	0.114904	5.42642	5.75e-08	1.29e-06			ENSMUSG00000076569	Igkv5-39	17.1172	4.29313	0.814782	5.26905	1.37128938830163e-07	3.1565122733863e-05
	ENSMUSG00000021135	Slc10a1	15955.4	-1.14416	0.112884	-10.1357	3.84e-24	1.68e-21			ENSMUSG00000076617	Ighm	1405.04	3.00711	0.511261	5.88175	4.05952816205436e-09	1.5463146238221e-06
	ENSMUSG00000021139	Gm20498	18.2118	-0.894815	0.362705	-2.46706	0.0136229	0.0467798			ENSMUSG00000076928	Trac	18.6569	2.07016	0.450861	4.59158	4.39909159834532e-06	0.000576281
	ENSMUSG00000021149	Gtpbp4	576.315	-0.287374	0.112332	-2.55827	0.0105194	0.037988			ENSMUSG00000076939	Iglv3	6.75543	4.988	1.50895	3.30562	0.000947658	0.0256632
	ENSMUSG00000021171	Esyt2	650.075	-0.367888	0.137097	-2.68341	0.00728757	0.0282964			ENSMUSG00000078439	Smim24	23.5242	1.45057	0.452319	3.20696	0.00134146	0.0321621
	ENSMUSG00000021178	Psmc1	1762.3	-0.198435	0.0624888	-3.17553	0.00149564	0.00774308			ENSMUSG00000078496	Zfp982	52.0491	1.25184	0.370138	3.3821	0.000719337	0.0214245
	ENSMUSG00000021182	Ccdc88c	55.6634	0.728654	0.20165	3.61347	0.00030213	0.0020408			ENSMUSG00000078532	Nkain1	5.06219	3.50026	1.02357	3.41966	0.000626998	0.0194659
	ENSMUSG00000021190	Lgmn	1040.27	0.802809	0.113559	7.06953	1.55e-12	1.08e-10			ENSMUSG00000078606	Gm4070	48.6335	2.8786	0.816995	3.5234	0.000426053	0.0154269
	ENSMUSG00000021193	Pitrm1	617.595	-0.253215	0.0935527	-2.70666	0.00679648	0.0268097			ENSMUSG00000078672	Mup20	47795.4	1.10082	0.355476	3.09675	0.00195658	0.0407843
	ENSMUSG00000021196	Pfkp	67.1079	0.887084	0.217892	4.0712	4.68e-05	0.00042272			ENSMUSG00000078789	Dph1	248.608	-0.378098	0.120316	-3.14254	0.00167492	0.0372247
	ENSMUSG00000021200	Asb2	62.2266	2.05475	0.374646	5.48451	4.15e-08	9.74e-07			ENSMUSG00000078853	Igtp	1056.01	1.89068	0.492258	3.84084	0.000122616	0.00636031
	ENSMUSG00000021208	Ifi27l2b	151.381	0.982821	0.189128	5.1966	2.03e-07	3.9e-06			ENSMUSG00000078862	Gm14326	52.7259	-1.00826	0.291069	-3.46398	0.000532253	0.0176465
	ENSMUSG00000021210	Akr1c6	14889.2	-0.535295	0.116854	-4.58087	4.63e-06	5.83e-05			ENSMUSG00000078922	Tgtp1	437.42	3.36637	1.07701	3.12565	0.00177412	0.0388402
	ENSMUSG00000021211	Akr1c12	1209.5	-0.399871	0.101135	-3.95383	7.69e-05	0.00064363			ENSMUSG00000078949	R3hdml	33.0118	-2.00205	0.437806	-4.57293	4.80954381644844e-06	0.000617341
	ENSMUSG00000021213	Akr1c13	1466.75	-0.336509	0.0988831	-3.4031	0.00066626	0.003969			ENSMUSG00000079012	Serpina3m	6445.45	-0.955527	0.288813	-3.30846	0.00093811	0.0254987
	ENSMUSG00000021215	Net1	1281.88	0.687332	0.123727	5.55525	2.77e-08	6.87e-07			ENSMUSG00000079017	Ifi27l2a	101.881	2.17458	0.585813	3.71207	0.000205568	0.00897646
	ENSMUSG00000021218	Gdi2	4394.24	-0.301553	0.0845827	-3.56519	0.00036359	0.00237949			ENSMUSG00000079105	C7	40.1928	1.27303	0.375539	3.38987	0.00069926	0.0210602
	ENSMUSG00000021222	Dcaf4	96.082	-1.01463	0.204736	-4.95582	7.2e-07	1.19e-05			ENSMUSG00000079184	Mphosph8	263.78	-0.392458	0.120587	-3.25455	0.0011357	0.0288826
	ENSMUSG00000021223	Papln	66.1934	0.894063	0.269058	3.32294	0.00089075	0.00504405			ENSMUSG00000079190	AC133103.1	9.3908	6.65944	1.70582	3.90394	9.46373358133247e-05	0.00540742
	ENSMUSG00000021226	Acot2	164.068	0.53969	0.168911	3.19511	0.00139776	0.00732542			ENSMUSG00000079293	Clec7a	122.291	1.88646	0.605332	3.11641	0.00183066	0.0393824
	ENSMUSG00000021228	Acot3	2077.36	1.1405	0.408384	2.79273	0.00522656	0.0216077			ENSMUSG00000079457	Gm7609	29.3554	2.12959	0.480982	4.42759	9.52918010804829e-06	0.00101685
	ENSMUSG00000021238	Aldh6a1	7983.9	-0.379673	0.0746885	-5.08342	3.71e-07	6.56e-06			ENSMUSG00000079491	H2-T10	113.07	1.35718	0.357514	3.79616	0.000146954	0.00713368
	ENSMUSG00000021240	Abcd4	488.036	-0.461835	0.162095	-2.84915	0.00438357	0.0187289			ENSMUSG00000079507	H2-Q1	352.117	1.92846	0.250919	7.68559	1.52299445924349e-14	2.23090997470822e-11
	ENSMUSG00000021241	Isca2	450.438	-0.315989	0.108608	-2.90944	0.00362075	0.015907			ENSMUSG00000079547	H2-DMb1	132.879	2.20924	0.714804	3.09069	0.00199693	0.041208
	ENSMUSG00000021250	Fos	27.8084	2.36847	0.391535	6.04919	1.46e-09	5.03e-08			ENSMUSG00000081406	Rps6-ps4	145.221	0.735089	0.212039	3.46676	0.000526777	0.0175734
	ENSMUSG00000021252	Erg28	1758.44	-0.818333	0.117348	-6.97354	3.09e-12	2e-10			ENSMUSG00000081998	Gm13245	3.98748	3.59076	1.1034	3.25428	0.0011368	0.0288826
	ENSMUSG00000021262	Evl	108.786	1.55788	0.158626	9.82109	9.13e-23	3.37e-20			ENSMUSG00000082292	Gm12250	86.9207	2.89458	0.754031	3.83881	0.000123634	0.00636458
	ENSMUSG00000021265	Slc25a29	86.3731	-0.437099	0.17104	-2.55554	0.0106024	0.038193			ENSMUSG00000083820	Ndufs6b	5.68785	2.06126	0.667872	3.0863	0.00202663	0.0415458
	ENSMUSG00000021266	Wars	339.745	0.491693	0.152038	3.23401	0.00122064	0.00656927			ENSMUSG00000083992	Gm11478	44.9387	0.671028	0.216178	3.10405	0.00190892	0.0401037
	ENSMUSG00000021268	Meg3	59.0666	-2.94209	0.307655	-9.56294	1.14e-21	3.61e-19			ENSMUSG00000085180	AI838599	48.5692	0.990133	0.256807	3.85556	0.000115465	0.00612038
	ENSMUSG00000021270	Hsp90aa1	2490.66	0.864174	0.150965	5.72435	1.04e-08	2.88e-07			ENSMUSG00000085207	Gm11767	13.1495	-1.24996	0.407652	-3.06624	0.0021677	0.0433351
	ENSMUSG00000021273	Fdft1	3680.67	-0.580549	0.114525	-5.0692	3.99e-07	7.04e-06			ENSMUSG00000086219	Srrm4os	9.68046	-1.98203	0.495984	-3.99616	6.43779135160935e-05	0.00418648
	ENSMUSG00000021275	Tecpr2	187.643	0.744683	0.176008	4.23096	2.33e-05	0.00023288			ENSMUSG00000086324	Gm15564	70.0773	3.25454	0.826315	3.93863	8.19496845827965e-05	0.00487253
	ENSMUSG00000021277	Traf3	201.379	0.894184	0.196978	4.53951	5.64e-06	6.88e-05			ENSMUSG00000086526	Gm12762	3.51451	-3.43874	1.0253	-3.3539	0.000796811	0.023009
	ENSMUSG00000021279	Cdc42bpb	1327.01	0.431927	0.102388	4.21854	2.46e-05	0.00024383			ENSMUSG00000086841	2410006H16Rik	148.829	0.935691	0.289633	3.23061	0.00123526	0.0306745
	ENSMUSG00000021281	Tnfaip2	527.012	1.54795	0.200967	7.7025	1.33e-14	1.37e-12			ENSMUSG00000087006	Gm13889	61.5797	1.07181	0.34851	3.07541	0.00210214	0.042592
	ENSMUSG00000021286	Zfyve21	969.797	-0.299469	0.0847981	-3.53155	0.00041313	0.00265037			ENSMUSG00000087141	Plcxd2	1085.31	-0.781946	0.256056	-3.05381	0.00225959	0.0444009
	ENSMUSG00000021288	Klc1	510.26	0.407992	0.0943189	4.32567	1.52e-05	0.0001615			ENSMUSG00000087150	BC064078	6.94975	3.40378	0.921732	3.69281	0.00022179	0.00953719
	ENSMUSG00000021290	Atp5mpl	970.524	-0.390081	0.0998856	-3.90528	9.41e-05	0.00075782			ENSMUSG00000087263	Gm15726	8.15539	-2.71989	0.902076	-3.01514	0.00256858	0.0481963
	ENSMUSG00000021294	Kif26a	22.9234	0.859032	0.313412	2.7409	0.00612709	0.0246434			ENSMUSG00000087679	Tmem250-ps	1130.92	-0.450316	0.119749	-3.7605	0.000169574	0.00774099
	ENSMUSG00000021298	Gpr132	15.4872	1.32962	0.399185	3.33083	0.00086587	0.00494023			ENSMUSG00000088609	Gm24187	74.4451	1.90728	0.54839	3.47797	0.00050522	0.0170156
	ENSMUSG00000021306	Gpr137b	42.6961	1.00855	0.266908	3.77864	0.00015769	0.001182			ENSMUSG00000089678	Agxt2	2602.29	-0.40335	0.134273	-3.00395	0.00266501	0.0490506
	ENSMUSG00000021322	Aoah	39.2449	1.72908	0.388492	4.45076	8.56e-06	9.84e-05			ENSMUSG00000089929	Bcl2a1b	24.6265	2.99317	0.716599	4.17691	2.95497701841523e-05	0.00246702
	ENSMUSG00000021326	Trim27	432.815	0.22478	0.0891222	2.52216	0.0116638	0.0412908			ENSMUSG00000089991	Gm16332	240.042	-0.672346	0.19628	-3.42545	0.000613783	0.0193162
	ENSMUSG00000021327	Zkscan3	757.524	-0.279772	0.0810686	-3.45105	0.0005584	0.00342869			ENSMUSG00000090015	Gm15446	31.9198	5.95504	0.688221	8.6528	5.02496021246924e-18	1.01208979879396e-14
	ENSMUSG00000021338	Carmil1	127.117	-0.992206	0.243954	-4.06718	4.76e-05	0.00042911			ENSMUSG00000090038	Gm16573	225.049	-0.9374	0.298286	-3.14262	0.00167443	0.0372247
	ENSMUSG00000021339	Mrs2	699.48	-0.583532	0.104089	-5.60608	2.07e-08	5.33e-07			ENSMUSG00000090186	Gm7592	8.35023	3.93452	0.846707	4.64685	3.37037732714659e-06	0.000468163
	ENSMUSG00000021340	Gpld1	4875.61	-0.410901	0.10656	-3.85605	0.00011523	0.00090545			ENSMUSG00000090252	Gm16028	4.32556	5.54606	1.29634	4.27824	1.88376251295325e-05	0.00173446
	ENSMUSG00000021356	Irf4	11.0363	1.63257	0.533477	3.06024	0.00221162	0.0106495			ENSMUSG00000090877	Hspa1b	275.229	1.36071	0.424438	3.2059	0.00134639	0.0321876
	ENSMUSG00000021360	Gcnt2	568.15	-0.576097	0.158867	-3.62628	0.00028753	0.00195489			ENSMUSG00000090942	F830016B08Rik	57.9843	1.00957	0.230537	4.37921	1.19108449749285e-05	0.00122242
	ENSMUSG00000021364	Elovl2	10775.7	-0.438213	0.112178	-3.90641	9.37e-05	0.00075637			ENSMUSG00000091199	Gm2619	6.29552	2.96964	0.776651	3.82364	0.000131495	0.00660057
	ENSMUSG00000021365	Nedd9	91.9912	0.819552	0.242075	3.38552	0.00071043	0.0041946			ENSMUSG00000091705	H2-Q2	28.8094	1.21071	0.395879	3.05829	0.00222604	0.0439023
	ENSMUSG00000021376	Tpmt	463.663	-0.733005	0.133189	-5.50351	3.72e-08	8.84e-07			ENSMUSG00000093954	Gm16867	8.92137	6.58365	1.03222	6.37813	1.7926210717978e-10	1.20352097207825e-07
	ENSMUSG00000021379	Id4	91.995	2.0648	0.260578	7.9239	2.3e-15	2.67e-13			ENSMUSG00000094694	Ighv1-9	10.9743	3.49467	1.04764	3.33577	0.000850643	0.0237959
	ENSMUSG00000021384	Susd3	4.59643	1.87141	0.726775	2.57495	0.0100254	0.0365104			ENSMUSG00000095253	Zfp799	83.1787	-0.500492	0.160314	-3.12195	0.00179658	0.0391194
	ENSMUSG00000021400	Wrnip1	793.343	0.411819	0.14128	2.91491	0.00355789	0.0157022			ENSMUSG00000095351	Igkv3-2	59.2862	5.276	1.48982	3.54136	0.000398068	0.0146106
	ENSMUSG00000021408	Ripk1	558.88	0.260944	0.099538	2.62155	0.00875311	0.0327094			ENSMUSG00000095362	Gm14325	126.544	-0.746039	0.239786	-3.11127	0.00186286	0.0396015
	ENSMUSG00000021411	Pxdc1	2144.81	0.580796	0.139018	4.17785	2.94e-05	0.00028291			ENSMUSG00000095385	D630033O11Rik	21.2281	1.51679	0.417404	3.63387	0.000279205	0.0111911
	ENSMUSG00000021415	4933417A18Rik	3.53251	3.08458	1.05061	2.93598	0.00332495	0.0148638			ENSMUSG00000095788	Sirpb1a	5.69045	2.56068	0.849301	3.01505	0.00256939	0.0481963
	ENSMUSG00000021416	Eci3	191.363	1.03407	0.145802	7.09233	1.32e-12	9.48e-11			ENSMUSG00000096105	Bhmt-ps1	54.1679	-1.56211	0.415637	-3.75836	0.000171029	0.00774099
	ENSMUSG00000021417	Eci2	3001.64	-0.40186	0.129381	-3.10602	0.00189623	0.00937554			ENSMUSG00000096107	Gm16505	18.4665	5.20024	0.94778	5.48676	4.09362856432525e-08	1.09934395094955e-05
	ENSMUSG00000021418	Rpp40	128.422	-0.566384	0.16514	-3.42973	0.00060419	0.00365176			ENSMUSG00000096215	Smim22	58.5641	0.904294	0.282341	3.20285	0.00136076	0.0324828
	ENSMUSG00000021423	Ly86	105.377	1.26189	0.222815	5.66339	1.48e-08	3.95e-07			ENSMUSG00000096255	Dynlt1b	37.5113	-1.15635	0.24531	-4.71383	2.43098650175326e-06	0.000366079
	ENSMUSG00000021451	Sema4d	36.4474	1.37026	0.254288	5.38862	7.1e-08	1.55e-06			ENSMUSG00000096780	Tmem181b-ps	41.7769	-0.966474	0.256666	-3.76549	0.000166223	0.00767615
	ENSMUSG00000021457	Syk	174.073	1.88549	0.158722	11.8792	1.52e-32	1.4e-29			ENSMUSG00000096802	Gm15433	12.4255	4.08161	0.742953	5.49377	3.93448456877168e-08	1.07451440434946e-05
	ENSMUSG00000021458	Aopep	670.542	-0.429327	0.126527	-3.39316	0.0006909	0.00409388			ENSMUSG00000096833	Igkv4-55	15.061	4.05822	1.32255	3.06848	0.00215151	0.0431716
	ENSMUSG00000021460	Auh	723.354	-0.31316	0.0853088	-3.6709	0.0002417	0.00168963			ENSMUSG00000096910	Zfp955b	117.908	-0.534988	0.135318	-3.95358	7.69919181593003e-05	0.0046638
	ENSMUSG00000021477	Ctsl	10122.5	-0.473219	0.0924188	-5.12038	3.05e-07	5.56e-06			ENSMUSG00000097000	Gm17435	13.809	-1.11373	0.360357	-3.09062	0.00199736	0.041208
	ENSMUSG00000021496	Pcbd2	284.047	-0.603439	0.178961	-3.37191	0.0007465	0.00436413			ENSMUSG00000097385	Gm26814	3.78475	2.69919	0.868221	3.10887	0.00187802	0.0396599
	ENSMUSG00000021508	Cxcl14	61.7918	1.49264	0.289672	5.15288	2.57e-07	4.81e-06			ENSMUSG00000097415	AU020206	245.111	1.83734	0.533932	3.44116	0.000579233	0.0187038
	ENSMUSG00000021509	Slc25a48	258.1	-0.41464	0.132701	-3.12461	0.00178042	0.0089258			ENSMUSG00000097464	Gm26736	6.22757	3.1807	0.798298	3.98435	6.76656267382508e-05	0.00432657
	ENSMUSG00000021519	Mterf3	375.875	-0.496217	0.105243	-4.71496	2.42e-06	3.35e-05			ENSMUSG00000097783	Gm26747	18.8667	2.16358	0.483053	4.47896	7.5006405562319e-06	0.000851111
	ENSMUSG00000021520	Uqcrb	1669.39	-0.361792	0.0992013	-3.64705	0.00026527	0.00182671			ENSMUSG00000097863	1010001B22Rik	3.39581	4.5671	1.11603	4.09227	4.27175247087068e-05	0.00312867
	ENSMUSG00000021537	Cetn3	293.971	-0.707069	0.127195	-5.55895	2.71e-08	6.75e-07			ENSMUSG00000098178	Gm42418	533.699	0.949339	0.299093	3.17406	0.00150322	0.0344544
	ENSMUSG00000021539	Lect2	2108.13	-0.642227	0.117305	-5.47485	4.38e-08	1.02e-06			ENSMUSG00000098330	Gtpbp4-ps1	255.7	2.84808	0.464666	6.12931	8.8263657769195e-10	4.4443509926095e-07
	ENSMUSG00000021546	Hnrnpk	4215.33	-0.21215	0.0685445	-3.09507	0.00196766	0.00966254			ENSMUSG00000098973	Mir6236	4353.45	2.29687	0.551901	4.16174	3.15831614388136e-05	0.00258325
	ENSMUSG00000021555	Naa35	498.902	-0.37106	0.0948004	-3.91412	9.07e-05	0.00073774			ENSMUSG00000099032	Tcf24	78.0432	-3.99171	0.734527	-5.4344	5.49810093368661e-08	1.4288854894273e-05
	ENSMUSG00000021556	Golm1	43.4686	0.721151	0.255703	2.82027	0.00479832	0.0201229			ENSMUSG00000099974	Bcl2a1d	11.3582	2.64715	0.837091	3.16232	0.00156516	0.035671
	ENSMUSG00000021557	Agtpbp1	160.77	0.554296	0.156633	3.53881	0.00040193	0.00259357			ENSMUSG00000100801	Gm15459	121.307	0.686632	0.205318	3.34424	0.000825087	0.0234331
	ENSMUSG00000021559	Dapk1	2162.39	0.652008	0.176135	3.70174	0.00021412	0.00152773			ENSMUSG00000101939	Gm28438	100.583	-1.5841	0.30358	-5.21804	1.80823185248474e-07	4.04667219987314e-05
	ENSMUSG00000021576	Pdcd6	1012.87	-0.465563	0.124804	-3.73034	0.00019122	0.00138821			ENSMUSG00000102544	Gm5103	4.13216	2.80114	0.917413	3.0533	0.00226339	0.0444214
	ENSMUSG00000021577	Sdha	9009.58	-0.262848	0.0757445	-3.47019	0.00052009	0.00322566			ENSMUSG00000102979	Gm37350	8.00221	3.63026	0.999641	3.63156	0.00028171	0.0112356
	ENSMUSG00000021585	Cast	681.258	-0.338988	0.104069	-3.25733	0.00112467	0.00612831			ENSMUSG00000103711	Tstd1	245.126	1.30259	0.208837	6.23738	4.44966192245205e-10	2.47232422608517e-07
	ENSMUSG00000021589	Rhobtb3	114.783	-0.738463	0.149552	-4.93783	7.9e-07	1.28e-05			ENSMUSG00000104213	Ighd	38.8926	1.89832	0.440698	4.30753	1.65084319749359e-05	0.00156471
	ENSMUSG00000021592	Arsk	159.027	-0.529935	0.143727	-3.6871	0.00022682	0.00160118			ENSMUSG00000104713	Gbp6	156.332	2.50629	0.606106	4.13506	3.54857556418877e-05	0.00277564
	ENSMUSG00000021594	Srd5a1	849.281	-1.2622	0.163513	-7.71931	1.17e-14	1.21e-12			ENSMUSG00000105096	Gbp10	142.833	3.04039	0.688412	4.41652	1.00301218027469e-05	0.00105517
	ENSMUSG00000021595	Nsun2	1365.61	-0.323858	0.0918192	-3.52712	0.0004201	0.00269201			ENSMUSG00000105263	Gm42427	37.2805	-1.60825	0.387688	-4.14831	3.34936892970124e-05	0.00268499
	ENSMUSG00000021597	Slf1	50.1236	-0.70193	0.238329	-2.94522	0.0032273	0.0145447			ENSMUSG00000105315	Gm18635	34.6623	1.37581	0.390189	3.526	0.000421882	0.0153449
	ENSMUSG00000021606	Ndufs6	878.153	-0.661369	0.133667	-4.94788	7.5e-07	1.23e-05			ENSMUSG00000105353	Gm42428	16.2641	-2.40057	0.637769	-3.764	0.000167215	0.00767615
	ENSMUSG00000021615	Xrcc4	96.602	-0.488121	0.176664	-2.76298	0.00572757	0.0233247			ENSMUSG00000105703	Gm43305	5335.25	-4.10734	0.908855	-4.51925	6.20595488739253e-06	0.000729902
	ENSMUSG00000021619	Atg10	84.7538	-0.634609	0.175107	-3.62412	0.00028994	0.00196647			ENSMUSG00000105906	Iglc1	14.6547	2.76841	0.814886	3.3973	0.000680542	0.0206898
	ENSMUSG00000021620	Acot12	2087.89	-0.454589	0.0916369	-4.96076	7.02e-07	1.16e-05			ENSMUSG00000106037	Gm4332	58.4068	0.748766	0.240604	3.11203	0.00185807	0.0396015
	ENSMUSG00000021624	Cd180	43.8204	1.60042	0.272652	5.86981	4.36e-09	1.32e-07			ENSMUSG00000106069	Gm6135	37.3446	1.30663	0.411559	3.17484	0.00149921	0.0344413
	ENSMUSG00000021646	Mccc2	1308.3	-0.409569	0.0854576	-4.79266	1.65e-06	2.4e-05			ENSMUSG00000106734	Gm20559	107.776	1.40895	0.319103	4.41535	1.00848205963839e-05	0.00105517
	ENSMUSG00000021660	Btf3	2269.41	-0.205108	0.0837176	-2.45	0.0142855	0.0486327			ENSMUSG00000107176	Gm9794	52.9455	0.679479	0.202522	3.35508	0.000793412	0.0229826
	ENSMUSG00000021665	Hexb	550.204	0.359857	0.122175	2.94541	0.00322526	0.0145395			ENSMUSG00000107369	Gstm2-ps1	95.2914	1.50603	0.415438	3.62516	0.000288787	0.011433
	ENSMUSG00000021666	Gfm2	836.751	-0.25865	0.0779245	-3.31924	0.00090263	0.00509565			ENSMUSG00000108822	Gm44787	77.6954	-1.98808	0.630471	-3.15333	0.00161419	0.0365713
	ENSMUSG00000021669	Col4a3bp	810.316	-0.383269	0.0946068	-4.05118	5.1e-05	0.0004544			ENSMUSG00000109901	Chmp1b	438.459	-0.298321	0.0970616	-3.07352	0.00211547	0.0427686
	ENSMUSG00000021671	Poc5	95.4033	-0.46478	0.165555	-2.8074	0.00499427	0.0208184			ENSMUSG00000110386	Gm42031	425.727	-9.53187	1.04425	-9.12794	6.9814575082698e-20	1.87487041384586e-16
	ENSMUSG00000021681	Aggf1	599.731	0.284533	0.106092	2.68195	0.00731938	0.0284			ENSMUSG00000110537	Gm4316	17.2389	-4.77223	1.26023	-3.78679	0.000152604	0.00729646
	ENSMUSG00000021687	Scamp1	665.281	-0.639459	0.107409	-5.95347	2.63e-09	8.49e-08			ENSMUSG00000111709	Gm3776	42.7792	3.46522	1.08268	3.2006	0.0013714	0.0326884
	ENSMUSG00000021692	Dimt1	75.667	-0.469703	0.178032	-2.63831	0.00833201	0.0314544			ENSMUSG00000112237	D630033A02Rik	13.0305	1.45645	0.452778	3.21671	0.00129671	0.0316287
	ENSMUSG00000021701	Plk2	196.034	0.565271	0.152859	3.69799	0.00021731	0.00154321			ENSMUSG00000112276	5033421B08Rik	8.78781	1.98786	0.574313	3.46129	0.000537597	0.0177506
	ENSMUSG00000021703	Serinc5	682.588	0.247177	0.0988761	2.49987	0.0124239	0.043472			ENSMUSG00000112824	Gm47917	14.4369	4.77815	0.731081	6.53573	6.32994104491345e-11	5.09971700283452e-08
	ENSMUSG00000021707	Dhfr	622.217	-0.40828	0.12024	-3.39555	0.0006849	0.00406556			ENSMUSG00000114206	Gm30551	10.5982	6.8298	1.07584	6.34833	2.17663517392283e-10	1.32047825794584e-07
	ENSMUSG00000021712	Trim23	212.474	-0.385045	0.132617	-2.90344	0.0036909	0.0161603			ENSMUSG00000115837	9130002K18Rik	13.799	1.56925	0.44352	3.53816	0.000402923	0.0147316
	ENSMUSG00000021720	Rnf180	11.1819	1.34507	0.431698	3.11576	0.00183471	0.0091327			ENSMUSG00000115979	Gm49410	27.4265	1.55833	0.507129	3.07285	0.00212026	0.0428116
	ENSMUSG00000021728	Emb	17.0762	1.04935	0.369609	2.83909	0.00452424	0.019172			ENSMUSG00000117465	Gm49980	221.389	-2.67549	0.656544	-4.07511	4.59932750624703e-05	0.0032132
	ENSMUSG00000021733	Slc4a7	129.91	-0.44019	0.158907	-2.77011	0.00560376	0.0229274			ENSMUSG00000117739	Gm36787	15.7512	-1.33435	0.351149	-3.79997	0.000144716	0.00708754
	ENSMUSG00000021747	4930452B06Rik	12.4789	-3.12645	0.613093	-5.09948	3.41e-07	6.08e-06			ENSMUSG00000117780	Gm3734	204.489	-1.75891	0.341846	-5.14532	2.67066481747865e-07	5.37905277550419e-05
	ENSMUSG00000021748	Pdhb	2770.83	-0.880851	0.129323	-6.81127	9.67e-12	5.68e-10			ENSMUSG00000118012	Gm46620	138.205	-2.90507	0.214847	-13.5215	1.16695654701927e-41	1.88031708421215e-37
	ENSMUSG00000021764	Ndufs4	923.628	-0.557102	0.0978149	-5.69548	1.23e-08	3.34e-07			ENSMUSG00000118155	Gm50136	39.2727	-1.28984	0.32048	-4.02471	5.70455162895526e-05	0.003814
	ENSMUSG00000021765	Fst	70.3506	-0.635207	0.257864	-2.46334	0.0137648	0.0471696			ENSMUSG00000118434	AL824709.1	3.76669	5.33099	1.29818	4.10651	4.01689098728385e-05	0.00298268
	ENSMUSG00000021771	Vdac2	1688.76	-0.421674	0.104301	-4.04285	5.28e-05	0.00046784
	ENSMUSG00000021775	Nr1d2	1287.12	-1.47471	0.456881	-3.22778	0.00124753	0.00667481
	ENSMUSG00000021786	Oxsm	577.43	-0.285997	0.0911201	-3.13868	0.00169708	0.00860619
	ENSMUSG00000021789	Sftpa1	27.8052	-1.39091	0.354394	-3.92477	8.68e-05	0.00071214
	ENSMUSG00000021792	Prxl2a	1393.08	-0.520273	0.113308	-4.59166	4.4e-06	5.58e-05
	ENSMUSG00000021794	Glud1	24225.7	0.253012	0.0979085	2.58417	0.00976144	0.0356902
	ENSMUSG00000021795	Sftpd	24.4721	0.909885	0.331936	2.74114	0.00612258	0.0246313
	ENSMUSG00000021806	Nid2	230.354	0.644607	0.169068	3.81271	0.00013745	0.00104972
	ENSMUSG00000021814	Anxa7	1758.87	-0.49373	0.135386	-3.64684	0.00026549	0.00182671
	ENSMUSG00000021816	Ppp3cb	562.996	-0.445596	0.109709	-4.06161	4.87e-05	0.00043762
	ENSMUSG00000021819	Zswim8	1165.44	0.328812	0.106974	3.07377	0.00211374	0.0102555
	ENSMUSG00000021824	Ap3m1	2142.19	-0.699379	0.174998	-3.99649	6.43e-05	0.00055218
	ENSMUSG00000021830	Txndc16	128.598	-0.563532	0.221148	-2.54821	0.0108276	0.0388189
	ENSMUSG00000021832	Psmc6	1281.81	-0.246206	0.0769673	-3.19884	0.00137982	0.00725664
	ENSMUSG00000021838	Samd4	64.4752	0.508621	0.197569	2.5744	0.0100413	0.0365525
	ENSMUSG00000021868	Ppif	1036.11	-0.510562	0.147225	-3.4679	0.00052454	0.00324721
	ENSMUSG00000021880	Rnase6	14.9919	1.49783	0.436782	3.42924	0.00060529	0.00365702
	ENSMUSG00000021884	Hacl1	4519.45	0.582457	0.125845	4.62836	3.69e-06	4.83e-05
	ENSMUSG00000021886	Gpr65	38.3681	0.979688	0.285614	3.43011	0.00060334	0.00365057
	ENSMUSG00000021917	Spcs1	741.871	-0.316106	0.0983887	-3.21283	0.00131433	0.0069785
	ENSMUSG00000021922	Itih4	54524.6	0.884472	0.121693	7.26807	3.65e-13	2.86e-11
	ENSMUSG00000021928	Ebpl	1926.37	-0.24528	0.0905024	-2.7102	0.00672428	0.0265944
	ENSMUSG00000021932	Rnaseh2b	105.02	-0.610269	0.211431	-2.88637	0.00389711	0.0169293
	ENSMUSG00000021939	Ctsb	15306.8	0.362834	0.0863481	4.20199	2.65e-05	0.00025901
	ENSMUSG00000021944	Gata4	373.689	0.295132	0.120379	2.45169	0.0142187	0.0484552
	ENSMUSG00000021948	Prkcd	312.391	0.729493	0.128171	5.69154	1.26e-08	3.4e-07
	ENSMUSG00000021981	Cab39l	1186.57	-0.382748	0.0917014	-4.17385	2.99e-05	0.00028742
	ENSMUSG00000021993	Mipep	711.281	-0.376277	0.104826	-3.58953	0.00033128	0.00220184
	ENSMUSG00000021994	Wnt5a	31.9089	0.964482	0.326736	2.95187	0.00315852	0.0142774
	ENSMUSG00000021996	Esd	4178.44	-0.229021	0.0853723	-2.68261	0.00730492	0.0283505
	ENSMUSG00000021998	Lcp1	1491.02	-0.239843	0.0934127	-2.56757	0.0102414	0.0371857
	ENSMUSG00000021999	Cpb2	5941.88	-0.485402	0.0709877	-6.83783	8.04e-12	4.85e-10
	ENSMUSG00000022014	Epsti1	48.4005	0.769463	0.202351	3.80262	0.00014317	0.00108742
	ENSMUSG00000022025	Cnmd	105.373	-1.84938	0.200589	-9.21975	2.98e-20	7.85e-18
	ENSMUSG00000022043	Trim35	99.0431	0.534249	0.164908	3.23968	0.00119665	0.00646111
	ENSMUSG00000022051	Bnip3l	1356.52	-0.21366	0.0755253	-2.82899	0.00466955	0.0196923
	ENSMUSG00000022057	Adamdec1	76.7182	2.03127	0.26819	7.57399	3.62e-14	3.46e-12
	ENSMUSG00000022091	Sorbs3	1432.17	-0.699319	0.203584	-3.43504	0.00059247	0.00359271
	ENSMUSG00000022092	Ppp3cc	64.1528	-0.526533	0.2039	-2.58231	0.00981413	0.0358355
	ENSMUSG00000022096	Hr	18.1139	1.26739	0.382717	3.31157	0.00092773	0.00521256
	ENSMUSG00000022102	Dok2	71.4182	1.10874	0.198042	5.59848	2.16e-08	5.53e-07
	ENSMUSG00000022103	Gfra2	20.916	1.3877	0.354574	3.91371	9.09e-05	0.00073845
	ENSMUSG00000022110	Sucla2	2340.93	-0.292977	0.0700068	-4.18498	2.85e-05	0.00027626
	ENSMUSG00000022124	Fbxl3	727.566	-0.467735	0.102363	-4.56937	4.89e-06	6.12e-05
	ENSMUSG00000022126	Acod1	12.8209	3.31383	0.790187	4.19373	2.74e-05	0.0002669
	ENSMUSG00000022130	Tgds	480.116	-0.545691	0.0970306	-5.6239	1.87e-08	4.85e-07
	ENSMUSG00000022136	Dnajc3	3858.9	0.220071	0.0722887	3.04434	0.00233194	0.0111288
	ENSMUSG00000022148	Fyb	123.241	1.44913	0.269685	5.3734	7.73e-08	1.67e-06
	ENSMUSG00000022149	C9	3744.05	0.511906	0.10944	4.67751	2.9e-06	3.91e-05
	ENSMUSG00000022151	Ttc33	238.334	-0.364853	0.111417	-3.27466	0.00105791	0.00580643
	ENSMUSG00000022175	Lrp10	1085.97	0.295254	0.0755898	3.90601	9.38e-05	0.00075663
	ENSMUSG00000022180	Slc7a8	103.725	1.10212	0.208192	5.29377	1.2e-07	2.46e-06
	ENSMUSG00000022186	Oxct1	86.3632	0.939951	0.22092	4.25471	2.09e-05	0.00021217
	ENSMUSG00000022203	Efs	6.00999	1.92389	0.638351	3.01385	0.00257956	0.0121019
	ENSMUSG00000022205	Sub1	752.239	-0.337812	0.0811909	-4.16072	3.17e-05	0.00030237
	ENSMUSG00000022215	Fitm1	131.08	1.79867	0.289162	6.22029	4.96e-10	1.95e-08
	ENSMUSG00000022217	Emc9	324.843	-0.422747	0.127745	-3.30929	0.00093531	0.00524452
	ENSMUSG00000022218	Tgm1	411.921	1.3006	0.191881	6.77818	1.22e-11	6.83e-10
	ENSMUSG00000022219	Cideb	1600.79	-0.20907	0.0770782	-2.71244	0.00667893	0.0264591
	ENSMUSG00000022221	Ripk3	37.0204	1.03739	0.264167	3.927	8.6e-05	0.00070625
	ENSMUSG00000022223	Sdr39u1	70.0225	-1.06305	0.218602	-4.86293	1.16e-06	1.77e-05
	ENSMUSG00000022228	Zscan26	1006.41	-0.302866	0.087865	-3.44694	0.00056697	0.0034723
	ENSMUSG00000022235	Cmbl	2664.63	-0.526966	0.0894506	-5.89114	3.84e-09	1.18e-07
	ENSMUSG00000022236	Ropn1l	329.039	-1.10179	0.163253	-6.74898	1.49e-11	8.19e-10
	ENSMUSG00000022241	Tars	2450.52	0.546733	0.0972434	5.62232	1.88e-08	4.88e-07
	ENSMUSG00000022246	Rai14	478.156	0.819007	0.14441	5.67139	1.42e-08	3.79e-07
	ENSMUSG00000022255	Mtdh	1087.25	0.202618	0.0756348	2.6789	0.00738654	0.0285938
	ENSMUSG00000022263	Trio	310.605	0.408389	0.141963	2.87673	0.00401814	0.0173913
	ENSMUSG00000022265	Ank	955.014	-0.627673	0.126732	-4.95274	7.32e-07	1.2e-05
	ENSMUSG00000022270	Retreg1	1577.87	-1.07269	0.200859	-5.34049	9.27e-08	1.96e-06
	ENSMUSG00000022295	Atp6v1c1	577.783	-0.487734	0.0867677	-5.62115	1.9e-08	4.9e-07
	ENSMUSG00000022299	Slc25a32	654.794	-0.85452	0.20404	-4.18801	2.81e-05	0.00027307
	ENSMUSG00000022324	Matn2	34.7482	0.740854	0.24544	3.01847	0.00254055	0.0119458
	ENSMUSG00000022336	Eif3e	1393.77	-0.301068	0.082412	-3.65321	0.00025898	0.00179161
	ENSMUSG00000022337	Emc2	446.825	-0.489937	0.119546	-4.09831	4.16e-05	0.00038302
	ENSMUSG00000022338	Eny2	909.621	-0.288914	0.0960951	-3.00654	0.0026424	0.0123374
	ENSMUSG00000022340	Sybu	98.2222	1.655	0.233807	7.07851	1.46e-12	1.03e-10
	ENSMUSG00000022347	A1bg	24276.5	4.20451	0.687515	6.11552	9.62e-10	3.47e-08
	ENSMUSG00000022350	Washc5	465.063	-0.275814	0.0997638	-2.76467	0.00569802	0.0232272
	ENSMUSG00000022351	Sqle	3118.77	-0.641981	0.169	-3.7987	0.00014545	0.00110082
	ENSMUSG00000022353	Mtss1	4847.62	-0.681429	0.147608	-4.61647	3.9e-06	5.07e-05
	ENSMUSG00000022354	Ndufb9	2731.24	-0.304789	0.0945094	-3.22496	0.00125991	0.00673264
	ENSMUSG00000022365	Derl1	2689.79	-0.166071	0.0617898	-2.68767	0.00719522	0.0280296
	ENSMUSG00000022370	Mrpl13	598.952	-0.526822	0.107551	-4.89834	9.67e-07	1.52e-05
	ENSMUSG00000022372	Sla	62.519	1.61214	0.239266	6.73787	1.61e-11	8.75e-10
	ENSMUSG00000022377	Asap1	345.616	0.352733	0.133095	2.65024	0.00804351	0.0306299
	ENSMUSG00000022378	Fam49b	187.873	0.458322	0.12501	3.66628	0.0002461	0.00171753
	ENSMUSG00000022389	Tef	3782.76	-1.15813	0.318973	-3.63081	0.00028253	0.00192722
	ENSMUSG00000022404	Slc25a17	787.529	-0.411929	0.0866286	-4.75511	1.98e-06	2.82e-05
	ENSMUSG00000022407	Adsl	327.095	-0.377024	0.106379	-3.54417	0.00039385	0.00255032
	ENSMUSG00000022416	Cacna1i	6.40803	2.73218	0.680037	4.01769	5.88e-05	0.0005125
	ENSMUSG00000022420	Dnal4	146.604	-0.369689	0.141033	-2.62129	0.00875966	0.0327192
	ENSMUSG00000022425	Enpp2	589.807	-0.682372	0.154355	-4.4208	9.83e-06	0.00011092
	ENSMUSG00000022434	Fam118a	31.4597	-0.701607	0.275572	-2.54601	0.0108963	0.0390063
	ENSMUSG00000022436	Sh3bp1	37.7384	0.876124	0.274722	3.18913	0.00142703	0.00744592
	ENSMUSG00000022437	Samm50	2641.23	-0.21555	0.0872743	-2.4698	0.013519	0.0464935
	ENSMUSG00000022438	Parvb	106.47	1.30144	0.196888	6.61004	3.84e-11	1.89e-09
	ENSMUSG00000022439	Parvg	29.0968	1.40401	0.299399	4.68943	2.74e-06	3.72e-05
	ENSMUSG00000022443	Myh9	3444.77	0.706057	0.104922	6.72933	1.7e-11	9.19e-10
	ENSMUSG00000022452	Smdt1	1053.27	-0.438984	0.116085	-3.78158	0.00015584	0.00117128
	ENSMUSG00000022462	Slc38a2	2981.52	-0.492799	0.181886	-2.70938	0.00674097	0.026637
	ENSMUSG00000022463	Srebf2	1918.9	0.256362	0.0957163	2.67835	0.0073986	0.0286217
	ENSMUSG00000022464	Slc38a4	21687.1	-0.65223	0.119717	-5.44811	5.09e-08	1.15e-06
	ENSMUSG00000022466	Rpap3	142.787	-0.362902	0.139225	-2.60658	0.00914509	0.0338693
	ENSMUSG00000022468	Endou	6.3737	2.02976	0.60963	3.32949	0.00087005	0.0049505
	ENSMUSG00000022474	Pmm1	62.3235	0.519464	0.194729	2.66762	0.00763905	0.0293368
	ENSMUSG00000022475	Hdac7	264.049	0.322204	0.132055	2.43993	0.01469	0.0497142
	ENSMUSG00000022477	Aco2	3734.32	-0.517086	0.11848	-4.36435	1.28e-05	0.00013932
	ENSMUSG00000022488	Nckap1l	148.76	1.49357	0.1914	7.80339	6.03e-15	6.46e-13
	ENSMUSG00000022489	Pde1b	55.6958	0.799705	0.215841	3.70507	0.00021133	0.00151044
	ENSMUSG00000022500	Litaf	1369.05	0.556834	0.110009	5.06172	4.15e-07	7.28e-06
	ENSMUSG00000022504	Ciita	51.472	2.01462	0.252584	7.97606	1.51e-15	1.79e-13
	ENSMUSG00000022507	1810013L24Rik	572.348	-0.708577	0.153002	-4.63116	3.64e-06	4.76e-05
	ENSMUSG00000022514	Il1rap	2165.31	-1.18145	0.110867	-10.6565	1.63e-26	8.71e-24
	ENSMUSG00000022519	Srl	31.9865	1.33264	0.28249	4.7175	2.39e-06	3.32e-05
	ENSMUSG00000022528	Hes1	221.726	0.740217	0.196033	3.77599	0.00015937	0.00119085
	ENSMUSG00000022534	Mefv	22.4002	2.3883	0.426313	5.60222	2.12e-08	5.42e-07
	ENSMUSG00000022546	Gpt	7729.64	-0.597235	0.104679	-5.70541	1.16e-08	3.19e-07
	ENSMUSG00000022551	Cyc1	4237.82	-0.431366	0.0796317	-5.41701	6.06e-08	1.35e-06
	ENSMUSG00000022555	Dgat1	488.411	-0.426319	0.0927726	-4.59531	4.32e-06	5.51e-05
	ENSMUSG00000022558	Mroh1	870.836	0.238188	0.0878765	2.71048	0.00671854	0.0265895
	ENSMUSG00000022560	Slc52a2	167.255	0.630693	0.151644	4.15904	3.2e-05	0.00030442
	ENSMUSG00000022568	Scrib	701.742	0.464383	0.135518	3.42672	0.00061092	0.0036844
	ENSMUSG00000022574	Naprt	3155.08	0.27309	0.0991004	2.75569	0.0058568	0.0237403
	ENSMUSG00000022584	Ly6c2	14.6675	1.63929	0.452185	3.62527	0.00028866	0.0019587
	ENSMUSG00000022587	Ly6e	6617.82	0.574711	0.092652	6.2029	5.54e-10	2.15e-08
	ENSMUSG00000022594	Lynx1	21.8969	0.943171	0.348457	2.70671	0.00679537	0.0268097
	ENSMUSG00000022614	Lmf2	660.348	0.229238	0.0803063	2.85455	0.00430984	0.0184661
	ENSMUSG00000022615	Tymp	1606.21	-1.357	0.360642	-3.76273	0.00016807	0.00124242
	ENSMUSG00000022635	Zcrb1	368.308	-0.526798	0.0956778	-5.50596	3.67e-08	8.76e-07
	ENSMUSG00000022651	Retnlg	4.87639	4.02401	1.10765	3.63292	0.00028024	0.00191472
	ENSMUSG00000022663	Atg3	1547.81	-0.40962	0.0919299	-4.45579	8.36e-06	9.64e-05
	ENSMUSG00000022664	Slc35a5	339.764	-0.342114	0.122014	-2.80389	0.00504906	0.0209836
	ENSMUSG00000022667	Cd200r1	17.2862	1.05684	0.350311	3.01685	0.00255419	0.0119964
	ENSMUSG00000022671	Mzt2	294.827	-0.395379	0.124892	-3.16576	0.00154676	0.00798288
	ENSMUSG00000022676	Snai2	165.487	-0.541853	0.217013	-2.49686	0.0125297	0.0437684
	ENSMUSG00000022677	Fopnl	262.137	-0.45594	0.120366	-3.78793	0.00015191	0.00114541
	ENSMUSG00000022679	Mpv17l	571.467	-1.62591	0.150167	-10.8273	2.55e-27	1.51e-24
	ENSMUSG00000022684	Bfar	902.57	-0.475358	0.0886567	-5.36179	8.24e-08	1.76e-06
	ENSMUSG00000022685	Parn	338.046	-0.288798	0.110294	-2.61844	0.00883323	0.0329717
	ENSMUSG00000022686	B3gnt5	3.38134	2.2988	0.880187	2.61172	0.0090088	0.0334615
	ENSMUSG00000022698	Naa50	1336.03	-0.367528	0.0829534	-4.43053	9.4e-06	0.0001069
	ENSMUSG00000022707	Gbe1	2812.72	-0.663096	0.146776	-4.51773	6.25e-06	7.49e-05
	ENSMUSG00000022708	Zbtb20	1213.68	-0.398104	0.118179	-3.36867	0.00075533	0.00441263
	ENSMUSG00000022710	Usp7	1212.44	0.216252	0.0687913	3.14359	0.00166888	0.00849688
	ENSMUSG00000022711	Pmm2	881.458	-0.219696	0.0868424	-2.52983	0.0114118	0.0405283
	ENSMUSG00000022747	St3gal6	212.297	1.41198	0.174851	8.0753	6.73e-16	8.73e-14
	ENSMUSG00000022748	Cmss1	61.0711	-0.717025	0.195061	-3.6759	0.00023701	0.00166176
	ENSMUSG00000022749	Tbc1d23	231.862	-0.271077	0.110819	-2.44613	0.0144401	0.0490785
	ENSMUSG00000022751	Nit2	2807.69	-0.276951	0.0903852	-3.06412	0.00218314	0.0105337
	ENSMUSG00000022756	Slc7a4	29.2177	-1.27882	0.352104	-3.63194	0.0002813	0.00192041
	ENSMUSG00000022763	Aifm3	95.6702	0.690279	0.222619	3.10072	0.00193048	0.00951781
	ENSMUSG00000022769	Sdf2l1	364.853	1.19403	0.341891	3.49244	0.00047863	0.003001
	ENSMUSG00000022770	Dlg1	867.787	-0.385322	0.0993311	-3.87917	0.00010481	0.00083144
	ENSMUSG00000022779	Top3b	545.574	0.273323	0.101297	2.69823	0.00697097	0.0273615
	ENSMUSG00000022789	Dnm1l	664.874	-0.307252	0.0922812	-3.32952	0.00086995	0.0049505
	ENSMUSG00000022791	Tnk2	555.715	0.592997	0.119012	4.98269	6.27e-07	1.05e-05
	ENSMUSG00000022817	Itgb5	1770.48	0.633426	0.0893802	7.08687	1.37e-12	9.82e-11
	ENSMUSG00000022820	Ndufb4	520.998	-0.533305	0.123791	-4.3081	1.65e-05	0.00017238
	ENSMUSG00000022821	Hgd	11322.3	-0.672654	0.0791383	-8.49973	1.9e-17	3.39e-15
	ENSMUSG00000022822	Abcc5	158.268	0.48028	0.129797	3.70023	0.0002154	0.00153491
	ENSMUSG00000022827	Rabl3	202.087	-0.433607	0.126773	-3.42034	0.00062542	0.00376091
	ENSMUSG00000022831	Hcls1	209.756	0.857161	0.203292	4.21641	2.48e-05	0.00024575
	ENSMUSG00000022833	Ccdc14	22.5406	-0.885178	0.342371	-2.58543	0.00972568	0.0355908
	ENSMUSG00000022836	Mylk	1914.17	-0.394418	0.127042	-3.10462	0.00190525	0.00941432
	ENSMUSG00000022841	Ap2m1	2898.3	-0.207738	0.0679813	-3.05581	0.00224453	0.0107798
	ENSMUSG00000022848	Slc49a4	608.447	-0.96519	0.112455	-8.58293	9.25e-18	1.71e-15
	ENSMUSG00000022856	Tmem41a	200.249	0.438581	0.132567	3.30838	0.00093839	0.00525111
	ENSMUSG00000022863	Btg3	39.1528	0.608082	0.230395	2.6393	0.00830769	0.031384
	ENSMUSG00000022877	Hrg	19813.2	-0.32121	0.112237	-2.86188	0.00421132	0.0181047
	ENSMUSG00000022884	Eif4a2	5327.08	-0.523559	0.112431	-4.65671	3.21e-06	4.28e-05
	ENSMUSG00000022885	St6gal1	1981.96	0.644902	0.148314	4.34821	1.37e-05	0.00014778
	ENSMUSG00000022890	Atp5j	3178.38	-0.258344	0.084385	-3.06149	0.00220238	0.0106142
	ENSMUSG00000022892	App	1629.59	0.429883	0.0952202	4.51462	6.34e-06	7.58e-05
	ENSMUSG00000022901	Cd86	50.1199	0.81035	0.25211	3.21427	0.00130775	0.0069525
	ENSMUSG00000022913	Psmg1	367.11	-0.419873	0.129459	-3.24329	0.00118158	0.00639361
	ENSMUSG00000022940	Pigp	214.916	-0.409004	0.119064	-3.43515	0.00059223	0.00359257
	ENSMUSG00000022946	Dop1b	1041	0.628036	0.147504	4.25777	2.06e-05	0.00020967
	ENSMUSG00000022948	Setd4	369.418	0.555653	0.134975	4.1167	3.84e-05	0.00035629
	ENSMUSG00000022952	Runx1	18.1005	0.947213	0.348382	2.71889	0.00655009	0.0260607
	ENSMUSG00000022956	Atp5o	2801.09	-0.292988	0.0906249	-3.23298	0.00122508	0.00658891
	ENSMUSG00000022957	Itsn1	596.821	0.774079	0.139123	5.56399	2.64e-08	6.59e-07
	ENSMUSG00000022960	Donson	84.8046	0.50503	0.162846	3.10126	0.00192698	0.00950492
	ENSMUSG00000022969	Il10rb	167.859	0.544524	0.155457	3.50274	0.0004605	0.00290381
	ENSMUSG00000023004	Tuba1b	776.624	0.674207	0.0924532	7.29242	3.04e-13	2.44e-11
	ENSMUSG00000023009	Nckap5l	38.7337	0.713798	0.243399	2.93263	0.00336107	0.0149648
	ENSMUSG00000023015	Racgap1	13.7632	1.98872	0.48581	4.09362	4.25e-05	0.00038957
	ENSMUSG00000023018	Smarcd1	178.652	0.610402	0.14129	4.32022	1.56e-05	0.00016431
	ENSMUSG00000023019	Gpd1	4779.77	0.549113	0.173684	3.16156	0.00156925	0.00808132
	ENSMUSG00000023022	Lima1	1274.57	0.615006	0.0889326	6.91542	4.66e-12	2.91e-10
	ENSMUSG00000023025	Larp4	793.488	-0.418008	0.101429	-4.1212	3.77e-05	0.00035038
	ENSMUSG00000023030	Slc11a2	529.751	0.610008	0.158961	3.83747	0.00012431	0.00096623
	ENSMUSG00000023031	Cela1	205.922	-1.31174	0.143656	-9.13107	6.78e-20	1.73e-17
	ENSMUSG00000023033	Scn8a	14.2003	1.82725	0.503998	3.62551	0.0002884	0.00195838
	ENSMUSG00000023044	Csad	5899.18	1.5004	0.183551	8.17429	2.98e-16	4.19e-14
	ENSMUSG00000023051	Tarbp2	258.652	-0.32756	0.119212	-2.74771	0.00600129	0.0242196
	ENSMUSG00000023055	Calcoco1	812.626	-0.494183	0.128997	-3.83095	0.00012765	0.00098897
	ENSMUSG00000023057	Fabp2	624.418	-0.987175	0.16752	-5.89288	3.8e-09	1.17e-07
	ENSMUSG00000023067	Cdkn1a	201.556	1.6614	0.585909	2.8356	0.00457398	0.0193433
	ENSMUSG00000023070	Rgn	23479.3	-0.501063	0.0917377	-5.46191	4.71e-08	1.08e-06
	ENSMUSG00000023073	Slc10a2	309.231	0.8662	0.194542	4.45252	8.49e-06	9.77e-05
	ENSMUSG00000023074	Mospd1	167.347	-0.382209	0.131657	-2.90306	0.00369535	0.0161713
	ENSMUSG00000023078	Cxcl13	71.9986	2.80686	0.837534	3.35135	0.0008042	0.0046426
	ENSMUSG00000023079	Gtf2ird1	265.692	0.747841	0.233848	3.19798	0.00138394	0.00726907
	ENSMUSG00000023088	Abcc1	45.7246	1.23141	0.251212	4.90186	9.49e-07	1.5e-05
	ENSMUSG00000023089	Ndufa5	880.575	-0.527696	0.120311	-4.38609	1.15e-05	0.00012783
	ENSMUSG00000023094	Msrb2	167.33	-0.53558	0.153417	-3.491	0.00048121	0.00301427
	ENSMUSG00000023106	Denr	628.918	-0.239765	0.0762538	-3.14431	0.00166482	0.00848402
	ENSMUSG00000023143	Nagpa	374.194	0.314842	0.120545	2.61183	0.00900586	0.0334581
	ENSMUSG00000023150	Ivns1abp	2263	-0.495877	0.155092	-3.19731	0.00138715	0.00728362
	ENSMUSG00000023169	Slc38a1	37.5464	1.38042	0.303425	4.54948	5.38e-06	6.64e-05
	ENSMUSG00000023175	Bsg	7869.7	0.171542	0.0686631	2.49831	0.0124788	0.0436272
	ENSMUSG00000023206	Il15ra	679.935	-0.693201	0.112034	-6.18739	6.12e-10	2.32e-08
	ENSMUSG00000023232	Serinc2	137.501	0.785451	0.244832	3.20812	0.00133607	0.00707809
	ENSMUSG00000023243	Kcnk5	1105.18	-1.09847	0.320066	-3.43201	0.00059912	0.00362768
	ENSMUSG00000023249	Parp3	687.227	0.253643	0.0996321	2.5458	0.0109028	0.0390211
	ENSMUSG00000023259	Slc26a6	95.0773	0.55523	0.186787	2.97254	0.00295349	0.0135162
	ENSMUSG00000023262	Acy1	1107.14	-0.619781	0.143234	-4.32704	1.51e-05	0.00016063
	ENSMUSG00000023272	Creld2	423.838	1.17183	0.211989	5.52776	3.24e-08	7.86e-07
	ENSMUSG00000023277	Twf2	65.6827	0.703832	0.229376	3.06847	0.00215158	0.0104087
	ENSMUSG00000023307	2023-03-05	1613.01	-0.312972	0.111763	-2.80032	0.00510518	0.0211639
	ENSMUSG00000023328	Ache	25.6318	0.806941	0.308954	2.61184	0.00900552	0.0334581
	ENSMUSG00000023341	Mx2	113.311	0.656747	0.16323	4.02344	5.74e-05	0.00050149
	ENSMUSG00000023349	Clec4n	48.2124	1.79219	0.290978	6.15919	7.31e-10	2.73e-08
	ENSMUSG00000023367	Tmem176a	3553.94	0.541843	0.0969762	5.58738	2.31e-08	5.85e-07
	ENSMUSG00000023393	Slc17a9	147.884	0.600348	0.186022	3.22729	0.0012497	0.00668092
	ENSMUSG00000023439	Gnb3	3.96291	5.5597	1.21095	4.5912	4.41e-06	5.59e-05
	ENSMUSG00000023456	Tpi1	6921.74	-0.193312	0.0700215	-2.76076	0.00576673	0.0234439
	ENSMUSG00000023572	Ccndbp1	342.401	-0.293088	0.111169	-2.63642	0.00837867	0.0315949
	ENSMUSG00000023800	Tiam2	336.149	0.516764	0.129787	3.98165	6.84e-05	0.00058242
	ENSMUSG00000023805	Synj2	58.7214	-0.691855	0.25903	-2.67095	0.00756374	0.0290764
	ENSMUSG00000023826	Prkn	61.9968	-0.736614	0.192138	-3.83377	0.0001262	0.00097862
	ENSMUSG00000023828	Slc22a3	125.198	-1.22081	0.179985	-6.78287	1.18e-11	6.65e-10
	ENSMUSG00000023832	Acat2	2501.19	-0.7219	0.162622	-4.43912	9.03e-06	0.00010307
	ENSMUSG00000023845	Lnpep	559.11	-0.25791	0.102178	-2.52414	0.0115983	0.0411116
	ENSMUSG00000023885	Thbs2	44.589	1.02205	0.260873	3.91779	8.94e-05	0.00072804
	ENSMUSG00000023904	Hcfc1r1	594.57	-0.410467	0.103458	-3.96746	7.26e-05	0.00061192
	ENSMUSG00000023905	Tnfrsf12a	115.271	0.812584	0.173017	4.69656	2.65e-06	3.63e-05
	ENSMUSG00000023908	Pkmyt1	29.8735	0.884049	0.325958	2.71216	0.00668469	0.0264757
	ENSMUSG00000023912	Slc25a27	62.9625	-0.596608	0.200185	-2.98029	0.00287975	0.0132408
	ENSMUSG00000023913	Pla2g7	86.545	1.2908	0.255453	5.05299	4.35e-07	7.52e-06
	ENSMUSG00000023915	Tnfrsf21	169.59	0.514026	0.17681	2.90723	0.0036465	0.0160039
	ENSMUSG00000023919	Cenpq	44.2954	-1.19977	0.237451	-5.05273	4.36e-07	7.52e-06
	ENSMUSG00000023921	Mmut	3072.5	-0.628985	0.0852162	-7.38105	1.57e-13	1.3e-11
	ENSMUSG00000023938	Aars2	440.5	0.422131	0.106348	3.96935	7.21e-05	0.00060802
	ENSMUSG00000023942	Slc29a1	9140.29	-0.373034	0.0848757	-4.39506	1.11e-05	0.00012348
	ENSMUSG00000023944	Hsp90ab1	17863.3	0.21599	0.064028	3.37336	0.00074257	0.00434727
	ENSMUSG00000023947	Nfkbie	75.8019	1.38034	0.197477	6.98987	2.75e-12	1.81e-10
	ENSMUSG00000023960	Enpp5	312.571	-0.376332	0.107141	-3.51248	0.00044394	0.00281974
	ENSMUSG00000023963	Cyp39a1	1397.02	-0.523071	0.209665	-2.49479	0.0126032	0.043974
	ENSMUSG00000023973	Cnpy3	797.451	0.22881	0.0896337	2.55273	0.0106883	0.038419
	ENSMUSG00000023988	Bysl	260.416	0.378388	0.138331	2.73538	0.0062308	0.0250194
	ENSMUSG00000023991	Foxp4	579.841	0.301885	0.106435	2.83633	0.00456357	0.0193091
	ENSMUSG00000023992	Trem2	27.2967	2.39464	0.368857	6.49206	8.47e-11	3.89e-09
	ENSMUSG00000024007	Ppil1	244.428	0.429189	0.140967	3.04461	0.00232984	0.011122
	ENSMUSG00000024013	Fgd2	135.707	0.952177	0.169175	5.62835	1.82e-08	4.75e-07
	ENSMUSG00000024014	Pim1	297.252	0.710474	0.161434	4.40102	1.08e-05	0.00012046
	ENSMUSG00000024019	Cmtr1	159.549	0.422417	0.138027	3.06039	0.00221045	0.010647
	ENSMUSG00000024030	Abcg1	181.145	0.728792	0.168363	4.32868	1.5e-05	0.00015965
	ENSMUSG00000024039	Cbs	11286.1	0.495351	0.143573	3.45017	0.00056024	0.00343866
	ENSMUSG00000024044	Epb41l3	41.8363	1.34636	0.291704	4.61548	3.92e-06	5.09e-05
	ENSMUSG00000024052	Lpin2	5005.74	-0.77018	0.28404	-2.71152	0.0066976	0.0265205
	ENSMUSG00000024053	Emilin2	53.9362	2.06366	0.334936	6.16134	7.21e-10	2.7e-08
	ENSMUSG00000024055	Cyp4f13	1526.85	-0.289153	0.0963738	-3.00033	0.00269689	0.01256
	ENSMUSG00000024063	Lbh	266.37	0.974488	0.145802	6.68365	2.33e-11	1.21e-09
	ENSMUSG00000024070	Prkd3	2702.74	-0.44446	0.147758	-3.00804	0.00262943	0.0122981
	ENSMUSG00000024072	Yipf4	629.042	-0.362812	0.0961538	-3.77325	0.00016114	0.00120025
	ENSMUSG00000024082	Ndufaf7	244.618	-0.451699	0.111552	-4.04923	5.14e-05	0.00045673
	ENSMUSG00000024087	Cyp1b1	17.328	1.10415	0.426898	2.58644	0.00969724	0.0355102
	ENSMUSG00000024091	Vapa	1340.96	-0.272346	0.0694475	-3.92161	8.8e-05	0.00071908
	ENSMUSG00000024097	Srsf7	742.204	-0.332073	0.0727771	-4.56288	5.05e-06	6.29e-05
	ENSMUSG00000024099	Ndufv2	1700.73	-0.503078	0.0897771	-5.60363	2.1e-08	5.39e-07
	ENSMUSG00000024112	Cacna1h	5.13356	2.71261	0.803865	3.37446	0.00073959	0.00433291
	ENSMUSG00000024118	Tedc2	1997.45	-0.893607	0.173228	-5.15856	2.49e-07	4.68e-06
	ENSMUSG00000024120	Lrpprc	2045.31	-0.398772	0.119436	-3.33878	0.00084147	0.0048259
	ENSMUSG00000024127	Prepl	749.678	0.616151	0.111687	5.51679	3.45e-08	8.32e-07
	ENSMUSG00000024130	Abca3	2695.37	0.510889	0.114212	4.47317	7.71e-06	8.96e-05
	ENSMUSG00000024131	Slc3a1	1384.95	0.968658	0.142349	6.80482	1.01e-11	5.87e-10
	ENSMUSG00000024135	Srbd1	281.754	-0.659048	0.12662	-5.20493	1.94e-07	3.74e-06
	ENSMUSG00000024146	Cript	378.548	-0.601232	0.111802	-5.37764	7.55e-08	1.64e-06
	ENSMUSG00000024155	Meiob	89.2402	-0.816697	0.175016	-4.66642	3.06e-06	4.1e-05
	ENSMUSG00000024158	Hagh	3953.44	-0.229287	0.0805562	-2.8463	0.00442309	0.0188492
	ENSMUSG00000024160	Spsb3	73.805	0.879562	0.229501	3.8325	0.00012685	0.00098323
	ENSMUSG00000024163	Mapk8ip3	779.042	0.311383	0.102083	3.05028	0.00228627	0.0109486
	ENSMUSG00000024164	C3	184084	0.51001	0.116925	4.36184	1.29e-05	0.00014016
	ENSMUSG00000024165	Jpt2	485.027	0.41879	0.124485	3.36419	0.0007677	0.00446726
	ENSMUSG00000024177	Nme4	18.8145	-1.13686	0.359507	-3.16227	0.00156545	0.00806429
	ENSMUSG00000024182	Axin1	457.443	0.449736	0.116472	3.86131	0.00011278	0.0008887
	ENSMUSG00000024190	Dusp1	889.753	-0.726701	0.192251	-3.77996	0.00015685	0.00117626
	ENSMUSG00000024201	Kdm4b	345.58	0.457684	0.108637	4.21296	2.52e-05	0.00024888
	ENSMUSG00000024217	Snrpc	360.849	-0.387301	0.0995629	-3.89002	0.00010024	0.00079934
	ENSMUSG00000024219	Anks1	577.181	-0.506979	0.203646	-2.48951	0.0127918	0.0445431
	ENSMUSG00000024220	Zfp523	471.862	0.29147	0.0943294	3.08992	0.00200211	0.00979697
	ENSMUSG00000024228	Nudt12	1020.07	-0.379258	0.0931977	-4.06939	4.71e-05	0.00042556
	ENSMUSG00000024236	Svil	829.178	0.34493	0.120496	2.86259	0.00420191	0.018069
	ENSMUSG00000024241	Sos1	670.91	-0.288605	0.0836256	-3.45116	0.00055818	0.0034286
	ENSMUSG00000024254	Abcg8	2547	-0.859927	0.174853	-4.91801	8.74e-07	1.41e-05
	ENSMUSG00000024259	Slc25a46	701.956	-0.381913	0.0883607	-4.32221	1.54e-05	0.00016315
	ENSMUSG00000024270	Slc39a6	56.8099	0.658998	0.22455	2.93475	0.00333815	0.0148987
	ENSMUSG00000024292	Cyp4f14	5908.22	-0.327657	0.121761	-2.69098	0.00712424	0.0278355
	ENSMUSG00000024298	Zfp871	1045.03	-0.578985	0.16222	-3.56914	0.00035816	0.00235224
	ENSMUSG00000024299	Adamts10	254.586	0.634693	0.142717	4.44722	8.7e-06	9.98e-05
	ENSMUSG00000024300	Myo1f	101.445	1.8238	0.228843	7.96964	1.59e-15	1.87e-13
	ENSMUSG00000024327	Slc39a7	197.475	0.724854	0.130538	5.55283	2.81e-08	6.94e-07
	ENSMUSG00000024331	Dsc2	1011.8	-0.243655	0.09828	-2.47919	0.013168	0.0455857
	ENSMUSG00000024334	H2-Oa	7.31873	1.47227	0.548574	2.68382	0.00727856	0.0282813
	ENSMUSG00000024335	Brd2	2012.93	0.311191	0.0944348	3.2953	0.00098316	0.00546482
	ENSMUSG00000024338	Psmb8	763.57	0.424819	0.0971949	4.3708	1.24e-05	0.00013594
	ENSMUSG00000024339	Tap2	753.457	0.284251	0.0851998	3.33629	0.00084904	0.00485623
	ENSMUSG00000024349	Tmem173	45.1118	0.799568	0.215146	3.71639	0.00020209	0.00145692
	ENSMUSG00000024350	Dnajc18	174.236	0.378683	0.134801	2.8092	0.00496647	0.0207205
	ENSMUSG00000024354	Slc23a1	2015.82	-0.859762	0.145001	-5.92937	3.04e-09	9.65e-08
	ENSMUSG00000024359	Hspa9	8365.21	-0.263098	0.0876625	-3.00126	0.00268865	0.0125251
	ENSMUSG00000024378	Stard4	2310.45	-0.579516	0.125013	-4.63565	3.56e-06	4.69e-05
	ENSMUSG00000024381	Bin1	377.941	0.473347	0.0953669	4.96343	6.93e-07	1.15e-05
	ENSMUSG00000024383	Map3k2	372.495	-0.371327	0.0960428	-3.86627	0.00011051	0.00087208
	ENSMUSG00000024384	Iws1	445.863	-0.284623	0.111768	-2.54655	0.0108795	0.0389628
	ENSMUSG00000024393	Prrc2a	2916.11	0.528071	0.107131	4.92921	8.26e-07	1.34e-05
	ENSMUSG00000024395	Lims2	1751.26	-0.472813	0.0994617	-4.75372	2e-06	2.84e-05
	ENSMUSG00000024397	Aif1	84.8567	0.924465	0.213004	4.34013	1.42e-05	0.00015243
	ENSMUSG00000024399	Ltb	25.7829	1.26333	0.311573	4.05467	5.02e-05	0.00044863
	ENSMUSG00000024404	Riok3	1309.41	-0.262444	0.0662098	-3.96382	7.38e-05	0.00062082
	ENSMUSG00000024411	Aqp4	17.2207	-2.06362	0.528293	-3.90621	9.38e-05	0.00075637
	ENSMUSG00000024413	Npc1	2979.09	-0.87461	0.137663	-6.35327	2.11e-10	8.88e-09
	ENSMUSG00000024414	Mrpl27	633.558	-0.399481	0.122076	-3.27239	0.00106641	0.00584346
	ENSMUSG00000024424	Ttc39c	2434.55	-1.41017	0.288126	-4.8943	9.87e-07	1.55e-05
	ENSMUSG00000024427	Spry4	247.047	-1.03375	0.211771	-4.88146	1.05e-06	1.63e-05
	ENSMUSG00000024454	Hdac3	749.579	-0.291606	0.0848112	-3.43829	0.0005854	0.00355626
	ENSMUSG00000024456	Diaph1	1599.09	0.601402	0.101089	5.94924	2.69e-09	8.65e-08
	ENSMUSG00000024479	Mal2	707.533	0.414475	0.137794	3.00794	0.00263027	0.0122981
	ENSMUSG00000024521	Pmaip1	19.1029	1.42132	0.420087	3.38338	0.00071598	0.0042214
	ENSMUSG00000024525	Impa2	81.6971	0.615114	0.166933	3.6848	0.00022888	0.00161316
	ENSMUSG00000024537	Psmg2	229.87	-0.418797	0.132186	-3.16824	0.00153367	0.00792024
	ENSMUSG00000024548	Setbp1	39.9029	1.64669	0.367118	4.48545	7.28e-06	8.53e-05
	ENSMUSG00000024558	Mapk4	30.0145	0.795145	0.299657	2.65352	0.0079658	0.0303758
	ENSMUSG00000024561	Mbd1	944.638	-0.439393	0.175046	-2.51016	0.0120677	0.042501
	ENSMUSG00000024563	Smad2	343.857	-0.259703	0.102583	-2.53163	0.0113535	0.0403558
	ENSMUSG00000024571	Gm16286	1341.87	-0.335786	0.0684142	-4.90813	9.2e-07	1.46e-05
	ENSMUSG00000024583	Txnl1	1585.62	-0.243629	0.0907049	-2.68595	0.00723231	0.0281279
	ENSMUSG00000024589	Nedd4l	972.199	0.904646	0.209197	4.32437	1.53e-05	0.00016207
	ENSMUSG00000024610	Cd74	2216.85	1.2909	0.139878	9.22876	2.74e-20	7.33e-18
	ENSMUSG00000024613	Tcof1	211.385	0.507812	0.118996	4.26746	1.98e-05	0.00020188
	ENSMUSG00000024620	Pdgfrb	208.172	0.640886	0.163855	3.91129	9.18e-05	0.00074461
	ENSMUSG00000024621	Csf1r	1173.65	1.17364	0.189624	6.18931	6.04e-10	2.31e-08
	ENSMUSG00000024645	Timm21	369.249	-0.531596	0.097307	-5.46308	4.68e-08	1.07e-06
	ENSMUSG00000024646	Cyb5a	12455.2	-0.550895	0.11379	-4.84133	1.29e-06	1.95e-05
	ENSMUSG00000024660	Incenp	37.138	1.07037	0.347246	3.08244	0.0020531	0.0100052
	ENSMUSG00000024663	Rab3il1	86.7979	0.602813	0.185305	3.25309	0.00114157	0.0062122
	ENSMUSG00000024665	Fads2	13537.1	-0.613644	0.138182	-4.44084	8.96e-06	0.00010253
	ENSMUSG00000024666	Tmem138	31.0356	-0.645334	0.253853	-2.54216	0.011017	0.0393619
	ENSMUSG00000024668	Sdhaf2	420.216	-0.262138	0.100175	-2.61681	0.00887549	0.0330774
	ENSMUSG00000024672	Ms4a7	26.0316	2.25795	0.363728	6.2078	5.37e-10	2.08e-08
	ENSMUSG00000024673	Ms4a1	20.992	2.33224	0.458302	5.08887	3.6e-07	6.4e-06
	ENSMUSG00000024675	Ms4a4c	7.42577	1.83073	0.534701	3.42384	0.00061743	0.00371956
	ENSMUSG00000024677	Ms4a6b	36.7475	0.854625	0.236314	3.61649	0.00029863	0.00201796
	ENSMUSG00000024679	Ms4a6d	36.9112	1.37011	0.296605	4.61929	3.85e-06	5.01e-05
	ENSMUSG00000024687	Osbp	1209.72	0.218482	0.0780881	2.79789	0.00514373	0.0213077
	ENSMUSG00000024691	Fam111a	47.1597	0.651899	0.243767	2.67427	0.00748918	0.0289102
	ENSMUSG00000024694	Keg1	1062.67	-1.15686	0.176421	-6.55738	5.48e-11	2.6e-09
	ENSMUSG00000024696	Lpxn	38.3079	0.711807	0.247891	2.87145	0.00408596	0.0176343
	ENSMUSG00000024713	Pcsk5	406.247	0.292261	0.100455	2.90937	0.00362154	0.015907
	ENSMUSG00000024727	Trpm6	6.05757	-1.59568	0.608499	-2.62233	0.00873311	0.0326641
	ENSMUSG00000024736	Tmem132a	47.4531	1.28614	0.222746	5.77405	7.74e-09	2.21e-07
	ENSMUSG00000024737	Slc15a3	123.665	1.30223	0.208113	6.25734	3.92e-10	1.58e-08
	ENSMUSG00000024759	Atl3	2264.53	-0.281517	0.0933047	-3.01718	0.00255138	0.0119866
	ENSMUSG00000024761	Gm16437	6.53054	-1.63295	0.59169	-2.7598	0.0057836	0.023501
	ENSMUSG00000024772	Ehd1	990.609	0.538579	0.110017	4.89541	9.81e-07	1.54e-05
	ENSMUSG00000024777	Ppp2r5b	229.415	0.381471	0.129338	2.94941	0.00318382	0.0143722
	ENSMUSG00000024778	Fas	266.559	0.601353	0.145482	4.13351	3.57e-05	0.00033493
	ENSMUSG00000024780	Cdc37l1	885.525	-0.188465	0.0750337	-2.51173	0.012014	0.0423322
	ENSMUSG00000024782	Ak3	7496.24	-0.270802	0.0871705	-3.10658	0.00189265	0.00936341
	ENSMUSG00000024785	Rcl1	2133.92	-0.600967	0.178573	-3.36538	0.00076438	0.00445452
	ENSMUSG00000024787	Snx15	277.86	0.470207	0.135048	3.48177	0.00049812	0.00310563
	ENSMUSG00000024790	Sac3d1	176.11	0.470071	0.134422	3.49697	0.00047057	0.00295941
	ENSMUSG00000024799	Tm7sf2	5112.51	-0.3657	0.0817836	-4.47155	7.77e-06	9.02e-05
	ENSMUSG00000024800	Rpp30	72.3628	-0.477723	0.179729	-2.65802	0.00786002	0.0300483
	ENSMUSG00000024807	Syvn1	1663.31	0.639598	0.134303	4.76234	1.91e-06	2.74e-05
	ENSMUSG00000024812	Tjp2	438.562	0.833063	0.149779	5.56197	2.67e-08	6.65e-07
	ENSMUSG00000024824	Rad9a	82.1173	0.803508	0.20026	4.01232	6.01e-05	0.00052183
	ENSMUSG00000024827	Gldc	4434.22	0.532938	0.135984	3.91912	8.89e-05	0.00072508
	ENSMUSG00000024843	Chka	1036.19	1.70062	0.398095	4.2719	1.94e-05	0.00019851
	ENSMUSG00000024844	Banf1	484.398	-0.486687	0.104151	-4.67288	2.97e-06	3.98e-05
	ENSMUSG00000024851	Pitpnm1	183.958	1.36025	0.127257	10.689	1.15e-26	6.34e-24
	ENSMUSG00000024854	Pold4	295.305	-0.45313	0.129097	-3.51	0.0004481	0.00283964
	ENSMUSG00000024856	Cdk2ap2	975.255	0.512418	0.139843	3.66424	0.00024807	0.00172911
	ENSMUSG00000024858	Grk2	838.953	0.306833	0.0873649	3.51209	0.0004446	0.00282038
	ENSMUSG00000024863	Mbl2	9852.18	0.354786	0.11989	2.95927	0.00308372	0.0139926
	ENSMUSG00000024870	Rab1b	2518.36	-0.303995	0.0669739	-4.539	5.65e-06	6.89e-05
	ENSMUSG00000024875	Yif1a	1101.86	-0.376808	0.0998962	-3.772	0.00016195	0.00120574
	ENSMUSG00000024878	Cbwd1	89.0945	-0.494734	0.198687	-2.49002	0.0127735	0.0444889
	ENSMUSG00000024885	Aldh3b1	74.5837	0.962544	0.218404	4.40717	1.05e-05	0.00011741
	ENSMUSG00000024887	Asah2	462.265	-0.615113	0.112325	-5.47619	4.35e-08	1.01e-06
	ENSMUSG00000024892	Pcx	10618.9	-0.181516	0.0655052	-2.77102	0.00558802	0.0228686
	ENSMUSG00000024899	Papss2	8192.61	-0.546441	0.142729	-3.82851	0.00012892	0.00099697
	ENSMUSG00000024900	Cpt1a	4977.29	-0.583207	0.124469	-4.68556	2.79e-06	3.77e-05
	ENSMUSG00000024901	Peli3	70.5431	0.640314	0.210163	3.04674	0.00231334	0.0110655
	ENSMUSG00000024902	Mrpl11	400.85	-0.272668	0.111702	-2.44102	0.0146458	0.0496154
	ENSMUSG00000024910	Ctsw	15.5003	0.922964	0.377798	2.44301	0.0145655	0.0494137
	ENSMUSG00000024913	Lrp5	1637.58	0.476777	0.156273	3.05091	0.00228146	0.0109287
	ENSMUSG00000024921	Smarca2	1889.27	-0.418142	0.12161	-3.43837	0.00058523	0.00355626
	ENSMUSG00000024924	Vldlr	263.791	0.694649	0.113786	6.10488	1.03e-09	3.7e-08
	ENSMUSG00000024925	Rnaseh2c	722.374	0.38271	0.129616	2.95264	0.00315074	0.01425
	ENSMUSG00000024927	Rela	1150.65	0.288678	0.0899933	3.20777	0.00133768	0.00708212
	ENSMUSG00000024937	Ehbp1l1	387.538	1.28155	0.116904	10.9624	5.79e-28	3.7e-25
	ENSMUSG00000024940	Ltbp3	96.2585	0.684474	0.198774	3.44347	0.0005743	0.00350941
	ENSMUSG00000024943	Smc5	308.332	-0.26247	0.107057	-2.45168	0.0142193	0.0484552
	ENSMUSG00000024948	Map4k2	438.02	0.480335	0.108573	4.42407	9.69e-06	0.00010955
	ENSMUSG00000024953	Prdx5	3014.35	-0.254011	0.101195	-2.5101	0.0120696	0.042501
	ENSMUSG00000024960	Plcb3	557.154	0.613191	0.0999779	6.13326	8.61e-10	3.14e-08
	ENSMUSG00000024962	Vegfb	575.264	0.442474	0.121547	3.64034	0.00027228	0.00186495
	ENSMUSG00000024965	Fermt3	161.357	1.31885	0.18246	7.22814	4.9e-13	3.73e-11
	ENSMUSG00000024966	Stip1	1490.64	0.516851	0.108703	4.75469	1.99e-06	2.83e-05
	ENSMUSG00000024981	Acsl5	10573.6	-0.383341	0.109628	-3.49675	0.00047096	0.00296072
	ENSMUSG00000024985	Tcf7l2	373.844	-0.24317	0.0958885	-2.53597	0.0112138	0.0399275
	ENSMUSG00000024987	Cyp26a1	781.198	1.71504	0.482728	3.55281	0.00038114	0.00247773
	ENSMUSG00000024990	Rbp4	56995.3	-0.470972	0.11922	-3.95045	7.8e-05	0.00065081
	ENSMUSG00000024992	Pde6c	22.0388	-1.98259	0.37886	-5.23305	1.67e-07	3.27e-06
	ENSMUSG00000024997	Prdx3	2243.3	-0.574555	0.10096	-5.69092	1.26e-08	3.41e-07
	ENSMUSG00000025003	Cyp2c39	259.112	-0.961174	0.153617	-6.25693	3.93e-10	1.58e-08
	ENSMUSG00000025004	Cyp2c40	6448.17	-1.36585	0.105135	-12.9914	1.37e-38	1.75e-35
	ENSMUSG00000025024	Smndc1	336.936	-0.42182	0.0979638	-4.30587	1.66e-05	0.0001739
	ENSMUSG00000025044	Msr1	176.928	0.53443	0.150911	3.54135	0.00039809	0.00257278
	ENSMUSG00000025069	Gsto2	3.44139	-2.97925	1.04386	-2.85407	0.00431624	0.018484
	ENSMUSG00000025076	Casp7	548.446	-0.523874	0.127824	-4.0984	4.16e-05	0.00038302
	ENSMUSG00000025085	Ablim1	629.945	0.44149	0.128925	3.4244	0.00061617	0.00371333
	ENSMUSG00000025089	Gfra1	2951.2	-0.404369	0.139628	-2.89605	0.00377892	0.0164762
	ENSMUSG00000025102	3110040N11Rik	157.264	-0.420729	0.124522	-3.37876	0.00072813	0.00427937
	ENSMUSG00000025132	Arhgdia	1816.67	0.366955	0.0782783	4.68782	2.76e-06	3.74e-05
	ENSMUSG00000025142	Aspscr1	2060.29	-0.343876	0.0763279	-4.50524	6.63e-06	7.89e-05
	ENSMUSG00000025144	Cenpx	393.643	-0.482174	0.127859	-3.77114	0.0001625	0.00120879
	ENSMUSG00000025151	Maged1	2002.41	0.387805	0.0903776	4.29095	1.78e-05	0.00018439
	ENSMUSG00000025154	Arhgap19	103.992	0.807019	0.151595	5.32353	1.02e-07	2.13e-06
	ENSMUSG00000025155	Dus1l	1074.51	0.360311	0.118418	3.04272	0.00234454	0.0111761
	ENSMUSG00000025158	Rfng	326.395	0.38814	0.128135	3.02916	0.00245235	0.0116034
	ENSMUSG00000025159	Mms19	656.164	-0.301862	0.112921	-2.67321	0.00751292	0.0289547
	ENSMUSG00000025161	Slc16a3	14.5778	1.21543	0.466569	2.60504	0.00918624	0.0339838
	ENSMUSG00000025163	Cd7	15.8175	1.44869	0.407924	3.55138	0.00038322	0.00248634
	ENSMUSG00000025172	Ankrd2	20.1673	1.01607	0.320089	3.17434	0.0015018	0.00777014
	ENSMUSG00000025175	Fn3k	375.452	-0.540062	0.112891	-4.78392	1.72e-06	2.5e-05
	ENSMUSG00000025176	Hoga1	2733.53	-0.362863	0.0849783	-4.27007	1.95e-05	0.0001999
	ENSMUSG00000025185	Loxl4	59.5366	2.51346	0.561165	4.479	7.5e-06	8.77e-05
	ENSMUSG00000025188	Hps1	204.946	0.392517	0.159128	2.46667	0.0136375	0.0468203
	ENSMUSG00000025190	Got1	8075.52	-1.50926	0.192498	-7.8404	4.49e-15	4.91e-13
	ENSMUSG00000025192	Entpd7	55.0259	0.784771	0.223453	3.51201	0.00044472	0.00282038
	ENSMUSG00000025193	Cutc	224.277	-0.388153	0.127845	-3.03612	0.0023964	0.0113904
	ENSMUSG00000025194	Abcc2	9802.76	-0.4145	0.119236	-3.4763	0.00050838	0.00316128
	ENSMUSG00000025197	Cyp2c23	4801.45	0.434875	0.133145	3.26617	0.00109013	0.00595572
	ENSMUSG00000025199	Chuk	1973.21	-0.241923	0.0896655	-2.69806	0.00697446	0.0273687
	ENSMUSG00000025203	Scd2	269.296	1.02801	0.215839	4.76284	1.91e-06	2.73e-05
	ENSMUSG00000025204	Ndufb8	1785.08	-0.531228	0.0981548	-5.41214	6.23e-08	1.38e-06
	ENSMUSG00000025207	Sema4g	10159.4	-0.515472	0.0837823	-6.15251	7.63e-10	2.83e-08
	ENSMUSG00000025209	Twnk	624.829	0.294119	0.0922879	3.18697	0.0014377	0.00748985
	ENSMUSG00000025212	Sfxn3	53.5402	0.836158	0.204851	4.08179	4.47e-05	0.00040568
	ENSMUSG00000025223	Ldb1	886.235	-0.424492	0.0863236	-4.91746	8.77e-07	1.41e-05
	ENSMUSG00000025224	Gbf1	960.742	0.310127	0.0960063	3.23028	0.00123671	0.00663536
	ENSMUSG00000025225	Nfkb2	219.257	0.490246	0.133483	3.67273	0.00023998	0.00167902
	ENSMUSG00000025232	Hexa	1033.91	0.36909	0.087027	4.2411	2.22e-05	0.00022395
	ENSMUSG00000025234	Arih1	888.499	-0.262843	0.106057	-2.47833	0.0131999	0.0456256
	ENSMUSG00000025245	Lztfl1	122.943	-0.454322	0.154997	-2.93117	0.0033769	0.0150152
	ENSMUSG00000025255	Zfhx4	318.809	-0.50602	0.142465	-3.55188	0.00038249	0.00248295
	ENSMUSG00000025260	Hsd17b10	1925.41	-0.558672	0.103911	-5.37643	7.6e-08	1.65e-06
	ENSMUSG00000025265	Fgd1	27.173	0.858757	0.341072	2.51781	0.0118085	0.0417311
	ENSMUSG00000025271	Pfkfb1	702.95	-1.36103	0.203583	-6.68535	2.3e-11	1.2e-09
	ENSMUSG00000025314	Ptprj	1225.58	0.519466	0.0801254	6.48317	8.98e-11	4.12e-09
	ENSMUSG00000025317	Car5a	2001.59	-0.536176	0.0888596	-6.03397	1.6e-09	5.45e-08
	ENSMUSG00000025326	Ube3a	577.018	-0.591474	0.092585	-6.38844	1.68e-10	7.25e-09
	ENSMUSG00000025330	Padi4	5.46352	2.48558	0.971376	2.55882	0.0105028	0.0379414
	ENSMUSG00000025337	Sbds	1006.89	-0.254043	0.0859228	-2.95664	0.00311007	0.0141006
	ENSMUSG00000025350	Rdh5	472.731	-0.412628	0.11433	-3.6091	0.00030726	0.00207205
	ENSMUSG00000025351	Cd63	126.264	1.00021	0.160723	6.22323	4.87e-10	1.92e-08
	ENSMUSG00000025369	Smarcc2	2202.62	0.234291	0.0866144	2.70499	0.00683057	0.0268994
	ENSMUSG00000025371	Chmp6	276.814	0.353856	0.120554	2.93523	0.00333296	0.0148894
	ENSMUSG00000025372	Baiap2	1266.94	0.600455	0.154586	3.88428	0.00010264	0.00081612
	ENSMUSG00000025374	Nabp2	591.101	-0.276295	0.104471	-2.64469	0.0081765	0.0309729
	ENSMUSG00000025381	Cnpy2	1285.15	-0.440434	0.0889914	-4.94918	7.45e-07	1.22e-05
	ENSMUSG00000025384	Faap100	181.146	-0.551723	0.136689	-4.03634	5.43e-05	0.00047948
	ENSMUSG00000025386	Pde6g	16.8907	-1.19228	0.360019	-3.31171	0.00092729	0.00521186
	ENSMUSG00000025393	Atp5b	22154.7	-0.420898	0.078478	-5.36326	8.17e-08	1.75e-06
	ENSMUSG00000025403	Shmt2	5762.86	-0.270899	0.0877692	-3.0865	0.00202531	0.00988718
	ENSMUSG00000025405	Inhbc	1044.58	0.992338	0.168586	5.88625	3.95e-09	1.21e-07
	ENSMUSG00000025408	Ddit3	129.069	0.497223	0.165273	3.0085	0.0026254	0.0122857
	ENSMUSG00000025423	Pias2	446.383	-0.28907	0.0912486	-3.16794	0.00153522	0.00792579
	ENSMUSG00000025428	Atp5a1	18981.5	-0.37031	0.0760834	-4.86716	1.13e-06	1.74e-05
	ENSMUSG00000025429	Pstpip2	682.323	-1.00222	0.19011	-5.27177	1.35e-07	2.74e-06
	ENSMUSG00000025464	Paox	1682.87	-0.40798	0.108382	-3.76427	0.00016703	0.00123604
	ENSMUSG00000025465	Echs1	5218.99	-0.324474	0.0694747	-4.67039	3.01e-06	4.03e-05
	ENSMUSG00000025470	Zfp511	181.213	-0.320369	0.126101	-2.54058	0.0110668	0.0395054
	ENSMUSG00000025479	Cyp2e1	82775.6	-0.953023	0.167727	-5.682	1.33e-08	3.58e-07
	ENSMUSG00000025481	Urah	3205.22	-0.347339	0.0843359	-4.11852	3.81e-05	0.00035408
	ENSMUSG00000025486	Sirt3	1515.18	-0.266061	0.0973842	-2.73208	0.00629362	0.0252337
	ENSMUSG00000025492	Ifitm3	6530.17	-0.338474	0.0653066	-5.18284	2.19e-07	4.16e-06
	ENSMUSG00000025498	Irf7	870.178	0.653668	0.0986921	6.6233	3.51e-11	1.75e-09
	ENSMUSG00000025500	Lmntd2	68.0245	-0.640889	0.240666	-2.66298	0.00774511	0.0296637
	ENSMUSG00000025509	Pnpla2	1422.89	-0.703384	0.121497	-5.78932	7.07e-09	2.03e-07
	ENSMUSG00000025512	Chid1	453.023	-0.429483	0.109667	-3.91626	8.99e-05	0.00073157
	ENSMUSG00000025521	Tmem192	188.671	-0.388842	0.123176	-3.15681	0.00159506	0.00819647
	ENSMUSG00000025525	Apool	330.578	-0.644785	0.120348	-5.35769	8.43e-08	1.8e-06
	ENSMUSG00000025531	Chm	198.159	-0.423551	0.134292	-3.15395	0.00161078	0.00826447
	ENSMUSG00000025532	Crcp	542.995	-0.603348	0.140281	-4.301	1.7e-05	0.0001771
	ENSMUSG00000025533	Asl	19130.5	-0.523172	0.177028	-2.95531	0.00312357	0.0141502
	ENSMUSG00000025545	Clybl	639.557	-0.343838	0.0961663	-3.57545	0.00034963	0.00230352
	ENSMUSG00000025572	Tmc6	355.277	0.811486	0.1121	7.23897	4.52e-13	3.46e-11
	ENSMUSG00000025577	Cbx2	206.809	-0.383018	0.155507	-2.46303	0.0137768	0.0471914
	ENSMUSG00000025579	Gaa	2427.86	0.285329	0.0889766	3.20678	0.00134229	0.00710081
	ENSMUSG00000025602	Zfp202	20.4575	0.970662	0.36126	2.68688	0.00721228	0.0280698
	ENSMUSG00000025607	Copg2	485.046	-0.551454	0.1281	-4.30487	1.67e-05	0.00017447
	ENSMUSG00000025612	Bach1	671.253	-0.401225	0.162397	-2.47064	0.0134871	0.0463999
	ENSMUSG00000025613	Cct8	2377.41	-0.188827	0.0712882	-2.64878	0.0080783	0.0307271
	ENSMUSG00000025616	Usp16	517.794	-0.428079	0.113873	-3.75928	0.0001704	0.00125464
	ENSMUSG00000025630	Hprt	744.127	-0.389991	0.0864417	-4.51161	6.43e-06	7.68e-05
	ENSMUSG00000025648	Pfkfb4	31.3738	1.75314	0.289272	6.06052	1.36e-09	4.7e-08
	ENSMUSG00000025651	Uqcrc1	5749.68	-0.276933	0.0813475	-3.40433	0.00066328	0.00395702
	ENSMUSG00000025656	Arhgef9	52.1542	-0.872837	0.224258	-3.89211	9.94e-05	0.00079324
	ENSMUSG00000025702	2023-03-08	1756.14	-0.237522	0.0743215	-3.19588	0.00139407	0.00731198
	ENSMUSG00000025716	Myo3a	3.22049	-2.84483	1.14597	-2.48246	0.0130478	0.0452543
	ENSMUSG00000025738	Fbxl16	11.151	1.27456	0.491184	2.59487	0.00946262	0.0347892
	ENSMUSG00000025743	Sdc3	1330.35	1.03624	0.162006	6.39629	1.59e-10	6.94e-09
	ENSMUSG00000025757	Hspa4l	404.611	0.401228	0.164129	2.44458	0.0145019	0.0492585
	ENSMUSG00000025759	Mfsd8	176.637	-0.410819	0.139692	-2.94088	0.00327276	0.0146898
	ENSMUSG00000025762	Larp1b	1582.79	0.28595	0.0849428	3.36638	0.00076161	0.00444152
	ENSMUSG00000025764	Jade1	621.736	-0.520133	0.177829	-2.9249	0.00344568	0.0152801
	ENSMUSG00000025766	D3Ertd751e	155.463	-0.546413	0.136391	-4.00622	6.17e-05	0.00053408
	ENSMUSG00000025780	Itih5	219.468	-0.531691	0.175496	-3.02965	0.0024484	0.0115913
	ENSMUSG00000025781	Atp5c1	4405.38	-0.491745	0.0929908	-5.2881	1.24e-07	2.53e-06
	ENSMUSG00000025804	Ccr1	4.75051	2.2082	0.693056	3.18618	0.00144166	0.00750361
	ENSMUSG00000025815	Dhtkd1	1575.29	-0.806539	0.123583	-6.52627	6.74e-11	3.13e-09
	ENSMUSG00000025823	Pdia4	3393.09	0.543928	0.118946	4.57291	4.81e-06	6.02e-05
	ENSMUSG00000025855	Prkar1b	8.62171	1.74823	0.63501	2.75308	0.00590381	0.0238842
	ENSMUSG00000025858	Get4	488.956	-0.269592	0.109915	-2.45273	0.0141777	0.0483551
	ENSMUSG00000025860	Xiap	1330.51	-0.411962	0.0944753	-4.36053	1.3e-05	0.0001408
	ENSMUSG00000025862	Stag2	810.774	-0.404347	0.104269	-3.87792	0.00010535	0.00083534
	ENSMUSG00000025876	Unc5a	53.6183	0.672188	0.224139	2.99898	0.00270889	0.0125947
	ENSMUSG00000025877	Hk3	118.669	1.23102	0.195748	6.28881	3.2e-10	1.3e-08
	ENSMUSG00000025885	Myo5b	440.288	0.419577	0.115624	3.62882	0.00028472	0.001939
	ENSMUSG00000025888	Casp1	45.1623	0.689632	0.274272	2.51441	0.0119232	0.0420747
	ENSMUSG00000025889	Snca	15.536	1.07353	0.369506	2.90533	0.00366871	0.0160801
	ENSMUSG00000025893	Kbtbd3	38.6096	-0.672416	0.266272	-2.5253	0.01156	0.0409844
	ENSMUSG00000025903	Lypla1	2516.94	-0.414443	0.0820142	-5.05331	4.34e-07	7.52e-06
	ENSMUSG00000025907	Rb1cc1	585.603	-0.348866	0.115909	-3.00983	0.00261397	0.0122529
	ENSMUSG00000025911	Adhfe1	1799.4	-0.836154	0.0861538	-9.70536	2.86e-22	1.03e-19
	ENSMUSG00000025916	Ppp1r42	7.28958	-1.62125	0.626405	-2.58818	0.00964835	0.0353624
	ENSMUSG00000025917	Cops5	935.278	-0.487332	0.0782169	-6.23053	4.65e-10	1.84e-08
	ENSMUSG00000025921	Rdh10	687.387	0.297107	0.105097	2.82699	0.00469883	0.0197826
	ENSMUSG00000025933	Tmem14a	71.7573	-0.696299	0.203763	-3.41719	0.00063271	0.00379785
	ENSMUSG00000025937	Lactb2	6151.76	-0.721892	0.121316	-5.9505	2.67e-09	8.6e-08
	ENSMUSG00000025939	Ube2w	356.821	-0.308455	0.0926434	-3.32949	0.00087006	0.0049505
	ENSMUSG00000025940	Tmem70	745.125	-0.312617	0.101444	-3.08167	0.00205844	0.0100224
	ENSMUSG00000025950	Idh1	9157.29	-0.373885	0.103102	-3.62637	0.00028743	0.00195489
	ENSMUSG00000025962	Fastkd2	214.757	-0.392866	0.118016	-3.32893	0.00087179	0.00495865
	ENSMUSG00000025968	Ndufs1	2114.73	-0.477448	0.102982	-4.63621	3.55e-06	4.68e-05
	ENSMUSG00000025969	Nrp2	761	0.806314	0.147538	5.46512	4.63e-08	1.07e-06
	ENSMUSG00000025979	Mob4	440.207	-0.502349	0.0879144	-5.71406	1.1e-08	3.05e-07
	ENSMUSG00000025980	Hspd1	7526.6	-0.321712	0.104872	-3.06767	0.00215732	0.0104274
	ENSMUSG00000025981	Coq10b	657.012	-1.71262	0.383187	-4.46942	7.84e-06	9.1e-05
	ENSMUSG00000025991	Cps1	76730.5	-0.955217	0.163911	-5.82766	5.62e-09	1.65e-07
	ENSMUSG00000026000	Lancl1	309.506	-0.673785	0.109012	-6.18084	6.38e-10	2.41e-08
	ENSMUSG00000026005	Rpe	454.77	-0.33265	0.106065	-3.13627	0.00171111	0.00865881
	ENSMUSG00000026009	Icos	16.789	0.967761	0.354095	2.73305	0.00627502	0.0251774
	ENSMUSG00000026017	Carf	73.4254	-0.641131	0.205932	-3.11331	0.00185001	0.00919631
	ENSMUSG00000026021	Sumo1	485.452	-0.305233	0.109555	-2.78612	0.00533432	0.0219875
	ENSMUSG00000026027	Stradb	604.155	-0.375728	0.107696	-3.48879	0.00048521	0.0030354
	ENSMUSG00000026032	Ndufb3	563.856	-0.632677	0.094778	-6.67536	2.47e-11	1.27e-09
	ENSMUSG00000026034	Clk1	1452.61	-0.500502	0.126312	-3.96243	7.42e-05	0.00062401
	ENSMUSG00000026048	Ercc5	385.119	-0.356426	0.093358	-3.81784	0.00013463	0.00103481
	ENSMUSG00000026062	Slc9a2	8.14615	5.99778	1.0128	5.92197	3.18e-09	1e-07
	ENSMUSG00000026064	Ptp4a1	50.673	-0.84207	0.230081	-3.65988	0.00025233	0.00175437
	ENSMUSG00000026070	Il18r1	7.659	1.82401	0.600842	3.03575	0.00239937	0.0113942
	ENSMUSG00000026074	Map4k4	351.182	1.1437	0.226591	5.04741	4.48e-07	7.71e-06
	ENSMUSG00000026077	Npas2	72.5113	3.43174	1.06893	3.21043	0.00132537	0.0070291
	ENSMUSG00000026083	Eif5b	1558.29	0.240196	0.0681402	3.52502	0.00042345	0.00271031
	ENSMUSG00000026090	2010300C02Rik	5.61447	1.48918	0.610788	2.43813	0.0147635	0.0499122
	ENSMUSG00000026094	Stk17b	96.0107	0.533824	0.162056	3.29408	0.00098745	0.00547766
	ENSMUSG00000026095	Asnsd1	167.671	-0.419565	0.141691	-2.96113	0.00306516	0.0139389
	ENSMUSG00000026097	Ormdl1	311.993	-0.364201	0.102356	-3.55818	0.00037343	0.00243425
	ENSMUSG00000026107	Nabp1	294.988	-0.488609	0.16347	-2.98897	0.00279915	0.0129458
	ENSMUSG00000026110	Mgat4a	27.478	1.12039	0.389881	2.87367	0.00405736	0.0175291
	ENSMUSG00000026121	Sema4c	71.7617	0.786709	0.212277	3.70605	0.00021051	0.00150653
	ENSMUSG00000026123	Plekhb2	348.744	0.55655	0.133211	4.17796	2.94e-05	0.00028291
	ENSMUSG00000026126	Ptpn18	36.8463	0.843917	0.261066	3.23258	0.00122676	0.00659582
	ENSMUSG00000026150	Mff	532.123	-0.496825	0.0993373	-5.00139	5.69e-07	9.6e-06
	ENSMUSG00000026154	Sdhaf4	246.561	-0.380478	0.128197	-2.96791	0.0029983	0.0136836
	ENSMUSG00000026170	Cyp27a1	12644.5	-0.430802	0.0962833	-4.47432	7.67e-06	8.92e-05
	ENSMUSG00000026177	Slc11a1	218.034	1.0914	0.216383	5.04384	4.56e-07	7.85e-06
	ENSMUSG00000026179	Pnkd	1994.37	0.918682	0.294928	3.11494	0.00183982	0.00915387
	ENSMUSG00000026181	Ppm1f	497.132	0.401046	0.107723	3.72294	0.00019692	0.0014246
	ENSMUSG00000026187	Xrcc5	414.758	-0.574495	0.105495	-5.44573	5.16e-08	1.17e-06
	ENSMUSG00000026189	Pecr	4238.5	-0.579664	0.0776393	-7.46611	8.26e-14	7.37e-12
	ENSMUSG00000026197	Zfand2b	502.919	-0.331786	0.104427	-3.17721	0.00148702	0.00771048
	ENSMUSG00000026199	Ankzf1	598.706	-0.23235	0.0851991	-2.72714	0.00638857	0.0255528
	ENSMUSG00000026200	Glb1l	64.4727	0.499281	0.200578	2.48921	0.0128026	0.0445716
	ENSMUSG00000026202	Tuba4a	2874.02	0.497836	0.121806	4.08713	4.37e-05	0.00039754
	ENSMUSG00000026207	Speg	32.61	0.748973	0.247386	3.02755	0.00246547	0.0116522
	ENSMUSG00000026208	Des	111.694	0.758586	0.190938	3.97294	7.1e-05	0.00060014
	ENSMUSG00000026223	Itm2c	719.71	0.388402	0.0843932	4.60229	4.18e-06	5.36e-05
	ENSMUSG00000026227	2810459M11Rik	1152.58	0.483322	0.139143	3.47356	0.0005136	0.00319133
	ENSMUSG00000026238	Ptma	3108.95	0.335185	0.103755	3.23054	0.00123559	0.00663253
	ENSMUSG00000026249	Serpine2	108.842	1.46742	0.267105	5.49379	3.93e-08	9.28e-07
	ENSMUSG00000026254	Eif4e2	802.762	-0.202624	0.0825986	-2.45311	0.0141626	0.0483233
	ENSMUSG00000026255	Efhd1	7.73986	1.4629	0.529698	2.76177	0.00574885	0.0233884
	ENSMUSG00000026259	Ngef	1063.76	-0.599494	0.141747	-4.22933	2.34e-05	0.00023415
	ENSMUSG00000026260	Ndufa10	2568.99	-0.396372	0.102949	-3.85017	0.00011803	0.00092265
	ENSMUSG00000026271	Gpr35	17.9729	1.38562	0.34891	3.97127	7.15e-05	0.00060373
	ENSMUSG00000026275	Ppp1r7	430.596	-0.317047	0.0880685	-3.60001	0.00031821	0.00213035
	ENSMUSG00000026277	Stk25	943.393	-0.219384	0.0816036	-2.68841	0.00717925	0.0279937
	ENSMUSG00000026281	Dtymk	332.866	-0.402754	0.103993	-3.87289	0.00010755	0.00085115
	ENSMUSG00000026288	Inpp5d	122.517	1.3184	0.180417	7.30752	2.72e-13	2.2e-11
	ENSMUSG00000026295	Spp2	2272.65	-0.395859	0.115258	-3.43454	0.00059357	0.00359803
	ENSMUSG00000026303	Mlph	37.7754	0.98948	0.241075	4.10446	4.05e-05	0.00037447
	ENSMUSG00000026311	Asb1	138	-0.48257	0.140657	-3.43083	0.00060174	0.00364226
	ENSMUSG00000026321	Tnfrsf11a	20.4022	1.21311	0.38336	3.16442	0.00155395	0.00801498
	ENSMUSG00000026333	Gin1	197.378	-1.01281	0.177792	-5.69659	1.22e-08	3.33e-07
	ENSMUSG00000026339	Ccdc93	236.696	0.296356	0.120552	2.45834	0.0139582	0.0476847
	ENSMUSG00000026343	Gpr39	43.6647	0.978814	0.249389	3.92485	8.68e-05	0.00071214
	ENSMUSG00000026347	Tmem163	6.53095	1.75762	0.606118	2.8998	0.003734	0.0163189
	ENSMUSG00000026356	Dars	1331.96	-0.547911	0.108544	-5.04783	4.47e-07	7.7e-06
	ENSMUSG00000026358	Rgs1	23.305	1.17951	0.38505	3.06326	0.0021894	0.0105588
	ENSMUSG00000026360	Rgs2	82.2117	0.842198	0.181676	4.63571	3.56e-06	4.69e-05
	ENSMUSG00000026368	F13b	3736.07	-0.498421	0.0981466	-5.07833	3.81e-07	6.73e-06
	ENSMUSG00000026380	Tfcp2l1	146.214	0.700168	0.150606	4.649	3.34e-06	4.44e-05
	ENSMUSG00000026384	Ptpn4	113.881	-0.427183	0.145194	-2.94215	0.00325941	0.0146576
	ENSMUSG00000026390	Marco	150.219	3.03347	0.690411	4.39371	1.11e-05	0.000124
	ENSMUSG00000026395	Ptprc	219.798	1.48227	0.163335	9.07499	1.14e-19	2.74e-17
	ENSMUSG00000026404	Ddx59	72.6934	-0.661539	0.172468	-3.83571	0.0001252	0.00097227
	ENSMUSG00000026409	Pfkfb2	265.512	-0.679478	0.238052	-2.85432	0.00431287	0.0184744
	ENSMUSG00000026411	Tmem9	399.755	-0.248919	0.0950519	-2.61877	0.00882474	0.0329474
	ENSMUSG00000026417	Pigr	33383.2	0.401113	0.106627	3.76183	0.00016868	0.00124523
	ENSMUSG00000026421	Csrp1	201.411	0.79722	0.127728	6.24154	4.33e-10	1.72e-08
	ENSMUSG00000026425	Srgap2	445.677	0.368586	0.120898	3.04872	0.00229816	0.0110024
	ENSMUSG00000026427	Eif2d	549.845	-0.350257	0.0983115	-3.56272	0.00036703	0.00239722
	ENSMUSG00000026434	Nucks1	1345.83	-0.429088	0.116299	-3.68954	0.00022466	0.00158862
	ENSMUSG00000026435	Slc45a3	983.607	0.89921	0.205265	4.38073	1.18e-05	0.00013058
	ENSMUSG00000026436	Elk4	765.738	-0.333178	0.10021	-3.32482	0.00088477	0.00501703
	ENSMUSG00000026437	Cdk18	856.445	-0.546654	0.101319	-5.39538	6.84e-08	1.5e-06
	ENSMUSG00000026458	Ppfia4	33.2581	1.31026	0.292454	4.48023	7.46e-06	8.72e-05
	ENSMUSG00000026473	Glul	19166.7	-0.528244	0.1211	-4.36205	1.29e-05	0.00014016
	ENSMUSG00000026475	Rgs16	4578.68	-1.98891	0.535388	-3.71489	0.0002033	0.00146435
	ENSMUSG00000026479	Lamc2	16.8731	1.16304	0.396559	2.93283	0.00335886	0.014959
	ENSMUSG00000026480	Ncf2	89.3311	1.24295	0.189074	6.57387	4.9e-11	2.35e-09
	ENSMUSG00000026482	Rgl1	250.5	0.577935	0.181983	3.17576	0.00149442	0.0077392
	ENSMUSG00000026483	Fam129a	94.5973	1.16523	0.192	6.06889	1.29e-09	4.5e-08
	ENSMUSG00000026491	Ahctf1	1078.26	0.641391	0.0905206	7.08558	1.38e-12	9.83e-11
	ENSMUSG00000026492	Tfb2m	435.388	-0.269698	0.100685	-2.67863	0.0073925	0.0286102
	ENSMUSG00000026502	Desi2	448.43	0.579262	0.1055	5.49062	4.01e-08	9.42e-07
	ENSMUSG00000026526	Fh1	3158.87	-0.551899	0.102702	-5.37376	7.71e-08	1.67e-06
	ENSMUSG00000026547	Tagln2	421.038	0.498272	0.179965	2.76871	0.00562787	0.0230033
	ENSMUSG00000026548	Slamf9	14.6836	2.2176	0.447702	4.9533	7.3e-07	1.2e-05
	ENSMUSG00000026563	Tada1	158.314	0.396418	0.154895	2.55927	0.0104892	0.0379088
	ENSMUSG00000026566	Mpzl1	88.3212	1.26719	0.321421	3.94245	8.07e-05	0.00066989
	ENSMUSG00000026576	Atp1b1	1846.03	-0.3496	0.120843	-2.89301	0.00381567	0.0166217
	ENSMUSG00000026577	Blzf1	161.904	-0.384947	0.152158	-2.52993	0.0114087	0.0405259
	ENSMUSG00000026581	Sell	23.103	0.957023	0.332849	2.87525	0.0040371	0.0174643
	ENSMUSG00000026600	Soat1	107.074	0.914682	0.178066	5.13676	2.8e-07	5.15e-06
	ENSMUSG00000026614	Slc30a10	1026.79	1.00767	0.361312	2.78891	0.0052886	0.0218316
	ENSMUSG00000026621	2023-03-01	9311.58	-0.420091	0.0764802	-5.49281	3.96e-08	9.32e-07
	ENSMUSG00000026622	Nek2	9.88711	1.71617	0.49842	3.44321	0.00057485	0.00351147
	ENSMUSG00000026628	Atf3	38.1773	0.975994	0.232072	4.20556	2.6e-05	0.00025571
	ENSMUSG00000026630	Batf3	26.1292	1.11396	0.360554	3.08957	0.00200447	0.00980559
	ENSMUSG00000026634	Angel2	482.505	-0.361033	0.138603	-2.60479	0.00919294	0.0339934
	ENSMUSG00000026640	Plxna2	408.804	0.775412	0.232847	3.33013	0.00086805	0.00494757
	ENSMUSG00000026649	Cfap126	33.0955	-0.850098	0.273198	-3.11165	0.00186045	0.00923714
	ENSMUSG00000026655	Fam107b	1048.61	-0.51414	0.102405	-5.02065	5.15e-07	8.75e-06
	ENSMUSG00000026664	Phyh	18191.7	-0.592009	0.0809981	-7.30893	2.69e-13	2.19e-11
	ENSMUSG00000026669	Mcm10	475.018	-0.935608	0.214338	-4.36511	1.27e-05	0.00013897
	ENSMUSG00000026672	Optn	1488.24	-0.208925	0.0837353	-2.49507	0.0125932	0.0439532
	ENSMUSG00000026675	Hsd17b7	1449.3	-0.624438	0.150326	-4.1539	3.27e-05	0.0003101
	ENSMUSG00000026676	Ccdc3	50.9705	1.1491	0.25444	4.51621	6.3e-06	7.53e-05
	ENSMUSG00000026678	Rgs5	456.234	-0.44362	0.137846	-3.21823	0.00128985	0.00687049
	ENSMUSG00000026687	Aldh9a1	5989.68	-0.340364	0.0757767	-4.49167	7.07e-06	8.32e-05
	ENSMUSG00000026688	Mgst3	660.001	0.398521	0.114537	3.4794	0.00050254	0.00312964
	ENSMUSG00000026691	Fmo3	6946.73	-1.27288	0.306081	-4.15862	3.2e-05	0.00030463
	ENSMUSG00000026701	Prdx6	10511.5	-0.352851	0.0968319	-3.64395	0.00026849	0.00184277
	ENSMUSG00000026709	Dars2	279.158	-0.300458	0.0999965	-3.00469	0.00265853	0.0124058
	ENSMUSG00000026721	Rabgap1l	529.8	-0.494494	0.0956727	-5.1686	2.36e-07	4.44e-06
	ENSMUSG00000026723	Trdmt1	50.476	-0.851628	0.237164	-3.59089	0.00032956	0.00219216
	ENSMUSG00000026728	Vim	555.128	0.791595	0.150401	5.26322	1.42e-07	2.84e-06
	ENSMUSG00000026737	Pip4k2a	111.646	0.773925	0.158298	4.88903	1.01e-06	1.58e-05
	ENSMUSG00000026749	Nek6	774.312	0.440935	0.122723	3.59294	0.00032697	0.00217669
	ENSMUSG00000026750	Psmb7	1692.89	-0.336884	0.0787757	-4.27649	1.9e-05	0.0001947
	ENSMUSG00000026753	Ppp6c	714.583	-0.298091	0.0900048	-3.31194	0.0009265	0.00520919
	ENSMUSG00000026761	Orc4	231.385	-0.451116	0.121457	-3.71421	0.00020384	0.00146761
	ENSMUSG00000026764	Kif5c	4.43637	2.4669	0.760841	3.24233	0.00118556	0.00640753
	ENSMUSG00000026767	Mindy3	411.156	-0.287326	0.0975946	-2.94408	0.00323922	0.0145826
	ENSMUSG00000026773	Pfkfb3	292.74	-1.64709	0.436727	-3.77143	0.00016231	0.00120792
	ENSMUSG00000026775	Yme1l1	1356.49	-0.348376	0.0746044	-4.66964	3.02e-06	4.04e-05
	ENSMUSG00000026781	Acbd5	3190.77	-0.343926	0.0845128	-4.06951	4.71e-05	0.00042556
	ENSMUSG00000026784	Pdss1	55.9964	-0.596954	0.244793	-2.43861	0.0147439	0.049856
	ENSMUSG00000026786	Apbb1ip	62.9917	1.2018	0.254345	4.72508	2.3e-06	3.21e-05
	ENSMUSG00000026805	Barhl1	9.13868	1.58823	0.564552	2.81326	0.00490421	0.0204959
	ENSMUSG00000026821	Ralgds	44.6157	0.921672	0.215892	4.26914	1.96e-05	0.00020062
	ENSMUSG00000026822	Lcn2	302.324	1.48034	0.179283	8.25701	1.49e-16	2.25e-14
	ENSMUSG00000026826	Nr4a2	7.27537	-1.5296	0.569961	-2.68369	0.00728149	0.028286
	ENSMUSG00000026832	Cytip	28.3963	1.71482	0.304752	5.62695	1.83e-08	4.78e-07
	ENSMUSG00000026839	Upp2	11148.6	-1.85462	0.43959	-4.21897	2.45e-05	0.00024356
	ENSMUSG00000026840	Lamc3	82.8203	0.968536	0.254748	3.80194	0.00014357	0.00108991
	ENSMUSG00000026853	Crat	1102.97	0.954189	0.1441	6.62171	3.55e-11	1.77e-09
	ENSMUSG00000026864	Hspa5	10715	0.678482	0.11485	5.90754	3.47e-09	1.08e-07
	ENSMUSG00000026866	Kynu	2673	-0.393758	0.0931128	-4.22883	2.35e-05	0.00023453
	ENSMUSG00000026874	Hc	13357	0.448763	0.0878221	5.1099	3.22e-07	5.83e-06
	ENSMUSG00000026875	Traf1	19.87	1.40763	0.430065	3.27307	0.00106387	0.00583337
	ENSMUSG00000026878	Rab14	2491.7	-0.301914	0.0804001	-3.75514	0.00017325	0.00127331
	ENSMUSG00000026879	Gsn	602.954	0.847813	0.175033	4.84372	1.27e-06	1.93e-05
	ENSMUSG00000026880	Stom	1082.47	0.297172	0.116716	2.54611	0.0108932	0.0390035
	ENSMUSG00000026888	Grb14	861.211	-0.379149	0.139487	-2.71818	0.00656429	0.0261046
	ENSMUSG00000026889	Rbm18	247.724	-0.438513	0.103874	-4.22157	2.43e-05	0.00024119
	ENSMUSG00000026890	Lhx6	112.068	1.5799	0.247464	6.38437	1.72e-10	7.38e-09
	ENSMUSG00000026895	Ndufa8	1431.9	-0.400587	0.111355	-3.59737	0.00032145	0.00214767
	ENSMUSG00000026896	Ifih1	572.347	-0.412781	0.128379	-3.21533	0.00130293	0.00693129
	ENSMUSG00000026904	Slc4a10	8.34512	-2.45837	0.622775	-3.94745	7.9e-05	0.00065836
	ENSMUSG00000026914	Psmd14	616.373	-0.353467	0.0952619	-3.71047	0.00020687	0.00148495
	ENSMUSG00000026915	Strbp	625.325	-0.345977	0.0851666	-4.06236	4.86e-05	0.00043646
	ENSMUSG00000026922	Agpat2	3865.26	0.477679	0.171188	2.79038	0.00526466	0.021749
	ENSMUSG00000026923	Notch1	415.639	0.632969	0.128528	4.92477	8.45e-07	1.36e-05
	ENSMUSG00000026924	Sec16a	1849.76	0.229789	0.0861332	2.66783	0.0076343	0.0293272
	ENSMUSG00000026925	Inpp5e	218.049	0.416675	0.124396	3.34959	0.00080932	0.00466731
	ENSMUSG00000026928	Card9	28.5701	1.18605	0.266494	4.45056	8.56e-06	9.84e-05
	ENSMUSG00000026932	Nacc2	553.858	0.346451	0.117868	2.93932	0.00328937	0.0147444
	ENSMUSG00000026938	Fcna	835.254	0.504886	0.179392	2.81444	0.00488626	0.0204349
	ENSMUSG00000026944	Abca2	1369.64	0.537265	0.157934	3.40184	0.00066935	0.00398178
	ENSMUSG00000026950	Neb	169.38	-1.04917	0.215085	-4.87794	1.07e-06	1.66e-05
	ENSMUSG00000026956	Uap1l1	75.3982	0.575703	0.189658	3.03549	0.00240148	0.0113952
	ENSMUSG00000026960	Arl6ip6	256.477	-0.615059	0.128866	-4.77284	1.82e-06	2.62e-05
	ENSMUSG00000026970	Rbms1	744.952	-0.387329	0.123011	-3.14873	0.00163982	0.00837981
	ENSMUSG00000026979	Psd4	97.4142	0.876721	0.18464	4.74827	2.05e-06	2.9e-05
	ENSMUSG00000026980	Ly75	75.3172	0.6637	0.190498	3.48402	0.00049395	0.0030831
	ENSMUSG00000026986	Hnmt	416.278	-0.907142	0.148682	-6.10121	1.05e-09	3.77e-08
	ENSMUSG00000026991	Pkp4	1689.82	0.370255	0.0944949	3.91825	8.92e-05	0.00072734
	ENSMUSG00000026994	Galnt3	5.26973	1.70208	0.624213	2.72677	0.00639578	0.025564
	ENSMUSG00000027001	Dusp19	91.9386	-0.443426	0.15955	-2.77924	0.00544866	0.0223921
	ENSMUSG00000027002	Nckap1	1797.5	-0.320913	0.0748866	-4.28532	1.82e-05	0.00018829
	ENSMUSG00000027009	Itga4	103.96	0.976986	0.179028	5.45716	4.84e-08	1.1e-06
	ENSMUSG00000027012	Dync1i2	756.497	-0.216905	0.0806723	-2.68871	0.00717283	0.0279752
	ENSMUSG00000027016	Zfp385b	624.975	-0.537008	0.134931	-3.97987	6.9e-05	0.0005862
	ENSMUSG00000027018	Hat1	153.509	-0.447267	0.158903	-2.81472	0.00488205	0.0204224
	ENSMUSG00000027030	Stk39	58.9997	0.95834	0.241287	3.97179	7.13e-05	0.00060273
	ENSMUSG00000027068	Dhrs9	74.7849	2.50347	0.550932	4.54405	5.52e-06	6.77e-05
	ENSMUSG00000027071	P2rx3	28.6264	-0.929515	0.34026	-2.73178	0.0062993	0.0252504
	ENSMUSG00000027075	Slc43a1	315.594	-1.54113	0.229111	-6.72653	1.74e-11	9.34e-10
	ENSMUSG00000027076	Timm10	197.595	-0.479059	0.13659	-3.50728	0.00045271	0.00286119
	ENSMUSG00000027078	Ube2l6	1044.77	-0.248061	0.0805756	-3.07862	0.00207962	0.0101168
	ENSMUSG00000027086	Fastkd1	475.505	-0.388449	0.148575	-2.61449	0.00893604	0.0332601
	ENSMUSG00000027099	Mtx2	769.502	-0.422708	0.0835403	-5.05993	4.19e-07	7.32e-06
	ENSMUSG00000027104	Atf2	471.413	-0.267081	0.0998919	-2.67369	0.00750207	0.0289294
	ENSMUSG00000027111	Itga6	106.27	1.65387	0.2313	7.15032	8.66e-13	6.42e-11
	ENSMUSG00000027131	Emc4	551.581	-0.378436	0.102785	-3.68183	0.00023157	0.00162911
	ENSMUSG00000027133	Nop10	535.704	-0.419453	0.126868	-3.30621	0.00094568	0.00528477
	ENSMUSG00000027134	Lpcat4	28.5898	1.19992	0.374914	3.20051	0.00137184	0.00722379
	ENSMUSG00000027165	B230118H07Rik	155.912	-0.751122	0.147309	-5.09897	3.42e-07	6.08e-06
	ENSMUSG00000027170	Eif3m	993.313	-0.323659	0.103236	-3.13515	0.00171769	0.0086736
	ENSMUSG00000027184	Caprin1	3001.47	0.244711	0.0958316	2.55355	0.010663	0.0383532
	ENSMUSG00000027185	Nat10	473.369	0.253984	0.0928197	2.73631	0.00621318	0.0249655
	ENSMUSG00000027187	Cat	50832.7	-0.265879	0.0628849	-4.22803	2.36e-05	0.00023522
	ENSMUSG00000027195	Hsd17b12	2259.12	-0.429352	0.0953651	-4.50219	6.73e-06	7.98e-05
	ENSMUSG00000027201	Myef2	92.6149	0.635692	0.198243	3.20663	0.00134299	0.00710081
	ENSMUSG00000027203	Dut	145.932	-0.41154	0.140017	-2.93922	0.00329042	0.0147452
	ENSMUSG00000027206	Cops2	915.639	-0.314861	0.114011	-2.76168	0.00575055	0.0233896
	ENSMUSG00000027215	Cd82	1788.89	-0.226231	0.0893529	-2.53188	0.0113452	0.040335
	ENSMUSG00000027217	Tspan18	29.2107	0.727736	0.288371	2.52361	0.0116157	0.0411644
	ENSMUSG00000027219	Slc28a2	30.8263	1.19365	0.269451	4.42994	9.43e-06	0.00010697
	ENSMUSG00000027222	Pex16	1438.72	-0.310037	0.0829215	-3.73892	0.00018481	0.001347
	ENSMUSG00000027230	Creb3l1	27.2546	1.14416	0.283335	4.03819	5.39e-05	0.00047621
	ENSMUSG00000027236	Eif3j1	812.154	-0.245567	0.0906633	-2.70856	0.00675756	0.0266878
	ENSMUSG00000027243	Harbi1	238.77	-0.337615	0.138364	-2.44005	0.0146854	0.0497088
	ENSMUSG00000027245	Hypk	120.624	-0.3991	0.140611	-2.83832	0.00453513	0.0192133
	ENSMUSG00000027261	Hao1	2363.9	-0.438861	0.116176	-3.77755	0.00015838	0.00118662
	ENSMUSG00000027274	Mkks	199.417	-0.545833	0.125621	-4.34507	1.39e-05	0.00014972
	ENSMUSG00000027282	Mtch2	2554.84	-0.431719	0.0813664	-5.30587	1.12e-07	2.32e-06
	ENSMUSG00000027285	Haus2	192.962	-0.522209	0.124177	-4.20535	2.61e-05	0.00025579
	ENSMUSG00000027286	Lrrc57	175.553	-0.48548	0.140358	-3.45887	0.00054244	0.00334178
	ENSMUSG00000027305	Ndufaf1	408.691	-0.255672	0.0931101	-2.74591	0.00603442	0.0243415
	ENSMUSG00000027309	4930402H24Rik	619.771	0.411377	0.136447	3.01492	0.00257045	0.0120659
	ENSMUSG00000027322	Siglec1	201.786	0.69179	0.228256	3.03077	0.00243931	0.0115549
	ENSMUSG00000027330	Cdc25b	29.5306	0.879671	0.26412	3.33057	0.00086667	0.00494308
	ENSMUSG00000027332	Ivd	4637.37	-0.271835	0.0739232	-3.67726	0.00023575	0.00165365
	ENSMUSG00000027339	Rassf2	64.0564	1.62803	0.228349	7.12957	1.01e-12	7.34e-11
	ENSMUSG00000027346	Gpcpd1	1444.77	-2.18346	0.346727	-6.29735	3.03e-10	1.24e-08
	ENSMUSG00000027347	Rasgrp1	35.531	1.24696	0.287938	4.33066	1.49e-05	0.00015863
	ENSMUSG00000027353	Mcm8	32.3644	-1.02142	0.265658	-3.84485	0.00012063	0.00094159
	ENSMUSG00000027356	Fermt1	26.838	2.03673	0.360011	5.65739	1.54e-08	4.08e-07
	ENSMUSG00000027357	Crls1	1194.23	0.394302	0.119665	3.29506	0.000984	0.00546762
	ENSMUSG00000027365	Trpm7	765.902	-0.451224	0.104402	-4.32197	1.55e-05	0.00016322
	ENSMUSG00000027367	Stard7	2487.86	-0.381196	0.0838643	-4.54539	5.48e-06	6.74e-05
	ENSMUSG00000027368	Dusp2	13.2611	1.1003	0.443261	2.48228	0.0130546	0.0452686
	ENSMUSG00000027374	Mrps5	692.768	-0.246815	0.0833981	-2.95948	0.00308157	0.0139926
	ENSMUSG00000027378	Nphp1	49.2612	-0.539992	0.21625	-2.49707	0.0125224	0.0437612
	ENSMUSG00000027397	Slc20a1	777.68	-0.905451	0.146807	-6.16763	6.93e-10	2.6e-08
	ENSMUSG00000027398	Il1b	44.7227	2.298	0.389083	5.9062	3.5e-09	1.09e-07
	ENSMUSG00000027406	Idh3b	3533	-0.407815	0.0676616	-6.02727	1.67e-09	5.66e-08
	ENSMUSG00000027408	Cpxm1	26.1203	1.61037	0.341626	4.71384	2.43e-06	3.36e-05
	ENSMUSG00000027412	Lpin3	109.51	-0.650346	0.204998	-3.17245	0.00151161	0.0078136
	ENSMUSG00000027422	Rrbp1	5679.52	0.525201	0.102451	5.12635	2.95e-07	5.41e-06
	ENSMUSG00000027425	Kat14	376.747	0.28217	0.107633	2.62159	0.00875218	0.0327094
	ENSMUSG00000027429	Sec23b	706.239	0.432698	0.120688	3.58528	0.00033672	0.00223253
	ENSMUSG00000027435	Cd93	86.981	0.635474	0.229038	2.77453	0.00552813	0.0226682
	ENSMUSG00000027452	Acss1	13.2089	1.60801	0.409147	3.93014	8.49e-05	0.00069813
	ENSMUSG00000027469	Tpx2	7.2158	2.16659	0.575398	3.76538	0.0001663	0.00123261
	ENSMUSG00000027478	Dnmt3b	67.7914	1.46591	0.366206	4.00296	6.26e-05	0.00054041
	ENSMUSG00000027479	Mapre1	545.657	0.358859	0.0827458	4.33688	1.45e-05	0.0001545
	ENSMUSG00000027487	Cdk5rap1	211.136	-1.00823	0.227669	-4.42849	9.49e-06	0.00010747
	ENSMUSG00000027488	Snta1	580.711	0.264311	0.105567	2.50374	0.0122889	0.0431358
	ENSMUSG00000027490	E2f1	42.5034	0.783872	0.263126	2.97907	0.00289127	0.013275
	ENSMUSG00000027506	Tpd52	292.418	0.432191	0.135714	3.18458	0.00144965	0.00754122
	ENSMUSG00000027510	Rbm38	85.3721	0.516787	0.195312	2.64595	0.00814607	0.0308899
	ENSMUSG00000027514	Zbp1	164.499	1.10043	0.199851	5.50623	3.67e-08	8.76e-07
	ENSMUSG00000027523	Gnas	4653.34	0.230601	0.0675671	3.41292	0.00064272	0.00384681
	ENSMUSG00000027533	Fabp5	2148.99	-1.74329	0.207737	-8.39185	4.79e-17	7.95e-15
	ENSMUSG00000027534	Snx16	62.546	-0.623054	0.221972	-2.80691	0.00500196	0.0208348
	ENSMUSG00000027540	Ptpn1	577.222	0.774793	0.141479	5.4764	4.34e-08	1.01e-06
	ENSMUSG00000027555	Car13	7.12561	1.75126	0.561159	3.12078	0.0018037	0.00901743
	ENSMUSG00000027556	Car1	79.907	-1.12345	0.20143	-5.57738	2.44e-08	6.14e-07
	ENSMUSG00000027575	Arfgap1	441.92	0.401421	0.131158	3.0606	0.00220891	0.0106427
	ENSMUSG00000027577	Chrna4	1311.72	-1.70011	0.566198	-3.00268	0.00267611	0.0124737
	ENSMUSG00000027579	Srms	27.0773	1.94601	0.398727	4.88055	1.06e-06	1.64e-05
	ENSMUSG00000027580	Helz2	2341.87	0.793875	0.136314	5.82386	5.75e-09	1.69e-07
	ENSMUSG00000027589	Pcmtd2	811.683	-0.694766	0.114946	-6.04429	1.5e-09	5.16e-08
	ENSMUSG00000027597	Ahcy	42015.9	-0.439654	0.131784	-3.33617	0.0008494	0.00485626
	ENSMUSG00000027598	Itch	1068.97	-0.407539	0.136761	-2.97993	0.00288311	0.0132473
	ENSMUSG00000027601	Mtfr1	1237.4	-0.346672	0.0824045	-4.20696	2.59e-05	0.00025435
	ENSMUSG00000027602	Map1lc3a	656.529	0.476115	0.100357	4.74424	2.09e-06	2.95e-05
	ENSMUSG00000027605	Acss2	16722.7	-1.42508	0.291104	-4.89544	9.81e-07	1.54e-05
	ENSMUSG00000027610	Gss	1106.55	0.81825	0.118823	6.8863	5.73e-12	3.5e-10
	ENSMUSG00000027620	Rbm39	2083.94	-0.286107	0.0800819	-3.57268	0.00035334	0.00232431
	ENSMUSG00000027624	Epb41l1	89.7523	1.2171	0.271772	4.47837	7.52e-06	8.78e-05
	ENSMUSG00000027639	Samhd1	605.413	0.559997	0.104374	5.36532	8.08e-08	1.73e-06
	ENSMUSG00000027646	Src	67.6693	0.532289	0.203528	2.61531	0.00891471	0.0332012
	ENSMUSG00000027660	Skil	245.657	0.772323	0.186773	4.1351	3.55e-05	0.000333
	ENSMUSG00000027668	Mfn1	1012.93	-0.239231	0.08793	-2.72069	0.00651452	0.025944
	ENSMUSG00000027673	Ndufb5	1487.04	-0.258797	0.087226	-2.96697	0.00300751	0.013718
	ENSMUSG00000027676	Ccdc39	57.9387	-0.921116	0.200527	-4.59348	4.36e-06	5.55e-05
	ENSMUSG00000027690	Slc2a2	8569.2	-0.891038	0.137665	-6.4725	9.64e-11	4.38e-09
	ENSMUSG00000027692	Tnik	72.609	0.753523	0.209089	3.60384	0.00031355	0.00210595
	ENSMUSG00000027709	Mccc1	1237.66	-0.3439	0.0868507	-3.95967	7.51e-05	0.00063001
	ENSMUSG00000027750	Postn	165.196	-0.793178	0.16531	-4.79812	1.6e-06	2.35e-05
	ENSMUSG00000027752	Exosc8	167.48	-0.451759	0.151514	-2.98164	0.00286711	0.013204
	ENSMUSG00000027761	Aadac	9265.28	-0.686432	0.0762576	-9.00149	2.23e-19	5.06e-17
	ENSMUSG00000027763	Mbnl1	1320.11	-0.375262	0.102965	-3.64455	0.00026786	0.00184006
	ENSMUSG00000027765	P2ry1	153.72	-1.07493	0.176737	-6.0821	1.19e-09	4.18e-08
	ENSMUSG00000027774	Gfm1	1462.36	-0.32137	0.0774319	-4.15036	3.32e-05	0.00031458
	ENSMUSG00000027784	Ppm1l	376.518	0.683402	0.115438	5.9201	3.22e-09	1.01e-07
	ENSMUSG00000027787	Nmd3	415.436	-0.342715	0.125855	-2.72309	0.00646754	0.0257878
	ENSMUSG00000027792	Bche	2874.97	-0.36267	0.113719	-3.18917	0.00142681	0.00744592
	ENSMUSG00000027796	Smad9	196.858	-0.75099	0.24255	-3.09623	0.00195999	0.00962775
	ENSMUSG00000027799	Nbea	30.4145	-0.999483	0.270442	-3.69574	0.00021925	0.00155496
	ENSMUSG00000027810	Eif2a	759.469	-0.314868	0.110336	-2.85372	0.00432107	0.0184999
	ENSMUSG00000027827	Kcnab1	14.3774	-1.31465	0.504158	-2.60761	0.00911761	0.0337901
	ENSMUSG00000027828	Ssr3	3545.34	-0.161819	0.0639804	-2.5292	0.0114325	0.0405694
	ENSMUSG00000027829	Ccnl1	839.713	-0.45924	0.127472	-3.60267	0.00031497	0.00211399
	ENSMUSG00000027835	Pdcd10	329.634	-0.464154	0.101151	-4.58873	4.46e-06	5.65e-05
	ENSMUSG00000027843	Ptpn22	27.6964	1.64055	0.362232	4.52899	5.93e-06	7.16e-05
	ENSMUSG00000027848	Olfml3	78.9033	0.585331	0.172567	3.3919	0.00069409	0.00410984
	ENSMUSG00000027863	Cd2	13.5551	2.06424	0.438166	4.71108	2.46e-06	3.4e-05
	ENSMUSG00000027870	Hao2	912.27	1.36086	0.165114	8.24189	1.7e-16	2.49e-14
	ENSMUSG00000027878	Notch2	920.883	0.431447	0.0937212	4.60352	4.15e-06	5.34e-05
	ENSMUSG00000027889	Ampd2	785.263	0.40961	0.110721	3.69949	0.00021604	0.00153745
	ENSMUSG00000027893	Ahcyl1	1946.8	-0.334573	0.0742827	-4.50405	6.67e-06	7.92e-05
	ENSMUSG00000027900	Dram2	890.916	-0.35221	0.0808307	-4.35738	1.32e-05	0.00014241
	ENSMUSG00000027905	Ddx20	209.444	-0.481557	0.141789	-3.3963	0.00068303	0.00405594
	ENSMUSG00000027935	Rab13	115.008	0.456376	0.153675	2.96974	0.00298049	0.0136173
	ENSMUSG00000027942	4933434E20Rik	205.5	-0.37686	0.137636	-2.73808	0.00617984	0.0248375
	ENSMUSG00000027951	Adar	436.395	0.365534	0.143534	2.54667	0.0108758	0.038958
	ENSMUSG00000027952	Pmvk	1821.01	-0.466063	0.149836	-3.11048	0.00186786	0.0092684
	ENSMUSG00000027954	Efna1	793.628	0.859732	0.343302	2.5043	0.0122694	0.0430858
	ENSMUSG00000027956	Tmem144	112.489	-0.602298	0.161071	-3.73933	0.00018451	0.001347
	ENSMUSG00000027981	Rnpc3	230.784	-0.443924	0.135371	-3.27931	0.0010406	0.00572278
	ENSMUSG00000027983	Cyp2u1	73.055	-0.812444	0.20053	-4.05149	5.09e-05	0.00045404
	ENSMUSG00000027993	Trim2	365.127	1.03722	0.188255	5.50964	3.6e-08	8.61e-07
	ENSMUSG00000027995	Tlr2	48.2735	1.0599	0.260616	4.06692	4.76e-05	0.00042917
	ENSMUSG00000027997	Casp6	394.887	-0.658678	0.17292	-3.80914	0.00013945	0.00106351
	ENSMUSG00000028007	Snx7	319.184	0.428954	0.112214	3.82264	0.00013203	0.00101629
	ENSMUSG00000028008	Asic5	65.964	-1.55861	0.210047	-7.42028	1.17e-13	1.01e-11
	ENSMUSG00000028011	Tdo2	18716.2	-1.4795	0.171985	-8.6025	7.8e-18	1.47e-15
	ENSMUSG00000028013	Ppa2	747.656	-0.277872	0.10819	-2.56837	0.0102177	0.0371132
	ENSMUSG00000028015	Ctso	1035.77	-0.357981	0.0937706	-3.81762	0.00013474	0.00103525
	ENSMUSG00000028019	Pdgfc	90.3193	1.00145	0.223765	4.47548	7.62e-06	8.88e-05
	ENSMUSG00000028032	Papss1	209.136	1.63749	0.13608	12.0333	2.37e-33	2.46e-30
	ENSMUSG00000028039	Efna3	41.6352	1.11619	0.26583	4.19889	2.68e-05	0.00026181
	ENSMUSG00000028041	Adam15	62.9711	0.737187	0.188538	3.91002	9.23e-05	0.00074709
	ENSMUSG00000028042	Zbtb7b	1657.99	0.303661	0.105944	2.86624	0.00415375	0.0178897
	ENSMUSG00000028051	Hcn3	1043.03	-0.780127	0.122259	-6.38092	1.76e-10	7.53e-09
	ENSMUSG00000028059	Arhgef2	115.357	1.17037	0.175595	6.6652	2.64e-11	1.36e-09
	ENSMUSG00000028060	Khdc4	891.42	-0.273069	0.0893165	-3.05732	0.00223326	0.0107323
	ENSMUSG00000028063	Lmna	1034.92	0.796247	0.107171	7.42968	1.09e-13	9.51e-12
	ENSMUSG00000028064	Sema4a	3095.93	0.232351	0.0683927	3.39731	0.00068053	0.00404394
	ENSMUSG00000028085	Gatb	615.304	-0.295984	0.104866	-2.82249	0.0047652	0.0200042
	ENSMUSG00000028088	Fmo5	16289.6	-0.980908	0.206614	-4.74754	2.06e-06	2.9e-05
	ENSMUSG00000028089	Chd1l	220.901	-0.627761	0.174938	-3.58848	0.00033261	0.00220978
	ENSMUSG00000028096	Gpr89	476.674	-0.371132	0.0941962	-3.93999	8.15e-05	0.00067631
	ENSMUSG00000028104	Polr3gl	308.804	-0.571392	0.110105	-5.1895	2.11e-07	4.03e-06
	ENSMUSG00000028127	Abcd3	8879.78	-0.392294	0.12577	-3.11914	0.00181381	0.00905976
	ENSMUSG00000028128	F3	64.3186	-0.730746	0.210412	-3.47293	0.0005148	0.0031968
	ENSMUSG00000028136	Snx27	531.649	0.295805	0.082405	3.58964	0.00033113	0.00220174
	ENSMUSG00000028138	Adh5	6513.53	-0.412594	0.074407	-5.5451	2.94e-08	7.22e-07
	ENSMUSG00000028145	Them4	296.912	-0.367106	0.148927	-2.46501	0.013701	0.0469996
	ENSMUSG00000028156	Eif4e	662.39	-0.270832	0.0908809	-2.98008	0.00288175	0.0132463
	ENSMUSG00000028158	Mttp	6971.42	-0.367471	0.109094	-3.36839	0.00075609	0.00441553
	ENSMUSG00000028159	Dapp1	27.462	0.861921	0.302596	2.84842	0.00439369	0.0187673
	ENSMUSG00000028179	Cth	7148.09	-0.517113	0.1274	-4.05897	4.93e-05	0.00044187
	ENSMUSG00000028182	Lrriq3	31.5871	-0.815142	0.302882	-2.69128	0.00711778	0.0278259
	ENSMUSG00000028185	Dnase2b	417.283	-0.464176	0.125776	-3.69048	0.00022383	0.00158474
	ENSMUSG00000028186	Uox	36192.1	-0.875809	0.134046	-6.53367	6.42e-11	3e-09
	ENSMUSG00000028194	Ddah1	3042.26	0.306275	0.114907	2.66541	0.0076895	0.0294865
	ENSMUSG00000028199	Cryz	1693.47	-0.402249	0.0769668	-5.22627	1.73e-07	3.37e-06
	ENSMUSG00000028214	Gem	54.8095	0.674023	0.259088	2.60152	0.00928122	0.0342284
	ENSMUSG00000028218	Fam92a	178.863	-0.791039	0.18833	-4.20029	2.67e-05	0.00026081
	ENSMUSG00000028229	Rmdn1	596.142	-0.395283	0.104886	-3.76869	0.00016411	0.00121911
	ENSMUSG00000028238	Atp6v0d2	236.461	-0.455827	0.173689	-2.62438	0.00868058	0.0325115
	ENSMUSG00000028247	Coq3	289.201	-0.632128	0.0993561	-6.36225	1.99e-10	8.42e-09
	ENSMUSG00000028251	Tstd3	370.538	-0.514408	0.121238	-4.24296	2.21e-05	0.00022247
	ENSMUSG00000028252	Ccnc	271.178	-0.465732	0.106093	-4.38984	1.13e-05	0.00012606
	ENSMUSG00000028256	Odf2l	156.584	-0.603854	0.137412	-4.39449	1.11e-05	0.00012372
	ENSMUSG00000028261	Ndufaf4	508.439	-0.859772	0.147307	-5.83661	5.33e-09	1.58e-07
	ENSMUSG00000028266	Lmo4	242.561	0.600767	0.172705	3.47858	0.00050409	0.00313694
	ENSMUSG00000028270	Gbp2	151.048	0.575916	0.135491	4.25059	2.13e-05	0.00021558
	ENSMUSG00000028295	Smim8	124.429	-0.871413	0.145173	-6.00259	1.94e-09	6.46e-08
	ENSMUSG00000028300	C9orf72	147.774	-0.380058	0.143339	-2.65147	0.00801426	0.0305255
	ENSMUSG00000028307	Aldob	89624.8	-0.671498	0.124723	-5.38393	7.29e-08	1.59e-06
	ENSMUSG00000028318	Polr1e	72.4349	0.464785	0.180415	2.57619	0.0099895	0.0364038
	ENSMUSG00000028339	Col15a1	289.791	1.36478	0.197225	6.91991	4.52e-12	2.85e-10
	ENSMUSG00000028343	Erp44	1537.27	-0.259429	0.0827248	-3.13605	0.00171241	0.00866013
	ENSMUSG00000028357	Kif12	25.5426	0.756921	0.297017	2.54841	0.0108215	0.0388139
	ENSMUSG00000028367	Txn1	3178.44	-0.299166	0.0804424	-3.71901	0.00020001	0.00144379
	ENSMUSG00000028383	Hsdl2	1328.37	0.290479	0.104361	2.7834	0.00537924	0.0221287
	ENSMUSG00000028398	Dmac1	341.528	-0.409174	0.125934	-3.24912	0.00115764	0.00628319
	ENSMUSG00000028399	Ptprd	1694.03	-0.302881	0.0823581	-3.67761	0.00023543	0.00165279
	ENSMUSG00000028402	Mpdz	392.992	-0.504705	0.111483	-4.5272	5.98e-06	7.2e-05
	ENSMUSG00000028405	Aco1	5204.09	-0.27472	0.0786438	-3.49321	0.00047725	0.00299346
	ENSMUSG00000028413	B4galt1	943.284	0.556206	0.155828	3.56935	0.00035787	0.00235128
	ENSMUSG00000028419	Chmp5	773.875	-0.38798	0.0795622	-4.87643	1.08e-06	1.67e-05
	ENSMUSG00000028423	Nfx1	993.761	-0.293197	0.120047	-2.44236	0.0145915	0.0494633
	ENSMUSG00000028443	Nudt2	181.561	-0.756534	0.12062	-6.27203	3.56e-10	1.44e-08
	ENSMUSG00000028444	Cntfr	82.8958	-0.644401	0.232138	-2.77594	0.00550427	0.0225759
	ENSMUSG00000028447	Dctn3	488.776	-0.358782	0.117184	-3.06169	0.0022009	0.0106102
	ENSMUSG00000028456	Unc13b	164.833	1.05694	0.184382	5.73233	9.91e-09	2.77e-07
	ENSMUSG00000028458	Tesk1	215.329	0.59847	0.12559	4.76528	1.89e-06	2.71e-05
	ENSMUSG00000028459	Cd72	91.7095	1.52539	0.20044	7.61017	2.74e-14	2.69e-12
	ENSMUSG00000028464	Tpm2	86.4951	0.85021	0.220531	3.85528	0.0001156	0.00090701
	ENSMUSG00000028465	Tln1	2217.96	0.414887	0.086135	4.81671	1.46e-06	2.17e-05
	ENSMUSG00000028467	Gba2	295.539	-0.555754	0.153266	-3.62607	0.00028777	0.00195574
	ENSMUSG00000028470	Hint2	1292.97	-0.289969	0.107169	-2.70573	0.00681552	0.0268656
	ENSMUSG00000028479	Gne	3804.98	-0.854199	0.160826	-5.31131	1.09e-07	2.27e-06
	ENSMUSG00000028480	Glipr2	23.8055	1.76348	0.329522	5.35161	8.72e-08	1.85e-06
	ENSMUSG00000028484	Psip1	413.317	0.375971	0.0892599	4.21209	2.53e-05	0.00024961
	ENSMUSG00000028487	Bnc2	5.08075	3.70247	0.997999	3.70989	0.00020735	0.00148708
	ENSMUSG00000028496	Mllt3	98.121	0.629708	0.217891	2.89001	0.00385234	0.0167611
	ENSMUSG00000028497	Hacd4	40.8712	0.729538	0.285506	2.55524	0.0106114	0.038217
	ENSMUSG00000028517	Plpp3	3649.33	-0.454957	0.11355	-4.00665	6.16e-05	0.00053338
	ENSMUSG00000028527	Ak4	1670.89	-0.60263	0.212587	-2.83475	0.00458613	0.0193848
	ENSMUSG00000028536	2610528J11Rik	175.102	-0.666354	0.17109	-3.89475	9.83e-05	0.00078539
	ENSMUSG00000028552	Eps15	680.854	-0.25938	0.0924786	-2.80476	0.00503541	0.0209479
	ENSMUSG00000028553	Angptl3	13338	-0.516493	0.118385	-4.36282	1.28e-05	0.00013979
	ENSMUSG00000028559	Osbpl9	2050.04	-0.256522	0.0799991	-3.20655	0.00134335	0.00710081
	ENSMUSG00000028563	Tm2d1	247.216	-0.401718	0.128113	-3.13565	0.00171475	0.0086693
	ENSMUSG00000028568	Btf3l4	433.221	-0.305866	0.103582	-2.9529	0.00314808	0.0142418
	ENSMUSG00000028573	Fggy	1988.1	-0.400985	0.0660184	-6.07383	1.25e-09	4.38e-08
	ENSMUSG00000028581	Laptm5	516.558	1.39426	0.166629	8.36742	5.89e-17	9.4e-15
	ENSMUSG00000028597	Gpx7	29.653	-0.784147	0.289309	-2.71042	0.00671984	0.0265895
	ENSMUSG00000028601	Echdc2	2815.26	-0.53827	0.124986	-4.30663	1.66e-05	0.00017342
	ENSMUSG00000028608	Czib	393.78	-0.435846	0.0960217	-4.53904	5.65e-06	6.89e-05
	ENSMUSG00000028637	Ccdc30	30.343	-0.885833	0.330979	-2.6764	0.0074418	0.0287608
	ENSMUSG00000028641	P3h1	350.192	0.267777	0.108226	2.47423	0.0133523	0.0460127
	ENSMUSG00000028645	Slc2a1	225.408	0.457734	0.169201	2.70527	0.00682497	0.0268838
	ENSMUSG00000028646	Rragc	794.232	-0.276111	0.083011	-3.3262	0.00088038	0.00499553
	ENSMUSG00000028647	Mycbp	237.67	-0.52345	0.124375	-4.20864	2.57e-05	0.00025284
	ENSMUSG00000028655	Mfsd2a	3412.49	-0.920085	0.315875	-2.91281	0.00358195	0.0157748
	ENSMUSG00000028668	Eloa	637.26	0.231599	0.078729	2.94172	0.0032639	0.0146593
	ENSMUSG00000028683	Eif2b3	129.091	-0.410209	0.158499	-2.58808	0.00965125	0.0353652
	ENSMUSG00000028690	Mmachc	281.286	-0.597176	0.138139	-4.32301	1.54e-05	0.0001627
	ENSMUSG00000028691	Prdx1	14146.1	-0.40919	0.0830369	-4.92781	8.32e-07	1.34e-05
	ENSMUSG00000028698	Pik3r3	18.9481	0.906292	0.362349	2.50116	0.0123789	0.043345
	ENSMUSG00000028701	Lurap1	12.7362	1.2712	0.436472	2.91244	0.00358621	0.0157894
	ENSMUSG00000028710	Atpaf1	207.4	-0.349834	0.121732	-2.87381	0.00405548	0.0175255
	ENSMUSG00000028715	Cyp4a14	4973.71	1.04523	0.317229	3.29488	0.00098465	0.00546762
	ENSMUSG00000028716	Pdzk1ip1	177.897	-1.33217	0.274298	-4.85663	1.19e-06	1.83e-05
	ENSMUSG00000028719	Cmpk1	1434.72	-0.323559	0.0679127	-4.76434	1.89e-06	2.72e-05
	ENSMUSG00000028737	Aldh4a1	6772.88	-0.305781	0.068515	-4.46298	8.08e-06	9.36e-05
	ENSMUSG00000028755	Cda	166.225	0.86033	0.28852	2.98188	0.00286486	0.0131979
	ENSMUSG00000028760	Eif4g3	924.437	0.467283	0.122826	3.80444	0.00014212	0.00108243
	ENSMUSG00000028763	Hspg2	571.243	0.474444	0.150999	3.14203	0.00167783	0.00853202
	ENSMUSG00000028789	Azin2	41.1501	-0.672227	0.269462	-2.4947	0.0126064	0.043974
	ENSMUSG00000028792	Ak2	4100.97	-0.514318	0.10745	-4.78657	1.7e-06	2.47e-05
	ENSMUSG00000028796	Phc2	656.753	0.45004	0.108485	4.14839	3.35e-05	0.00031658
	ENSMUSG00000028798	Eif3i	1297.67	-0.259555	0.0883472	-2.9379	0.00330441	0.0147919
	ENSMUSG00000028820	Sfpq	1108.32	0.700408	0.136227	5.14148	2.73e-07	5.05e-06
	ENSMUSG00000028822	Tmem50a	2083.37	-0.35053	0.107078	-3.27359	0.00106192	0.00582462
	ENSMUSG00000028832	Stmn1	69.3022	0.686802	0.193637	3.54685	0.00038987	0.00252558
	ENSMUSG00000028837	Psmb2	993.882	-0.236426	0.0810701	-2.91631	0.00354197	0.0156361
	ENSMUSG00000028849	Map7d1	876.504	1.0526	0.104665	10.0569	8.57e-24	3.56e-21
	ENSMUSG00000028850	Gpatch3	89.7659	0.688063	0.178889	3.8463	0.00011991	0.00093691
	ENSMUSG00000028851	Nudc	1079.43	0.279358	0.0863206	3.23628	0.00121099	0.0065237
	ENSMUSG00000028859	Csf3r	77.2031	1.59342	0.305778	5.21104	1.88e-07	3.63e-06
	ENSMUSG00000028874	Fgr	75.328	1.35596	0.274087	4.94717	7.53e-07	1.23e-05
	ENSMUSG00000028878	Fam76a	423.427	-0.406303	0.120826	-3.3627	0.00077184	0.00448699
	ENSMUSG00000028893	Sesn2	259.497	0.519565	0.136751	3.79935	0.00014508	0.00109888
	ENSMUSG00000028894	Inpp5b	819.364	0.209189	0.0759044	2.75595	0.00585211	0.0237329
	ENSMUSG00000028896	Rcc1	137.132	0.460075	0.144783	3.17769	0.00148451	0.00769991
	ENSMUSG00000028902	Sf3a3	329.343	0.237029	0.0962329	2.46308	0.0137751	0.0471914
	ENSMUSG00000028909	Ptpru	29.1689	0.969372	0.378508	2.56104	0.010436	0.037774
	ENSMUSG00000028910	Mecr	513.861	-0.304967	0.0831699	-3.66679	0.00024562	0.00171487
	ENSMUSG00000028917	Plekhm2	337.456	0.364753	0.140553	2.59514	0.00945537	0.0347702
	ENSMUSG00000028919	Arhgef19	1894.63	0.601925	0.187325	3.21327	0.00131231	0.00697002
	ENSMUSG00000028923	Necap2	209.757	0.545318	0.130475	4.17949	2.92e-05	0.00028186
	ENSMUSG00000028926	Cdk14	28.1782	0.809125	0.298048	2.71474	0.00663268	0.0263199
	ENSMUSG00000028931	Kcnab2	20.04	1.94721	0.368143	5.28927	1.23e-07	2.52e-06
	ENSMUSG00000028933	Xrcc2	28.1147	-0.759067	0.269003	-2.82178	0.00477579	0.0200385
	ENSMUSG00000028944	Prkag2	822.396	-0.413939	0.124412	-3.32717	0.00087732	0.00498329
	ENSMUSG00000028945	Rheb	833.224	-0.427588	0.0874677	-4.88852	1.02e-06	1.59e-05
	ENSMUSG00000028952	Zbtb48	409.422	-0.335858	0.122338	-2.74534	0.00604485	0.0243658
	ENSMUSG00000028955	Vamp3	257.041	-0.464976	0.136288	-3.41173	0.00064553	0.00386085
	ENSMUSG00000028957	Per3	989.987	-1.94194	0.516254	-3.7616	0.00016883	0.00124526
	ENSMUSG00000028959	Fastk	879.449	-0.424	0.0915293	-4.63239	3.61e-06	4.75e-05
	ENSMUSG00000028960	Ube4b	916.02	-0.385433	0.0797273	-4.83439	1.34e-06	2.01e-05
	ENSMUSG00000028963	Uts2	3.16263	-4.27942	1.2679	-3.3752	0.00073762	0.00432746
	ENSMUSG00000028964	Park7	2867.01	-0.282483	0.0965698	-2.92517	0.00344264	0.0152707
	ENSMUSG00000028969	Cdk5	395.137	-0.312564	0.106675	-2.93006	0.00338895	0.0150592
	ENSMUSG00000028973	Abcb8	617.242	-0.494753	0.0876972	-5.64161	1.68e-08	4.4e-07
	ENSMUSG00000028976	Slc2a5	142.158	-0.90814	0.240537	-3.77546	0.00015971	0.0011923
	ENSMUSG00000028977	Casz1	13.8971	0.948656	0.38728	2.44954	0.014304	0.0486856
	ENSMUSG00000028979	Masp2	3229.79	-0.336863	0.0700091	-4.8117	1.5e-06	2.22e-05
	ENSMUSG00000028980	H6pd	6444.14	0.347852	0.108367	3.20994	0.00132762	0.0070356
	ENSMUSG00000028988	Ctnnbip1	226.897	0.449714	0.129272	3.47883	0.00050362	0.00313519
	ENSMUSG00000028992	Nmnat1	281.996	-0.341773	0.102453	-3.33589	0.00085026	0.00485949
	ENSMUSG00000028995	Fam126a	287.612	0.648738	0.142973	4.53749	5.69e-06	6.93e-05
	ENSMUSG00000028998	Tomm7	340.399	-0.698562	0.133513	-5.23217	1.68e-07	3.28e-06
	ENSMUSG00000029003	Mad2l2	276.097	0.56924	0.215817	2.6376	0.0083494	0.0315122
	ENSMUSG00000029007	Agtrap	104.551	0.636266	0.162311	3.92004	8.85e-05	0.00072268
	ENSMUSG00000029009	Mthfr	278.383	1.84164	0.228578	8.05692	7.82e-16	1.01e-13
	ENSMUSG00000029012	Orc5	264.313	-0.367755	0.115274	-3.19027	0.00142139	0.00742888
	ENSMUSG00000029020	Mfn2	2218.29	-0.278727	0.0991081	-2.81235	0.00491806	0.0205472
	ENSMUSG00000029022	Miip	349.242	-0.465311	0.113875	-4.08616	4.39e-05	0.00039899
	ENSMUSG00000029032	Arhgef16	210.498	-0.49943	0.156574	-3.18974	0.00142401	0.00743781
	ENSMUSG00000029036	Atad3a	1503.27	-0.305807	0.0787721	-3.88217	0.00010353	0.00082243
	ENSMUSG00000029048	Rer1	1744.8	-0.231224	0.0654219	-3.53435	0.00040878	0.00262859
	ENSMUSG00000029050	Ski	1097.79	0.931833	0.154257	6.04079	1.53e-09	5.25e-08
	ENSMUSG00000029053	Prkcz	464.635	-0.575949	0.109835	-5.24378	1.57e-07	3.11e-06
	ENSMUSG00000029059	Prxl2b	198.455	0.510393	0.1802	2.83237	0.00462043	0.0195149
	ENSMUSG00000029061	Mmp23	37.4238	0.737923	0.27689	2.66504	0.00769782	0.0295098
	ENSMUSG00000029068	Ccnl2	3486.7	-0.369473	0.0982447	-3.76074	0.00016941	0.00124844
	ENSMUSG00000029086	Prom1	235.507	2.63135	0.201478	13.0602	5.56e-39	8.39e-36
	ENSMUSG00000029089	5730480H06Rik	93.0329	-0.407776	0.158081	-2.57955	0.00989297	0.0361075
	ENSMUSG00000029090	Adgra3	781.343	0.66938	0.121487	5.50987	3.59e-08	8.61e-07
	ENSMUSG00000029093	Sorcs2	6.0757	2.08754	0.652435	3.19961	0.00137614	0.00724187
	ENSMUSG00000029096	Htra3	63.7227	0.964689	0.270442	3.56708	0.00036099	0.00236802
	ENSMUSG00000029110	Rnf4	1202.59	-0.32347	0.110271	-2.9334	0.00335269	0.0149395
	ENSMUSG00000029131	Dnajb6	1078.24	-0.322227	0.126649	-2.54424	0.0109515	0.0391616
	ENSMUSG00000029135	Fosl2	198.749	0.804	0.131291	6.12378	9.14e-10	3.32e-08
	ENSMUSG00000029136	Rbks	202.416	-0.406724	0.137375	-2.96068	0.00306957	0.0139513
	ENSMUSG00000029151	Slc30a3	15.2884	1.69979	0.393974	4.31446	1.6e-05	0.00016812
	ENSMUSG00000029152	Ociad1	1721.02	-0.370748	0.0951362	-3.89702	9.74e-05	0.00077921
	ENSMUSG00000029153	Ociad2	254.57	-1.84648	0.227422	-8.11918	4.69e-16	6.39e-14
	ENSMUSG00000029156	Sgcb	40.2498	0.632702	0.244226	2.59064	0.00957965	0.0351338
	ENSMUSG00000029162	Khk	12128.7	-0.660141	0.155081	-4.25674	2.07e-05	0.00021038
	ENSMUSG00000029163	Emilin1	393.925	0.877761	0.140337	6.25465	3.98e-10	1.59e-08
	ENSMUSG00000029167	Ppargc1a	222.663	-0.63949	0.18726	-3.41498	0.00063787	0.00382193
	ENSMUSG00000029173	Sepsecs	1418.96	-0.429134	0.114768	-3.73913	0.00018466	0.001347
	ENSMUSG00000029175	Slc35f6	349.049	0.429285	0.12808	3.35169	0.00080319	0.0046384
	ENSMUSG00000029178	Klf3	1063.87	-0.287722	0.114269	-2.51794	0.0118045	0.0417299
	ENSMUSG00000029188	Slc34a2	46.1755	2.76013	0.672198	4.10613	4.02e-05	0.00037215
	ENSMUSG00000029189	Sel1l3	190.925	-0.514237	0.162522	-3.16411	0.00155559	0.00802097
	ENSMUSG00000029192	Tbc1d14	350.368	0.319417	0.103205	3.09498	0.00196827	0.00966267
	ENSMUSG00000029198	Grpel1	1741.99	-0.345783	0.0745954	-4.63544	3.56e-06	4.69e-05
	ENSMUSG00000029204	Rhoh	16.2787	1.31128	0.34725	3.77619	0.00015925	0.00119085
	ENSMUSG00000029208	Guf1	288.311	-0.451486	0.131192	-3.44142	0.00057867	0.00353021
	ENSMUSG00000029217	Tec	338.878	-0.323899	0.12661	-2.55824	0.0105203	0.037988
	ENSMUSG00000029221	Slc30a9	1033.65	-0.252736	0.0928188	-2.7229	0.00647111	0.0257959
	ENSMUSG00000029229	Chic2	314.998	-0.346777	0.107875	-3.21462	0.00130619	0.00694639
	ENSMUSG00000029246	Ppat	481.182	-0.464076	0.163598	-2.83669	0.00455837	0.019297
	ENSMUSG00000029247	Paics	4209.2	-0.458011	0.0977652	-4.6848	2.8e-06	3.78e-05
	ENSMUSG00000029269	Sult1b1	366.483	-1.17362	0.136398	-8.6044	7.67e-18	1.46e-15
	ENSMUSG00000029273	Sult1d1	4289.41	-1.08528	0.159743	-6.79391	1.09e-11	6.24e-10
	ENSMUSG00000029279	Brdt	42.7272	-0.604667	0.231056	-2.61697	0.00887137	0.0330769
	ENSMUSG00000029287	Tgfbr3	214.753	-0.591184	0.184794	-3.19914	0.00137836	0.00725124
	ENSMUSG00000029299	Abcg3	79.4735	1.11621	0.248116	4.49872	6.84e-06	8.08e-05
	ENSMUSG00000029304	Spp1	803.457	0.338555	0.114858	2.9476	0.00320248	0.0144481
	ENSMUSG00000029314	Gpat3	132.366	0.989358	0.221788	4.46083	8.16e-06	9.45e-05
	ENSMUSG00000029319	Coq2	759.348	-0.250108	0.0845158	-2.9593	0.00308338	0.0139926
	ENSMUSG00000029330	Cds1	13.2599	1.02142	0.399353	2.55768	0.0105372	0.0380211
	ENSMUSG00000029344	Tpst2	637.419	0.305469	0.11266	2.71142	0.00669953	0.0265218
	ENSMUSG00000029372	Ppbp	19.0575	3.43641	0.990522	3.46929	0.00052184	0.00323408
	ENSMUSG00000029373	Pf4	17.3948	1.71934	0.496906	3.46009	0.00053999	0.00333041
	ENSMUSG00000029380	Cxcl1	152.905	0.946761	0.278247	3.40259	0.00066751	0.00397227
	ENSMUSG00000029381	Shroom3	247.262	0.89867	0.135684	6.62328	3.51e-11	1.75e-09
	ENSMUSG00000029401	Rilpl2	158.526	0.378191	0.138855	2.72363	0.00645687	0.0257667
	ENSMUSG00000029403	Cdkl2	114.539	-0.532529	0.153619	-3.46655	0.00052718	0.00326023
	ENSMUSG00000029407	Uso1	1434.21	0.20862	0.0841462	2.47925	0.0131657	0.0455857
	ENSMUSG00000029416	Slc15a4	634.454	-0.454925	0.156517	-2.90655	0.00365433	0.0160341
	ENSMUSG00000029428	Stx2	273.612	0.401075	0.148138	2.70744	0.00678039	0.0267589
	ENSMUSG00000029430	Ran	1508.59	-0.24575	0.0763584	-3.21838	0.00128919	0.00686918
	ENSMUSG00000029436	Mmp17	16.7453	0.89856	0.340112	2.64196	0.0082429	0.031196
	ENSMUSG00000029438	Bcl7a	328.458	-0.278728	0.11375	-2.45036	0.0142715	0.0485951
	ENSMUSG00000029440	Psmd9	742.246	-0.708774	0.0917279	-7.72692	1.1e-14	1.15e-12
	ENSMUSG00000029445	Hpd	44638.4	-0.626988	0.0880341	-7.1221	1.06e-12	7.67e-11
	ENSMUSG00000029461	Fam168a	643.634	0.231698	0.0837993	2.76492	0.00569365	0.0232151
	ENSMUSG00000029464	Gpn3	245.589	-0.552781	0.139743	-3.95571	7.63e-05	0.00063923
	ENSMUSG00000029467	Atp2a2	3326.94	0.473153	0.0764524	6.18886	6.06e-10	2.31e-08
	ENSMUSG00000029468	P2rx7	76.3356	0.930719	0.210247	4.42678	9.56e-06	0.00010825
	ENSMUSG00000029470	P2rx4	845.736	-0.340229	0.0904906	-3.75982	0.00017003	0.00125247
	ENSMUSG00000029471	Camkk2	320.124	0.485956	0.142327	3.41436	0.00063931	0.00382779
	ENSMUSG00000029478	Ncor2	835.354	0.473129	0.140502	3.36741	0.00075877	0.00442806
	ENSMUSG00000029482	Aacs	2930.15	-0.681972	0.148649	-4.58781	4.48e-06	5.67e-05
	ENSMUSG00000029484	Anxa3	93.4435	0.647346	0.17355	3.73003	0.00019146	0.00138931
	ENSMUSG00000029486	Mrpl1	430.138	-0.283423	0.093868	-3.01938	0.00253295	0.0119203
	ENSMUSG00000029499	Pxmp2	2244.22	-0.767228	0.0828225	-9.26353	1.98e-20	5.57e-18
	ENSMUSG00000029505	Ep400	714.77	0.318138	0.0913384	3.48307	0.00049569	0.00309281
	ENSMUSG00000029512	Ulk1	2447.98	-0.548034	0.18475	-2.96636	0.00301349	0.0137378
[truncated: 2,914 more rows]

## Sheet: Effect of drug DE
Female old HDM/female old vehicle	gene_id	gene_symbol	baseMean	Log2FC	lfcSE	stat	pvalue	padj		Male old HDM/Male old vehicle	gene_id	gene_symbol	baseMean	log2FoldChange	lfcSE	stat	pvalue	padj
	ENSMUSG00000001986	Gria3	41.6149	2.87076	0.696609	-4.12105	3.77e-05	0.00160593			ENSMUSG00000001986	Gria3	62.3037	1.11256	0.289155	-3.84763	0.000119266	0.0429704
	ENSMUSG00000110332	Gm19935	11.414	2.31921	0.507207	-4.57252	4.82e-06	0.00032278			ENSMUSG00000019256	Ahr	695.448	0.642573	0.136174	-4.71877	2.3727963526706e-06	0.00406074
	ENSMUSG00000029272	Sult1e1	28.7468	2.2737	0.514927	-4.41557	1.01e-05	0.00056714			ENSMUSG00000019970	Sgk1	541.079	0.989986	0.227232	-4.35673	1.32021678444733e-05	0.0120501
	ENSMUSG00000109473	B930025P03Rik	17.4084	2.11998	0.438609	-4.83342	1.34e-06	0.00011033			ENSMUSG00000020572	Nampt	1792.55	-0.854113	0.217157	3.93317	8.38343422962305e-05	0.0394745
	ENSMUSG00000034227	Foxj1	28.0275	2.06042	0.347508	-5.92912	3.05e-09	1e-06			ENSMUSG00000022246	Rai14	472.621	0.520147	0.126439	-4.11382	3.89163643441142e-05	0.0253047
	ENSMUSG00000046971	Pla2g4f	10.4329	2.05612	0.607279	-3.3858	0.00070972	0.0135835			ENSMUSG00000022564	Grina	4263.61	-0.371591	0.0886611	4.19114	2.77556471589338e-05	0.0223531
	ENSMUSG00000018623	Mmp7	24.7271	2.0393	0.55618	-3.66662	0.00024578	0.00630677			ENSMUSG00000024371	C2	1798.76	-0.366193	0.0962891	3.80305	0.000142924	0.0477262
	ENSMUSG00000034648	Lrrn1	9.38469	1.99166	0.57099	-3.48808	0.00048651	0.0101281			ENSMUSG00000024430	Cabyr	129.624	-0.951554	0.232423	4.09407	4.23866798585794e-05	0.0253047
	ENSMUSG00000008461	Fut1	14.2462	1.9442	0.585267	-3.3219	0.00089407	0.0161693			ENSMUSG00000026640	Plxna2	407.223	0.890837	0.228341	-3.90134	9.56625038993663e-05	0.0398469
	ENSMUSG00000030827	Fgf21	91.7932	1.88996	0.574255	-3.29115	0.0009978	0.0175804			ENSMUSG00000026721	Rabgap1l	524.036	-0.371587	0.0728962	5.09748	3.44201005805425e-07	0.000785409
	ENSMUSG00000074240	Cib3	18.1893	1.8885	0.504778	-3.74126	0.0001831	0.00518423			ENSMUSG00000027130	Slc12a6	201.453	-0.389566	0.101123	3.85241	0.000116959	0.0429704
	ENSMUSG00000022900	Ildr1	12.8947	1.82305	0.483249	-3.77248	0.00016163	0.00478213			ENSMUSG00000027346	Gpcpd1	705.498	-1.33264	0.231881	5.74706	9.08086870627027e-09	3.93178995751573e-05
	ENSMUSG00000117739	Gm36787	14.4685	1.72123	0.559189	-3.07808	0.0020834	0.0295955			ENSMUSG00000028037	Ifi44	183.363	-1.71557	0.450405	3.80895	0.000139556	0.0477262
	ENSMUSG00000034457	Eda2r	32.4316	1.69638	0.54698	-3.10135	0.00192637	0.0280955			ENSMUSG00000028671	Gale	394.471	0.945419	0.247057	-3.82672	0.000129863	0.0455885
	ENSMUSG00000111147	Gm33699	57.8908	1.69378	0.342848	-4.94031	7.8e-07	7.01e-05			ENSMUSG00000029003	Mad2l2	354.417	0.746783	0.187447	-3.98396	6.77760205491704e-05	0.0331401
	ENSMUSG00000109291	Gm2814	31.6581	1.54763	0.375832	-4.11788	3.82e-05	0.00160691			ENSMUSG00000029344	Tpst2	720.493	0.505459	0.130758	-3.86562	0.000110809	0.0429704
	ENSMUSG00000110631	Gm42047	6506.97	1.54415	0.543559	-2.84081	0.00449989	0.0494957			ENSMUSG00000031645	F11	916.344	0.514199	0.13348	-3.85226	0.000117035	0.0429704
	ENSMUSG00000049493	Pls1	30.8322	1.52738	0.366039	-4.17274	3.01e-05	0.00133978			ENSMUSG00000031788	Kifc3	710.205	0.587262	0.149873	-3.9184	8.91382808018997e-05	0.0394745
	ENSMUSG00000063919	Srrm4	292.847	1.42151	0.480769	-2.95675	0.00310902	0.038677			ENSMUSG00000031886	Ces2e	4870.71	0.915368	0.20333	-4.50189	6.73523025171803e-06	0.00822626
	ENSMUSG00000116270	Gm1600	41.6875	1.41177	0.354113	-3.98677	6.7e-05	0.00245956			ENSMUSG00000032010	Usp2	810.856	-1.34341	0.342905	3.91775	8.93805183981384e-05	0.0394745
	ENSMUSG00000028583	Pdpn	10.142	1.41027	0.479932	-2.93849	0.00329818	0.0402344			ENSMUSG00000032578	Cish	444.253	-2.03924	0.269738	7.56009	4.02787757556187e-14	5.51456718870176e-10
	ENSMUSG00000038677	Scube3	19.5211	1.4021	0.398048	-3.52245	0.00042757	0.00924683			ENSMUSG00000032786	Alas1	7303.17	-1.19349	0.271259	4.39983	1.08337090160214e-05	0.0105946
	ENSMUSG00000032080	Apoa4	5755.68	1.38074	0.390397	-3.53676	0.00040507	0.00896398			ENSMUSG00000033307	Mif	2459.69	-0.387818	0.0953636	4.06673	4.76780175320018e-05	0.0271983
	ENSMUSG00000031906	Smpd3	34.2969	1.37118	0.425289	-3.22412	0.0012636	0.0209037			ENSMUSG00000034168	Irf2bpl	768.087	-0.391575	0.100394	3.90037	9.60446829002658e-05	0.0398469
	ENSMUSG00000020805	Slc13a5	71.9494	1.33924	0.254129	-5.26992	1.36e-07	1.74e-05			ENSMUSG00000034459	Ifit1	234.028	-1.78277	0.441331	4.03954	5.35565511602143e-05	0.0272251
	ENSMUSG00000027796	Smad9	281.533	1.31547	0.182692	-7.20048	6e-13	7.89e-10			ENSMUSG00000034471	Caskin2	402.801	0.517647	0.0907013	-5.70717	1.14872250603045e-08	3.93178995751573e-05
	ENSMUSG00000108961	Gm32540	26.1987	1.30225	0.354167	-3.67695	0.00023604	0.00617414			ENSMUSG00000037379	Spon2	197.963	1.29102	0.281836	-4.58074	4.63323260610838e-06	0.00683406
	ENSMUSG00000042961	Egflam	27.0422	1.28822	0.339728	-3.79191	0.00014949	0.00451536			ENSMUSG00000038768	9130409I23Rik	118.148	-1.0116	0.250462	4.03895	5.3690636737871e-05	0.0272251
	ENSMUSG00000113986	Gm31333	59.7755	1.28575	0.328753	-3.911	9.19e-05	0.00315124			ENSMUSG00000042354	Gnl3	536.029	-0.321214	0.0773244	4.15411	3.26553249917148e-05	0.024838
	ENSMUSG00000074794	Arrdc3	2639.52	1.27229	0.360649	-3.52778	0.00041906	0.00914463			ENSMUSG00000042834	Nrep	200.59	-1.54663	0.409583	3.77612	0.000159292	0.0495652
	ENSMUSG00000087579	Hectd2os	137.537	1.24289	0.267332	-4.64925	3.33e-06	0.00023744			ENSMUSG00000045314	Sowahb	182.516	0.646097	0.157839	-4.09339	4.25103118249168e-05	0.0253047
	ENSMUSG00000028712	Cyp4a31	130.923	1.23645	0.313458	-3.94456	7.99e-05	0.00281423			ENSMUSG00000050708	Ftl1	59746.4	-0.461105	0.113733	4.05428	5.02879928085573e-05	0.0272251
	ENSMUSG00000112793	Gm32872	29.7411	1.225	0.379598	-3.22709	0.00125058	0.0207393			ENSMUSG00000052305	Hbb-bs	2058	-2.26653	0.588099	3.854	0.000116204	0.0429704
	ENSMUSG00000042041	2010003K11Rik	158.153	1.21728	0.226333	-5.37826	7.52e-08	1.11e-05			ENSMUSG00000052776	Oas1a	177.409	-1.64166	0.433251	3.78916	0.00015116	0.0489271
	ENSMUSG00000085355	3010003L21Rik	18.6967	1.2065	0.39143	-3.08229	0.00205416	0.029408			ENSMUSG00000053553	3110082I17Rik	100.627	-1.03236	0.237969	4.3382	1.43654529221288e-05	0.0122923
	ENSMUSG00000027827	Kcnab1	14.3992	1.1755	0.392477	-2.99508	0.00274376	0.0356664			ENSMUSG00000062382	Ftl1-ps1	216.879	-0.579235	0.129889	4.45947	8.21626240165979e-06	0.00865299
	ENSMUSG00000031886	Ces2e	6950.37	1.16727	0.125173	-9.32522	1.11e-20	1.57e-16			ENSMUSG00000063229	Ldha	13364.1	0.734864	0.150169	-4.89359	9.90144313994339e-07	0.00193658
	ENSMUSG00000021379	Id4	289.058	1.15358	0.229549	-5.02539	5.02e-07	4.88e-05			ENSMUSG00000064215	Ifi27	3937.16	-0.942038	0.229936	4.09697	4.18601842065248e-05	0.0253047
	ENSMUSG00000024803	Ankrd1	16.8606	1.15243	0.366794	-3.14189	0.00167863	0.0256456			ENSMUSG00000069917	Hba-a2	166.601	-2.15102	0.471185	4.56514	4.99164678169182e-06	0.00683406
	ENSMUSG00000034127	Tspan8	65.1581	1.14605	0.28376	-4.03878	5.37e-05	0.00207299			ENSMUSG00000071551	Akr1c19	1618.3	-1.03191	0.172533	5.98092	2.21884883555155e-09	1.51891297037681e-05
	ENSMUSG00000035372	1810055G02Rik	444.961	1.14538	0.388871	-2.94539	0.00322546	0.0395826			ENSMUSG00000073940	Hbb-bt	271.586	-2.02927	0.452216	4.48739	7.21022038083235e-06	0.00822626
	ENSMUSG00000021850	ccdc198	24.3317	1.14373	0.322637	-3.54496	0.00039268	0.00878087			ENSMUSG00000090264	Eif4ebp3	181.179	-1.42517	0.274634	5.18935	2.11030274846566e-07	0.000577843
	ENSMUSG00000019945	Cabcoco1	36.8311	1.10503	0.297113	-3.71923	0.00019983	0.00546532			ENSMUSG00000097504	4930516B21Rik	58.3652	-1.1388	0.275479	4.1339	3.56658223678107e-05	0.0253047
	ENSMUSG00000035864	Syt1	126.235	1.10089	0.187197	-5.88093	4.08e-09	1.16e-06			ENSMUSG00000115338	Pnp	984.586	0.347486	0.0918046	-3.78507	0.000153668	0.0489271
	ENSMUSG00000044748	Defb1	50.9908	1.09805	0.28769	-3.81679	0.0001352	0.00418855
	ENSMUSG00000055653	Gpc3	31.3536	1.07006	0.315571	-3.39089	0.00069667	0.0134932
	ENSMUSG00000023805	Synj2	75.3943	1.05647	0.30376	-3.47799	0.0005052	0.0104566
	ENSMUSG00000068101	Cenpm	32.4179	1.04105	0.281504	-3.69817	0.00021716	0.00587274
	ENSMUSG00000087132	A930001C03Rik	46.037	1.01962	0.297427	-3.42814	0.00060774	0.0121952
	ENSMUSG00000024155	Meiob	105.954	1.01487	0.166283	-6.10328	1.04e-09	4.42e-07
	ENSMUSG00000022003	Slc25a30	471.319	1.0141	0.322263	-3.14681	0.00165061	0.0253514
	ENSMUSG00000070348	Ccnd1	2219.99	1.01266	0.180895	-5.59804	2.17e-08	3.97e-06
	ENSMUSG00000022096	Hr	45.3768	1.00119	0.319464	-3.13398	0.00172453	0.0260443
	ENSMUSG00000023919	Cenpq	43.3791	0.994378	0.30768	-3.23186	0.00122988	0.0204762
	ENSMUSG00000086610	Gm15408	97.064	0.989713	0.280771	-3.52498	0.00042352	0.00918654
	ENSMUSG00000045394	Epcam	92.7818	0.967071	0.213256	-4.53478	5.77e-06	0.00037078
	ENSMUSG00000108425	Gm44706	64.5523	0.963419	0.279795	-3.44331	0.00057465	0.0116606
	ENSMUSG00000053461	Hhipl2	38.1726	0.962211	0.261289	-3.68256	0.00023091	0.00608516
	ENSMUSG00000026479	Lamc2	39.9735	0.961733	0.309503	-3.10734	0.00188777	0.0277001
	ENSMUSG00000038372	Gmds	52.5519	0.956777	0.228957	-4.17884	2.93e-05	0.0013124
	ENSMUSG00000036206	Sh3bp4	50.2982	0.953844	0.235929	-4.04293	5.28e-05	0.00204716
	ENSMUSG00000052105	Mtcl1	27.5446	0.949298	0.296478	-3.20192	0.00136514	0.0221175
	ENSMUSG00000058258	Idi1	1893.51	0.947493	0.104594	-9.05875	1.32e-19	4.77e-16
	ENSMUSG00000084132	Gm15982	53.1793	0.932384	0.249063	-3.74357	0.00018142	0.00516586
	ENSMUSG00000029304	Spp1	1476	0.930902	0.162045	-5.74471	9.21e-09	1.99e-06
	ENSMUSG00000040978	Gm11992	42.1466	0.924777	0.242839	-3.80819	0.00013999	0.00428183
	ENSMUSG00000037784	Dzip1l	25.4653	0.921723	0.281397	-3.27553	0.00105465	0.0182084
	ENSMUSG00000031271	Serpina7	1008.69	0.92022	0.130233	-7.06593	1.6e-12	1.78e-09
	ENSMUSG00000028238	Atp6v0d2	315.879	0.916592	0.17396	-5.26899	1.37e-07	1.74e-05
	ENSMUSG00000023057	Fabp2	645.663	0.898972	0.173543	-5.18011	2.22e-07	2.55e-05
	ENSMUSG00000031517	Gpm6a	42.4313	0.887049	0.298821	-2.9685	0.00299259	0.0379131
	ENSMUSG00000110353	Gm33543	152.751	0.875949	0.247938	-3.53294	0.00041097	0.00905685
	ENSMUSG00000032715	Trib3	77.0681	0.875517	0.284334	-3.07919	0.00207564	0.0295415
	ENSMUSG00000050069	Grem2	173.718	0.861059	0.272686	-3.15769	0.00159022	0.0247125
	ENSMUSG00000031604	Msmo1	3180.07	0.858351	0.120387	-7.12994	1e-12	1.21e-09
	ENSMUSG00000032898	Fbxo21	1213.05	0.853749	0.145714	-5.85907	4.65e-09	1.27e-06
	ENSMUSG00000027997	Casp6	465.755	0.847461	0.162773	-5.20641	1.93e-07	2.28e-05
	ENSMUSG00000052713	Zfp608	83.4491	0.842529	0.24873	-3.38733	0.00070577	0.0135672
	ENSMUSG00000067144	Slc22a7	468.812	0.838724	0.201893	-4.1543	3.26e-05	0.00143486
	ENSMUSG00000070661	Rnf186	250.353	0.835683	0.126201	-6.62184	3.55e-11	2.95e-08
	ENSMUSG00000027004	Frzb	44.4788	0.823966	0.23005	-3.58168	0.00034139	0.00795369
	ENSMUSG00000040511	Pvr	122.091	0.82162	0.150225	-5.46927	4.52e-08	7.26e-06
	ENSMUSG00000040557	Mettl27	352.834	0.820441	0.135472	-6.05619	1.39e-09	5.47e-07
	ENSMUSG00000113660	Gm5626	54.148	0.819928	0.215283	-3.8086	0.00013976	0.00428183
	ENSMUSG00000117226	Gm31084	35.052	0.816305	0.28141	-2.90077	0.00372249	0.0434681
	ENSMUSG00000031150	Ccdc120	45.7889	0.808632	0.270833	-2.98573	0.00282905	0.0363506
	ENSMUSG00000035878	Hykk	1391.38	0.807344	0.144601	-5.58326	2.36e-08	4.27e-06
	ENSMUSG00000056133	Unc93a2	85.2901	0.806855	0.270331	-2.98469	0.00283862	0.0363765
	ENSMUSG00000031645	F11	1039.41	0.806176	0.14885	-5.41603	6.09e-08	9.21e-06
	ENSMUSG00000029563	Foxp2	63.0682	0.801293	0.246189	-3.25479	0.00113476	0.019202
	ENSMUSG00000018569	Cldn7	39.1307	0.794053	0.261652	-3.03477	0.00240723	0.0329344
	ENSMUSG00000024254	Abcg8	2664.51	0.793618	0.181455	-4.37364	1.22e-05	0.00066213
	ENSMUSG00000028278	Rragd	56.2621	0.793314	0.228622	-3.46997	0.00052051	0.0107582
	ENSMUSG00000040093	Bmf	372.235	0.783681	0.212367	-3.69022	0.00022406	0.00600305
	ENSMUSG00000027296	Itpka	47.8781	0.782634	0.20915	-3.74197	0.00018259	0.00517968
	ENSMUSG00000027318	Adam33	92.3637	0.780415	0.224969	-3.46899	0.00052242	0.0107822
	ENSMUSG00000022528	Hes1	430.467	0.780338	0.177148	-4.40502	1.06e-05	0.00059269
	ENSMUSG00000103711	Tstd1	453.94	0.780143	0.149728	-5.21039	1.88e-07	2.25e-05
	ENSMUSG00000087241	Gm11844	106.515	0.778951	0.171718	-4.53621	5.73e-06	0.00036992
	ENSMUSG00000021795	Sftpd	49.779	0.77616	0.247104	-3.14103	0.00168356	0.0256939
	ENSMUSG00000030725	Lipt2	155.968	0.769143	0.269913	-2.8496	0.0043774	0.0486423
	ENSMUSG00000055782	Abcd2	2306.63	0.763929	0.126239	-6.05146	1.44e-09	5.47e-07
	ENSMUSG00000027315	Spint1	39.1789	0.762245	0.253114	-3.01147	0.00259984	0.0346358
	ENSMUSG00000003534	Ddr1	117.869	0.760801	0.206986	-3.67562	0.00023727	0.00617414
	ENSMUSG00000034837	Gnat1	912.797	0.754997	0.194358	-3.88457	0.00010251	0.00339394
	ENSMUSG00000063929	Cyp4a32	186.011	0.748101	0.224843	-3.32721	0.0008772	0.0160041
	ENSMUSG00000056148	Rdh9	149.321	0.747081	0.253109	-2.95161	0.0031612	0.0390908
	ENSMUSG00000109089	4833411C07Rik	151.324	0.745456	0.186308	-4.0012	6.3e-05	0.00235606
	ENSMUSG00000024580	Grpel2	1249.23	0.743399	0.146586	-5.07142	3.95e-07	4.05e-05
	ENSMUSG00000036136	Fam110c	56.5925	0.741393	0.225575	-3.28668	0.00101376	0.0177999
	ENSMUSG00000093930	Hmgcs1	9328.34	0.736929	0.0945992	-7.79001	6.7e-15	1.62e-11
	ENSMUSG00000086040	Wipf3	202.795	0.733229	0.178554	-4.10648	4.02e-05	0.00165595
	ENSMUSG00000066072	Cyp4a10	4569.55	0.729754	0.07886	-9.25379	2.17e-20	1.57e-16
	ENSMUSG00000030208	Emp1	64.9368	0.729668	0.213479	-3.41799	0.00063086	0.0125331
	ENSMUSG00000027360	Hdc	166.616	0.727942	0.215	-3.38577	0.00070978	0.0135835
	ENSMUSG00000042589	Cux2	2600.6	0.726786	0.206781	-3.51475	0.00044016	0.00944847
	ENSMUSG00000053964	Lgals4	311.213	0.722656	0.197799	-3.65349	0.0002587	0.00652058
	ENSMUSG00000021208	Ifi27l2b	306.952	0.722371	0.122486	-5.89759	3.69e-09	1.11e-06
	ENSMUSG00000028716	Pdzk1ip1	141.649	0.71823	0.207417	-3.46274	0.00053471	0.010989
	ENSMUSG00000014329	Bicc1	161.784	0.717732	0.168535	-4.25865	2.06e-05	0.00100525
	ENSMUSG00000101537	Gm29571	54.0688	0.716658	0.224246	-3.19586	0.00139414	0.0224377
	ENSMUSG00000001467	Cyp51	5149.94	0.715594	0.102488	-6.98221	2.91e-12	3e-09
	ENSMUSG00000038541	Srd5a2	58.3282	0.708817	0.200395	-3.53709	0.00040456	0.00896398
	ENSMUSG00000024900	Cpt1a	5690.32	0.70744	0.146049	-4.84384	1.27e-06	0.00010555
	ENSMUSG00000020381	Mrnip	89.9751	0.703956	0.176684	-3.98426	6.77e-05	0.00247425
	ENSMUSG00000034463	Scara3	155.484	0.70228	0.179944	-3.90277	9.51e-05	0.0032002
	ENSMUSG00000030643	Rab30	243.346	0.701552	0.212373	-3.3034	0.00095521	0.0170196
	ENSMUSG00000039221	Rpl22l1	380.25	0.700789	0.118798	-5.89901	3.66e-09	1.11e-06
	ENSMUSG00000045211	Nudt18	292.039	0.697386	0.21072	-3.30953	0.00093452	0.0167541
	ENSMUSG00000037440	Vnn1	811.217	0.696398	0.211907	-3.28634	0.00101499	0.0177999
	ENSMUSG00000091867	Cyp2a22	3980.45	0.688237	0.192779	-3.57009	0.00035686	0.0081823
	ENSMUSG00000112774	Gm36041	208.293	0.688148	0.234702	-2.932	0.00336783	0.0407224
	ENSMUSG00000033105	Lss	2773.62	0.687022	0.124561	-5.51555	3.48e-08	5.78e-06
	ENSMUSG00000022364	Tbc1d31	171.593	0.68599	0.148868	-4.60805	4.06e-06	0.0002787
	ENSMUSG00000031561	Tenm3	630.155	0.684499	0.109683	-6.24068	4.36e-10	2.17e-07
	ENSMUSG00000041135	Ripk2	134.29	0.67682	0.19102	-3.54319	0.00039532	0.00882231
	ENSMUSG00000026675	Hsd17b7	1602.45	0.675526	0.123452	-5.47197	4.45e-08	7.23e-06
	ENSMUSG00000026840	Lamc3	163.14	0.673229	0.217844	-3.09042	0.00199877	0.0288605
	ENSMUSG00000041773	Enc1	218.725	0.671855	0.151063	-4.44751	8.69e-06	0.00050476
	ENSMUSG00000020653	Klf11	361.94	0.670845	0.203781	-3.29199	0.0009948	0.0175735
	ENSMUSG00000048911	Rnf24	215.077	0.670759	0.185867	-3.60881	0.00030761	0.0073199
	ENSMUSG00000054894	Dmac2l	75.206	0.669789	0.215492	-3.10818	0.00188242	0.0277001
	ENSMUSG00000021273	Fdft1	4138.83	0.668882	0.0732887	-9.12666	7.06e-20	3.41e-16
	ENSMUSG00000025017	Pik3ap1	1984.98	0.667098	0.124417	-5.36179	8.24e-08	1.18e-05
	ENSMUSG00000003355	Fkbp11	83.5609	0.666715	0.193079	-3.45308	0.00055423	0.0112938
	ENSMUSG00000032633	Flcn	1020.18	0.664184	0.177768	-3.73623	0.0001868	0.00526827
	ENSMUSG00000047963	Stbd1	1472.19	0.662785	0.125354	-5.28731	1.24e-07	1.65e-05
	ENSMUSG00000025003	Cyp2c39	242.699	0.660986	0.159145	-4.15335	3.28e-05	0.00143647
	ENSMUSG00000101514	Gm5524	255.598	0.659076	0.142317	-4.63104	3.64e-06	0.00025553
	ENSMUSG00000044197	Gpr146	1105.18	0.65871	0.133933	-4.91822	8.73e-07	7.61e-05
	ENSMUSG00000033377	Palmd	835.22	0.657815	0.128862	-5.10482	3.31e-07	3.49e-05
	ENSMUSG00000049685	Cyp2g1	186.63	0.655989	0.192876	-3.4011	0.00067116	0.0131399
	ENSMUSG00000045435	Tmem60	156.443	0.655333	0.118266	-5.54119	3e-08	5.11e-06
	ENSMUSG00000060548	Tnfrsf19	202.491	0.655296	0.17839	-3.67339	0.00023936	0.00620628
	ENSMUSG00000034780	B3galt1	220.151	0.654167	0.215445	-3.03635	0.00239462	0.032808
	ENSMUSG00000022223	Sdr39u1	62.1836	0.650698	0.199056	-3.26893	0.00107956	0.0184405
	ENSMUSG00000111923	Gm34777	58.9411	0.648447	0.224812	-2.88439	0.00392173	0.045304
	ENSMUSG00000100094	1810008I18Rik	1988.55	0.643197	0.0817414	-7.86868	3.58e-15	1.04e-11
	ENSMUSG00000006576	Slc4a3	50.6713	0.643014	0.207718	-3.09562	0.00196405	0.02853
	ENSMUSG00000067586	S1pr3	48.5701	0.640341	0.218703	-2.92791	0.00341251	0.0410409
	ENSMUSG00000042647	Acad12	224.202	0.639588	0.108946	-5.87067	4.34e-09	1.21e-06
	ENSMUSG00000027340	Slc23a2	471.323	0.638577	0.178422	-3.57903	0.00034488	0.00800912
	ENSMUSG00000062901	Klhl24	1081.38	0.637308	0.172847	-3.68712	0.00022681	0.00605438
	ENSMUSG00000062624	Cyp2c67	1582.16	0.636507	0.120668	-5.27487	1.33e-07	1.73e-05
	ENSMUSG00000033318	Gstt2	1121.28	0.634674	0.181544	-3.49598	0.00047233	0.00988959
	ENSMUSG00000024665	Fads2	14759.7	0.634563	0.102753	-6.17563	6.59e-10	3.08e-07
	ENSMUSG00000033618	Map3k13	420.123	0.634438	0.100748	-6.29727	3.03e-10	1.59e-07
	ENSMUSG00000050390	C77080	2223.37	0.631343	0.141683	-4.45601	8.35e-06	0.00049107
	ENSMUSG00000031349	Nsdhl	1870.43	0.629275	0.090858	-6.92592	4.33e-12	4.18e-09
	ENSMUSG00000071633	Gm4952	1728.55	0.625525	0.160325	-3.90161	9.56e-05	0.0032002
	ENSMUSG00000047496	Rnf152	404.756	0.625303	0.14958	-4.18039	2.91e-05	0.00131164
	ENSMUSG00000037003	Tns2	1618.16	0.623541	0.183059	-3.40624	0.00065865	0.0129475
	ENSMUSG00000029763	Exoc4	345.363	0.620555	0.191763	-3.23605	0.00121196	0.0202478
	ENSMUSG00000028195	Ccn1	299.973	0.617254	0.190043	-3.24798	0.00116229	0.0195931
	ENSMUSG00000051579	Tceal8	228.509	0.61609	0.129342	-4.76328	1.9e-06	0.00014977
	ENSMUSG00000044042	Fmn1	230.392	0.61537	0.160875	-3.82514	0.0001307	0.00408411
	ENSMUSG00000097730	Gm26588	187.84	0.612667	0.16272	-3.76516	0.00016644	0.00487463
	ENSMUSG00000035105	Egln3	373.102	0.610632	0.214505	-2.8467	0.00441752	0.0489002
	ENSMUSG00000045441	Gprin3	214.337	0.609496	0.144771	-4.21006	2.55e-05	0.00118388
	ENSMUSG00000097762	4732463B04Rik	109.133	0.607865	0.198817	-3.05741	0.00223261	0.0312695
	ENSMUSG00000026970	Rbms1	886.697	0.607677	0.105495	-5.76022	8.4e-09	1.9e-06
	ENSMUSG00000004085	Map3k20	283.035	0.605308	0.137528	-4.40134	1.08e-05	0.00059636
	ENSMUSG00000021638	Ocln	543.244	0.60471	0.113415	-5.33184	9.72e-08	1.34e-05
	ENSMUSG00000025006	Sorbs1	335.628	0.599878	0.153715	-3.90254	9.52e-05	0.0032002
	ENSMUSG00000064294	Aox3	4543.9	0.597104	0.110364	-5.41032	6.29e-08	9.38e-06
	ENSMUSG00000026575	Nme7	94.2683	0.590401	0.180576	-3.26954	0.00107723	0.0184225
	ENSMUSG00000065952	C330021F23Rik	139.577	0.590303	0.178774	-3.30195	0.00096015	0.0170866
	ENSMUSG00000116993	Gm32461	82.8284	0.589902	0.156545	-3.76825	0.00016439	0.00484012
	ENSMUSG00000038415	Foxq1	649.936	0.589712	0.196853	-2.9957	0.00273812	0.0356251
	ENSMUSG00000036833	Pnpla7	1924.53	0.588973	0.0987943	-5.96161	2.5e-09	8.63e-07
	ENSMUSG00000063455	D630045J12Rik	135.09	0.58743	0.182678	-3.21566	0.00130145	0.0212761
	ENSMUSG00000046598	Bdh1	4717.46	0.586118	0.130678	-4.48522	7.28e-06	0.00044093
	ENSMUSG00000029269	Sult1b1	297.748	0.583751	0.121852	-4.79064	1.66e-06	0.00013363
	ENSMUSG00000058454	Dhcr7	3496.76	0.573486	0.112362	-5.10393	3.33e-07	3.49e-05
	ENSMUSG00000049044	Rapgef4	2511	0.572881	0.174083	-3.29086	0.00099883	0.0175804
	ENSMUSG00000039530	Tusc3	86.8426	0.570969	0.183125	-3.11792	0.00182133	0.0271941
	ENSMUSG00000021091	Serpina3n	8373.86	0.569812	0.17979	-3.16932	0.00152797	0.0240551
	ENSMUSG00000029189	Sel1l3	211.447	0.568419	0.142566	-3.98705	6.69e-05	0.00245956
	ENSMUSG00000021252	Erg28	1690.91	0.568337	0.115511	-4.92022	8.64e-07	7.61e-05
	ENSMUSG00000116508	Gm49463	113.851	0.567555	0.180829	-3.13863	0.00169739	0.0257781
	ENSMUSG00000024413	Npc1	2786.25	0.566254	0.159673	-3.54633	0.00039064	0.00877635
	ENSMUSG00000021990	Spata13	1017.01	0.565388	0.0731995	-7.72392	1.13e-14	2.04e-11
	ENSMUSG00000026888	Grb14	1009.13	0.564425	0.0852999	-6.61695	3.67e-11	2.95e-08
	ENSMUSG00000066441	Rdh11	2509.64	0.56333	0.137604	-4.09386	4.24e-05	0.00174374
	ENSMUSG00000058216	Gstp3	674.628	0.561752	0.0867741	-6.47372	9.56e-11	6.29e-08
	ENSMUSG00000024785	Rcl1	2261.19	0.558994	0.139831	-3.99763	6.4e-05	0.00237959
	ENSMUSG00000021699	Pde4d	73.8967	0.556835	0.180912	-3.07793	0.00208445	0.0295955
	ENSMUSG00000029185	Fam114a1	427.451	0.556183	0.136535	-4.07357	4.63e-05	0.00185038
	ENSMUSG00000048856	Slc25a47	8034.56	0.554321	0.17497	-3.1681	0.00153441	0.0241303
	ENSMUSG00000030237	Slco1a4	3131.31	0.552134	0.167419	-3.29792	0.00097405	0.0172915
	ENSMUSG00000069601	Ank3	375.132	0.550737	0.166645	-3.30485	0.00095027	0.0169525
	ENSMUSG00000041939	Mvk	571.765	0.548702	0.110265	-4.97622	6.48e-07	5.94e-05
	ENSMUSG00000095385	D630033O11Rik	67.5522	0.54334	0.188045	-2.88941	0.00385969	0.0446735
	ENSMUSG00000002992	Apoc2	119.921	0.542642	0.160422	-3.3826	0.00071803	0.013705
	ENSMUSG00000040663	Clcf1	83.7897	0.539277	0.188349	-2.86317	0.00419422	0.0474525
	ENSMUSG00000044469	Tnfaip8l1	516.387	0.538614	0.171185	-3.14638	0.00165305	0.025362
	ENSMUSG00000021973	Micu2	792.656	0.535021	0.0868899	-6.15746	7.39e-10	3.34e-07
	ENSMUSG00000090306	Adh6-ps1	114.976	0.533047	0.182751	-2.91679	0.00353655	0.0422516
	ENSMUSG00000017868	Sgk2	1289.59	0.531306	0.147834	-3.59392	0.00032574	0.00766297
	ENSMUSG00000041351	Rap1gap	174.425	0.527729	0.139267	-3.78934	0.00015105	0.00453397
	ENSMUSG00000020326	Ccng1	719.649	0.527038	0.184822	-2.85159	0.00435006	0.0485248
	ENSMUSG00000020034	Tcp11l2	578.755	0.52667	0.173674	-3.03253	0.00242515	0.0330698
	ENSMUSG00000097203	4732419C18Rik	216.444	0.525824	0.1144	-4.59638	4.3e-06	0.00029201
	ENSMUSG00000028385	Snx30	234.895	0.525265	0.105082	-4.99861	5.77e-07	5.46e-05
	ENSMUSG00000059586	Nsmce2	124.433	0.522458	0.140705	-3.71314	0.0002047	0.00556694
	ENSMUSG00000028479	Gne	3522.23	0.521846	0.162252	-3.21627	0.00129871	0.0212553
	ENSMUSG00000091337	Eid1	93.1251	0.521229	0.172206	-3.02679	0.00247168	0.0334764
	ENSMUSG00000032078	Zpr1	1765.28	0.52032	0.143447	-3.62727	0.00028644	0.00698847
	ENSMUSG00000036775	Decr2	4374.97	0.519526	0.0873166	-5.94991	2.68e-09	9.03e-07
	ENSMUSG00000025429	Pstpip2	587.285	0.519185	0.168039	-3.08967	0.00200381	0.0289043
	ENSMUSG00000042476	Abcb4	4802.08	0.518859	0.0924658	-5.61137	2.01e-08	3.82e-06
	ENSMUSG00000000078	Klf6	306.394	0.51512	0.10155	-5.07258	3.92e-07	4.05e-05
	ENSMUSG00000030750	Nsmce1	169.185	0.510895	0.123125	-4.1494	3.33e-05	0.00145706
	ENSMUSG00000067219	Nipal1	794.543	0.507404	0.15058	-3.36965	0.00075264	0.0141601
	ENSMUSG00000026594	Ralgps2	432.92	0.507312	0.0985846	-5.14596	2.66e-07	2.96e-05
	ENSMUSG00000059554	Ccdc28a	215.384	0.50546	0.122042	-4.1417	3.45e-05	0.0014978
	ENSMUSG00000005397	Nid1	689.858	0.505388	0.155404	-3.25208	0.00114564	0.0193408
	ENSMUSG00000031360	Ctps2	231.239	0.504859	0.10265	-4.91826	8.73e-07	7.61e-05
	ENSMUSG00000020472	Zkscan17	528.643	0.504599	0.0906314	-5.5676	2.58e-08	4.56e-06
	ENSMUSG00000022636	Alcam	1168.33	0.503828	0.102142	-4.93264	8.11e-07	7.25e-05
	ENSMUSG00000038831	Ralgps1	160.114	0.50303	0.169196	-2.97306	0.00294847	0.0375064
	ENSMUSG00000034007	Scaper	93.8264	0.502264	0.159125	-3.1564	0.00159728	0.0247955
	ENSMUSG00000047228	A2ml1	217.984	0.502095	0.175681	-2.858	0.00426322	0.0479629
	ENSMUSG00000008090	Fgfrl1	991.97	0.500986	0.126703	-3.95401	7.69e-05	0.00273988
	ENSMUSG00000022747	St3gal6	432.062	0.500012	0.152638	-3.2758	0.00105364	0.0182084
	ENSMUSG00000026272	Agxt	8172.09	0.497986	0.160228	-3.10798	0.0018837	0.0277001
	ENSMUSG00000021364	Elovl2	11946	0.497978	0.0899362	-5.53701	3.08e-08	5.18e-06
	ENSMUSG00000028224	Nbn	298.456	0.494783	0.101648	-4.86763	1.13e-06	9.61e-05
	ENSMUSG00000066440	Zfyve26	719.399	0.493405	0.0950814	-5.18929	2.11e-07	2.44e-05
	ENSMUSG00000016487	Ppfibp1	667.021	0.492377	0.09849	-4.99926	5.76e-07	5.46e-05
	ENSMUSG00000022994	Adcy6	734.579	0.492135	0.12212	-4.02995	5.58e-05	0.00214101
	ENSMUSG00000027762	Sucnr1	912.996	0.490682	0.127626	-3.84467	0.00012071	0.00384689
	ENSMUSG00000020620	Abca8b	1427.99	0.490584	0.107506	-4.5633	5.04e-06	0.00033116
	ENSMUSG00000010755	Cars	885.934	0.48835	0.148629	-3.28571	0.00101727	0.0178183
	ENSMUSG00000024070	Prkd3	2975.78	0.488089	0.0939381	-5.19586	2.04e-07	2.39e-05
	ENSMUSG00000000168	Dlat	1892	0.487876	0.107968	-4.51871	6.22e-06	0.00039138
	ENSMUSG00000024896	Minpp1	961.055	0.487776	0.110229	-4.42512	9.64e-06	0.00054688
	ENSMUSG00000021636	Marveld2	308.146	0.485573	0.107679	-4.50944	6.5e-06	0.00040534
	ENSMUSG00000028443	Nudt2	173.072	0.484925	0.125925	-3.85091	0.00011768	0.00378351
	ENSMUSG00000031796	Cfap20	556.711	0.481234	0.0942283	-5.1071	3.27e-07	3.48e-05
	ENSMUSG00000061288	Taok3	1452.53	0.477014	0.0922867	-5.16882	2.36e-07	2.68e-05
	ENSMUSG00000020021	Fgd6	858.873	0.475032	0.135056	-3.5173	0.00043597	0.00937457
	ENSMUSG00000035992	Fnip1	537.641	0.474909	0.120812	-3.93099	8.46e-05	0.00292113
	ENSMUSG00000056131	Pgm3	163.48	0.474328	0.158203	-2.99822	0.00271564	0.0354281
	ENSMUSG00000031337	Mtm1	221.452	0.473395	0.108344	-4.36935	1.25e-05	0.00067274
	ENSMUSG00000021417	Eci2	3339.17	0.470521	0.117338	-4.00997	6.07e-05	0.00229029
	ENSMUSG00000059743	Fdps	5468.87	0.47	0.0994212	-4.72736	2.27e-06	0.0001723
	ENSMUSG00000025764	Jade1	656.134	0.468864	0.148318	-3.16121	0.00157116	0.0245216
	ENSMUSG00000026692	Fmo4	494.625	0.468547	0.109906	-4.26315	2.02e-05	0.00098857
	ENSMUSG00000087380	2210408F21Rik	162.716	0.468389	0.15898	-2.94621	0.00321692	0.0395769
	ENSMUSG00000036534	Slc38a7	751.066	0.467417	0.103375	-4.52156	6.14e-06	0.00038784
	ENSMUSG00000023832	Acat2	2406.98	0.467172	0.123716	-3.77615	0.00015927	0.00472192
	ENSMUSG00000027690	Slc2a2	7606.21	0.466715	0.134147	-3.47914	0.00050303	0.0104267
	ENSMUSG00000028189	Ctbs	231.467	0.46589	0.133787	-3.48232	0.00049708	0.0103182
	ENSMUSG00000031853	Map3k21	188.623	0.465359	0.136945	-3.39816	0.00067842	0.0132461
	ENSMUSG00000032641	Gpr19	83.2232	0.464839	0.162998	-2.8518	0.00434722	0.0485248
	ENSMUSG00000118168	Gm36419	395.625	0.462584	0.146182	-3.16445	0.00155377	0.0243134
	ENSMUSG00000039901	Armh3	203.055	0.461606	0.131728	-3.50423	0.00045792	0.00972866
	ENSMUSG00000115100	Gm34934	129.08	0.460704	0.130985	-3.51723	0.00043607	0.00937457
	ENSMUSG00000006445	Epha2	526.165	0.460677	0.161436	-2.85363	0.0043223	0.0484072
	ENSMUSG00000018143	Mafk	404.207	0.45781	0.115396	-3.96728	7.27e-05	0.00262294
	ENSMUSG00000062410	Hsd3b3	974.524	0.45378	0.0921379	-4.92501	8.44e-07	7.49e-05
	ENSMUSG00000032028	Nxpe2	486.649	0.451644	0.109914	-4.10905	3.97e-05	0.00164225
	ENSMUSG00000002409	Dyrk1b	414.205	0.449246	0.144119	-3.11718	0.0018259	0.0272341
	ENSMUSG00000001700	Gramd3	894.335	0.448433	0.104609	-4.28677	1.81e-05	0.00091389
	ENSMUSG00000029735	Tpk1	243.704	0.446454	0.117886	-3.78716	0.00015238	0.00455855
	ENSMUSG00000050931	Sgms2	1080.91	0.444583	0.122668	-3.62428	0.00028976	0.00702227
	ENSMUSG00000079045	Prox1os	139.723	0.443459	0.13054	-3.39711	0.00068101	0.0132787
	ENSMUSG00000030421	Uri1	583.719	0.442289	0.0952914	-4.64143	3.46e-06	0.00024539
	ENSMUSG00000058756	Thra	441.474	0.441284	0.117348	-3.76049	0.00016958	0.0049367
	ENSMUSG00000020605	Hs1bp3	307.269	0.441223	0.120319	-3.66711	0.00024531	0.00630677
	ENSMUSG00000034480	Diaph2	205.524	0.438992	0.131373	-3.34156	0.00083308	0.0154324
	ENSMUSG00000038368	Focad	210.993	0.438559	0.117476	-3.73318	0.00018908	0.00530487
	ENSMUSG00000039382	Wdr45	723.061	0.437272	0.111993	-3.90447	9.44e-05	0.0032002
	ENSMUSG00000032754	Slc8b1	1624.47	0.433933	0.150623	-2.88093	0.00396502	0.0455646
	ENSMUSG00000074170	Plekhf1	286.076	0.432829	0.151011	-2.86621	0.00415413	0.0472582
	ENSMUSG00000019952	Poc1b	114.214	0.43204	0.145083	-2.97789	0.0029024	0.03703
	ENSMUSG00000023055	Calcoco1	853.232	0.4305	0.121203	-3.5519	0.00038247	0.00868682
	ENSMUSG00000018339	Gpx3	321.252	0.430025	0.150314	-2.86084	0.0042252	0.0476463
	ENSMUSG00000030161	Gabarapl1	5881.77	0.429853	0.135469	-3.17307	0.00150836	0.0238502
	ENSMUSG00000003814	Calr	15902.6	0.428733	0.11427	-3.75194	0.00017547	0.00506731
	ENSMUSG00000026988	Wdsub1	106.863	0.428415	0.149924	-2.85756	0.00426917	0.0479926
	ENSMUSG00000041769	Ppp2r2d	643.057	0.427429	0.121717	-3.51166	0.00044531	0.00953076
	ENSMUSG00000039865	Slc44a3	151.746	0.426289	0.139832	-3.04859	0.00229919	0.0318933
	ENSMUSG00000021097	Clmn	2296.73	0.424496	0.148935	-2.85021	0.00436905	0.0486287
	ENSMUSG00000049115	Agtr1a	1870.77	0.424138	0.0846936	-5.00791	5.5e-07	5.31e-05
	ENSMUSG00000031521	Aga	343.282	0.423943	0.143316	-2.9581	0.00309538	0.038677
	ENSMUSG00000024378	Stard4	2326.93	0.422074	0.102487	-4.11834	3.82e-05	0.00160691
	ENSMUSG00000021814	Anxa7	1839.78	0.421276	0.10714	-3.932	8.42e-05	0.00291582
	ENSMUSG00000039960	Rhou	2187.68	0.419252	0.109391	-3.83259	0.0001268	0.00397947
	ENSMUSG00000067889	Sptbn2	2144.28	0.418891	0.0783507	-5.34636	8.97e-08	1.26e-05
	ENSMUSG00000036492	Rnf39	242.474	0.418839	0.13843	-3.02563	0.00248118	0.0335243
	ENSMUSG00000024084	Qpct	349.414	0.417993	0.137936	-3.03035	0.00244273	0.0331533
	ENSMUSG00000063354	Slc39a4	1762.13	0.417553	0.113266	-3.68648	0.00022737	0.00605826
	ENSMUSG00000027803	Wwtr1	320.365	0.417419	0.141146	-2.95735	0.00310293	0.038677
	ENSMUSG00000022770	Dlg1	949.869	0.415931	0.0880385	-4.72442	2.31e-06	0.0001739
	ENSMUSG00000040918	Slc19a2	2966.97	0.414896	0.11311	-3.66807	0.00024439	0.00630271
	ENSMUSG00000039114	Nrn1	8457.17	0.41389	0.0647782	-6.38935	1.67e-10	9.27e-08
	ENSMUSG00000021537	Cetn3	278.021	0.413825	0.11714	-3.53274	0.00041128	0.00905685
	ENSMUSG00000015165	Hnrnpl	2597.01	0.413668	0.0717043	-5.76908	7.97e-09	1.85e-06
	ENSMUSG00000018166	Erbb3	3027.11	0.413068	0.109157	-3.78415	0.00015423	0.0046009
	ENSMUSG00000032064	Dixdc1	622.353	0.412247	0.107	-3.85279	0.00011678	0.00377129
	ENSMUSG00000021687	Scamp1	648.71	0.410358	0.0895156	-4.58421	4.56e-06	0.00030809
	ENSMUSG00000020553	Pctp	2646.45	0.41011	0.100514	-4.08013	4.5e-05	0.00181902
	ENSMUSG00000037938	Chchd5	250.905	0.409931	0.108057	-3.79366	0.00014844	0.00449297
	ENSMUSG00000007812	Zfp655	492.134	0.409103	0.13608	-3.00634	0.00264413	0.0350104
	ENSMUSG00000052392	Acot4	3165.01	0.409098	0.134957	-3.03131	0.00243495	0.0331196
	ENSMUSG00000026766	Mmadhc	1160.45	0.408697	0.0842796	-4.8493	1.24e-06	0.00010362
	ENSMUSG00000040139	9430038I01Rik	193.445	0.407658	0.131001	-3.11187	0.00185905	0.0275282
	ENSMUSG00000036687	Tmem184a	432.898	0.407168	0.095987	-4.2419	2.22e-05	0.00105479
	ENSMUSG00000025509	Pnpla2	1344.75	0.40641	0.122619	-3.31442	0.00091833	0.0165048
	ENSMUSG00000029664	Tfpi2	1079.96	0.40571	0.076046	-5.33506	9.55e-08	1.33e-05
	ENSMUSG00000035666	Gtf3c4	385.466	0.399253	0.0923662	-4.3225	1.54e-05	0.00080578
	ENSMUSG00000031889	D230025D16Rik	1106.36	0.398504	0.125049	-3.1868	0.00143858	0.0229475
	ENSMUSG00000038527	C1rl	3069.76	0.39689	0.0861863	-4.60503	4.12e-06	0.00028145
	ENSMUSG00000004633	Chn2	843.91	0.396065	0.101458	-3.90374	9.47e-05	0.0032002
	ENSMUSG00000033159	Cnppd1	1402.03	0.395411	0.129675	-3.04924	0.0022942	0.0318546
	ENSMUSG00000024331	Dsc2	1164.04	0.393678	0.0985629	-3.99418	6.49e-05	0.00240834
	ENSMUSG00000025512	Chid1	481.165	0.389139	0.128743	-3.02261	0.00250607	0.0337282
	ENSMUSG00000026273	Mterf4	215.888	0.389105	0.125478	-3.10099	0.00192874	0.0281017
	ENSMUSG00000022295	Atp6v1c1	597.325	0.388822	0.0800969	-4.85439	1.21e-06	0.00010217
	ENSMUSG00000042705	Commd10	211.704	0.388259	0.107209	-3.62151	0.00029289	0.00708605
	ENSMUSG00000029761	Cald1	4955.93	0.385622	0.0890255	-4.33159	1.48e-05	0.00078454
	ENSMUSG00000027589	Pcmtd2	763.289	0.385032	0.115381	-3.33706	0.0008467	0.0155853
	ENSMUSG00000056493	Foxk1	666.619	0.381158	0.109293	-3.4875	0.00048755	0.0101349
	ENSMUSG00000032204	Aqp9	7225.58	0.380728	0.0936194	-4.06677	4.77e-05	0.00188955
	ENSMUSG00000092545	Gm20319	564.431	0.380262	0.124527	-3.05364	0.00226086	0.0315562
	ENSMUSG00000036611	Eepd1	543.075	0.379945	0.106883	-3.55477	0.0003783	0.00863296
	ENSMUSG00000026687	Aldh9a1	6579.38	0.379828	0.0645519	-5.88407	4e-09	1.16e-06
	ENSMUSG00000048371	Pdp2	719.142	0.379271	0.130246	-2.91197	0.0035916	0.0426278
	ENSMUSG00000009035	Tmem184b	886.158	0.379084	0.0971481	-3.90212	9.54e-05	0.0032002
	ENSMUSG00000034867	Ankrd27	652.062	0.37893	0.0967042	-3.91845	8.91e-05	0.0030678
	ENSMUSG00000025194	Abcc2	10426.2	0.378902	0.119455	-3.17192	0.00151433	0.0238923
	ENSMUSG00000023045	Soat2	1787.89	0.37883	0.0983529	-3.85174	0.00011728	0.00377915
	ENSMUSG00000028654	Mycl	396.888	0.37855	0.124891	-3.03105	0.00243701	0.0331196
	ENSMUSG00000042305	Tmem183a	2292.5	0.377623	0.0746322	-5.05979	4.2e-07	4.25e-05
	ENSMUSG00000027261	Hao1	2484.29	0.376144	0.0926768	-4.05866	4.94e-05	0.00194358
	ENSMUSG00000006517	Mvd	1132.15	0.375706	0.0853522	-4.40183	1.07e-05	0.00059636
	ENSMUSG00000028423	Nfx1	1110.75	0.375117	0.106402	-3.52546	0.00042275	0.00918372
	ENSMUSG00000092981	Mir5125	223.69	0.374807	0.130781	-2.86591	0.00415812	0.0472582
	ENSMUSG00000028517	Plpp3	3807.18	0.374807	0.0951749	-3.93808	8.21e-05	0.0028736
	ENSMUSG00000029859	Epha1	954.672	0.37399	0.122079	-3.06351	0.00218759	0.0306985
	ENSMUSG00000010663	Fads1	18035.5	0.373772	0.0934079	-4.0015	6.29e-05	0.00235606
	ENSMUSG00000029833	Trim24	1519.13	0.372364	0.0997488	-3.73302	0.0001892	0.00530487
	ENSMUSG00000039202	Abhd2	5670.21	0.371657	0.12913	-2.87815	0.00400013	0.0458588
	ENSMUSG00000032485	Scap	3652.91	0.371216	0.108857	-3.41014	0.0006493	0.0127811
	ENSMUSG00000029669	Tspan12	2538.07	0.370699	0.091445	-4.05379	5.04e-05	0.00197053
	ENSMUSG00000033610	Pank1	4318.58	0.370024	0.122394	-3.02322	0.00250102	0.0337229
	ENSMUSG00000038520	Tbc1d17	897.424	0.369752	0.0786281	-4.70254	2.57e-06	0.00018967
	ENSMUSG00000024354	Slc23a1	1740.84	0.367916	0.100422	-3.66369	0.00024861	0.00635926
	ENSMUSG00000022587	Ly6e	10145.2	0.365659	0.118757	-3.07906	0.00207656	0.0295415
	ENSMUSG00000019806	Aig1	387.763	0.364959	0.0950133	-3.84113	0.00012247	0.00388568
	ENSMUSG00000033102	Cdc14b	623.756	0.364865	0.120797	-3.02049	0.00252369	0.0338708
	ENSMUSG00000006850	Tmco6	258.976	0.364792	0.115336	-3.16286	0.00156228	0.0244094
	ENSMUSG00000067813	Xkr9	237.383	0.363668	0.11841	-3.07127	0.00213152	0.0301455
	ENSMUSG00000030313	Dennd5b	1698.47	0.36251	0.107451	-3.37373	0.00074158	0.0139884
	ENSMUSG00000031371	Haus7	249.55	0.361421	0.126311	-2.86136	0.00421834	0.0476463
	ENSMUSG00000020300	Cpeb4	1016.58	0.360081	0.124406	-2.89441	0.00379875	0.0440035
	ENSMUSG00000030067	Foxp1	389.006	0.359602	0.102466	-3.50949	0.00044897	0.00958077
	ENSMUSG00000002996	Hbp1	795.926	0.358893	0.104835	-3.42339	0.00061844	0.0123586
	ENSMUSG00000058997	Vwa8	2766.56	0.358206	0.0861351	-4.15865	3.2e-05	0.00141212
	ENSMUSG00000026383	Epb41l5	968.173	0.355224	0.0824041	-4.31076	1.63e-05	0.00083769
	ENSMUSG00000046985	Tapt1	1399.81	0.354533	0.0661053	-5.36315	8.18e-08	1.18e-05
	ENSMUSG00000021282	Eif5	4386.32	0.353962	0.0859227	-4.11954	3.8e-05	0.00160691
	ENSMUSG00000022351	Sqle	2965.26	0.353931	0.0998003	-3.54639	0.00039054	0.00877635
	ENSMUSG00000028381	Ugcg	592.35	0.351934	0.093916	-3.74733	0.00017873	0.00510024
	ENSMUSG00000029233	Srd5a3	223.298	0.351861	0.123463	-2.84993	0.00437282	0.0486287
	ENSMUSG00000030494	Rhpn2	458.924	0.351456	0.094465	-3.72049	0.00019884	0.00545876
	ENSMUSG00000024384	Iws1	495.465	0.351009	0.103871	-3.37926	0.0007268	0.0138152
	ENSMUSG00000022707	Gbe1	2644.72	0.350838	0.091877	-3.81856	0.00013423	0.00417718
	ENSMUSG00000029999	Tgfa	352.814	0.350501	0.118281	-2.96328	0.0030438	0.0383043
	ENSMUSG00000060613	Cyp2c70	15881.2	0.349383	0.104085	-3.3567	0.0007888	0.0147828
	ENSMUSG00000030423	Pop4	224.1	0.348555	0.109065	-3.19585	0.00139422	0.0224377
	ENSMUSG00000054474	Thnsl2	1026.06	0.34557	0.115222	-2.99917	0.00270718	0.0353838
	ENSMUSG00000003948	Mmd	3206.9	0.345056	0.108732	-3.17345	0.00150637	0.0238448
	ENSMUSG00000027546	Atp9a	1399.83	0.344925	0.0955037	-3.61164	0.00030427	0.00726427
	ENSMUSG00000035637	Grhpr	3308.65	0.344823	0.107761	-3.19988	0.00137483	0.0222494
	ENSMUSG00000036257	Pnpla8	2157.42	0.344556	0.0936417	-3.67951	0.00023368	0.00614265
	ENSMUSG00000009145	Dqx1	505.38	0.344398	0.100853	-3.41485	0.00063818	0.0125944
	ENSMUSG00000020571	Pdia6	4789.89	0.341891	0.113624	-3.00897	0.00262135	0.0348581
	ENSMUSG00000027712	Anxa5	1771.98	0.341563	0.0992222	-3.4424	0.00057657	0.0116735
	ENSMUSG00000049382	Krt8	5119.34	0.339821	0.11383	-2.98534	0.00283264	0.0363644
	ENSMUSG00000028672	Hmgcl	4394.46	0.339247	0.100337	-3.38108	0.00072201	0.0137449
	ENSMUSG00000030652	Coq7	234.018	0.339192	0.1097	-3.092	0.00198815	0.0287646
	ENSMUSG00000040525	Cblc	283.496	0.337125	0.10572	-3.18884	0.00142843	0.0228612
	ENSMUSG00000020910	Adprm	357.264	0.336751	0.110598	-3.04482	0.00232822	0.0322033
	ENSMUSG00000032079	Apoa5	38515.9	0.336256	0.0864293	-3.89054	0.00010002	0.0033191
	ENSMUSG00000060992	Copz1	3045.83	0.336042	0.0777038	-4.32466	1.53e-05	0.00080246
	ENSMUSG00000032808	Cyp2c38	2703.67	0.335565	0.110493	-3.03698	0.0023896	0.0327704
	ENSMUSG00000028085	Gatb	675.495	0.334814	0.0714795	-4.68405	2.81e-06	0.00020346
	ENSMUSG00000032235	Ice2	224.077	0.334651	0.115156	-2.90607	0.00366002	0.0430864
	ENSMUSG00000030083	Abtb1	677.2	0.334588	0.0986505	-3.39165	0.00069474	0.0134813
	ENSMUSG00000059447	Hadhb	2939.7	0.33425	0.0820136	-4.07555	4.59e-05	0.00184856
	ENSMUSG00000042328	Hps4	284.134	0.332135	0.10782	-3.08046	0.00206681	0.0294897
	ENSMUSG00000031109	Enox2	208.001	0.332116	0.117023	-2.83803	0.00453923	0.0497904
	ENSMUSG00000059714	Flot1	774.295	0.331235	0.110905	-2.98665	0.00282053	0.0362927
	ENSMUSG00000002227	Mov10	836.199	0.331144	0.0896923	-3.69201	0.00022249	0.00598329
	ENSMUSG00000001942	Siae	705.149	0.330798	0.106927	-3.09368	0.00197691	0.0286593
	ENSMUSG00000028991	Mtor	990.145	0.330471	0.111502	-2.96382	0.00303846	0.0382931
	ENSMUSG00000011382	Dhdh	3511.79	0.329683	0.0884199	-3.7286	0.00019254	0.00536406
	ENSMUSG00000033793	Atp6v1h	946.026	0.328851	0.113347	-2.90128	0.00371646	0.0434678
	ENSMUSG00000025195	Dnmbp	905.152	0.328335	0.110882	-2.96111	0.00306532	0.038464
	ENSMUSG00000020184	Mdm2	622.78	0.328334	0.090749	-3.61804	0.00029684	0.00714589
	ENSMUSG00000032018	Sc5d	15165.9	0.328322	0.0949357	-3.45836	0.00054348	0.0111346
	ENSMUSG00000053253	Ndfip2	701.538	0.328275	0.0924343	-3.55145	0.00038312	0.00868804
	ENSMUSG00000017386	Traf4	1016.54	0.327657	0.0914313	-3.58364	0.00033884	0.00790695
	ENSMUSG00000028617	Lrrc42	432.401	0.327314	0.0830895	-3.93929	8.17e-05	0.00286981
	ENSMUSG00000028744	Pqlc2	305.704	0.326812	0.112715	-2.89947	0.00373795	0.0435415
	ENSMUSG00000030751	Psma1	1541.27	0.326481	0.0759469	-4.29881	1.72e-05	0.00087789
	ENSMUSG00000028104	Polr3gl	299.658	0.326002	0.10833	-3.00934	0.00261818	0.0348481
	ENSMUSG00000041849	Card6	308.656	0.325171	0.106688	-3.04785	0.00230481	0.0319101
	ENSMUSG00000024887	Asah2	439.596	0.324317	0.0967424	-3.35238	0.00080121	0.0149573
	ENSMUSG00000053641	Dennd4a	508.716	0.324297	0.089093	-3.63998	0.00027266	0.00675492
	ENSMUSG00000020282	Rhbdf1	243.861	0.323636	0.11405	-2.83767	0.00454437	0.0498091
	ENSMUSG00000006169	Clint1	1362.69	0.323513	0.101403	-3.19039	0.00142083	0.0227856
	ENSMUSG00000028973	Abcb8	618.999	0.323157	0.075304	-4.29136	1.78e-05	0.00090149
	ENSMUSG00000031628	Casp3	835.808	0.322238	0.0864559	-3.72719	0.00019363	0.00536406
	ENSMUSG00000041921	Metap1d	895.183	0.322184	0.0910419	-3.53886	0.00040187	0.00894489
	ENSMUSG00000028223	Decr1	2848.35	0.32134	0.0831599	-3.86412	0.00011149	0.00361668
	ENSMUSG00000030849	Fgfr2	700.435	0.320132	0.112417	-2.84772	0.00440342	0.0488078
	ENSMUSG00000028960	Ube4b	962.224	0.319975	0.0768614	-4.16302	3.14e-05	0.00138958
	ENSMUSG00000032366	Tpm1	775.007	0.319515	0.109305	-2.92315	0.00346505	0.0415594
	ENSMUSG00000033965	Slc16a2	3506.74	0.319464	0.109796	-2.90961	0.00361876	0.0428447
	ENSMUSG00000070738	Dgkd	543.995	0.316207	0.0954384	-3.3132	0.00092234	0.0165563
	ENSMUSG00000109764	Klkb1	3956.18	0.316072	0.0692896	-4.56161	5.08e-06	0.00033233
	ENSMUSG00000019256	Ahr	1160.44	0.315785	0.105276	-2.9996	0.00270337	0.0353838
	ENSMUSG00000037415	Ranbp10	1694.88	0.314503	0.099681	-3.15509	0.00160447	0.0248539
	ENSMUSG00000001123	Lgals9	9998.07	0.314349	0.0862336	-3.64533	0.00026705	0.00668466
	ENSMUSG00000029110	Rnf4	1293.33	0.313569	0.078202	-4.00973	6.08e-05	0.00229029
	ENSMUSG00000026024	Als2	2022.84	0.313413	0.094294	-3.32379	0.00088804	0.0161229
	ENSMUSG00000001211	Agpat3	4798.86	0.312939	0.0856515	-3.65364	0.00025855	0.00652058
	ENSMUSG00000031930	Wwp2	531.375	0.310943	0.103412	-3.00685	0.00263971	0.0350104
	ENSMUSG00000037278	Tmem97	1649.47	0.310925	0.103651	-2.99973	0.00270221	0.0353838
	ENSMUSG00000028793	Rnf19b	770.472	0.310556	0.105656	-2.93932	0.00328936	0.0401607
	ENSMUSG00000044477	Zfand3	1907.66	0.310059	0.0615313	-5.03904	4.68e-07	4.61e-05
	ENSMUSG00000078671	Chd2	669.472	0.31	0.100872	-3.07319	0.00211781	0.0300102
	ENSMUSG00000024750	Zfand5	1397.76	0.309193	0.0681278	-4.53843	5.67e-06	0.0003677
	ENSMUSG00000019878	Hsf2	473.574	0.308963	0.10551	-2.9283	0.00340824	0.0410237
	ENSMUSG00000047412	Zbtb44	921.658	0.307962	0.107176	-2.87343	0.00406038	0.0463294
	ENSMUSG00000069565	Dazap1	1345.14	0.307039	0.0846252	-3.62822	0.00028538	0.00697446
	ENSMUSG00000015247	Nipsnap3b	1127.38	0.30701	0.0836209	-3.67145	0.00024117	0.0062309
	ENSMUSG00000053898	Ech1	6027.97	0.306612	0.0910549	-3.36733	0.000759	0.0142428
	ENSMUSG00000006498	Ptbp1	2646.34	0.302904	0.0578334	-5.23752	1.63e-07	2.01e-05
	ENSMUSG00000033767	Tmem131l	727.688	0.302245	0.105453	-2.86616	0.00415488	0.0472582
	ENSMUSG00000026187	Xrcc5	397.377	0.301637	0.102768	-2.93512	0.00333423	0.0404695
	ENSMUSG00000021745	Ptprg	511.217	0.301046	0.102515	-2.93661	0.00331822	0.0404449
	ENSMUSG00000042997	Nhlrc3	395.13	0.300585	0.0832127	-3.61225	0.00030355	0.00726427
	ENSMUSG00000020390	Ube2b	1426.7	0.300459	0.0813098	-3.69524	0.00021968	0.00592963
	ENSMUSG00000031953	Tmem170	355.103	0.300017	0.0942311	-3.18384	0.00145334	0.023132
	ENSMUSG00000024072	Yipf4	661.776	0.300011	0.09173	-3.27059	0.00107322	0.0184167
	ENSMUSG00000026003	Acadl	4858.39	0.299956	0.0825119	-3.63531	0.00027765	0.00684325
	ENSMUSG00000031696	Vps35	1341.32	0.299499	0.0672359	-4.45445	8.41e-06	0.00049267
	ENSMUSG00000007050	Lsm2	265.202	0.299348	0.105059	-2.84934	0.00438096	0.0486444
	ENSMUSG00000039463	Slc9a8	861.081	0.299004	0.103712	-2.88301	0.00393891	0.0453727
	ENSMUSG00000002781	Tmem143	485.618	0.298584	0.0937345	-3.18543	0.00144541	0.0230311
	ENSMUSG00000038774	Ascc3	369.994	0.298538	0.0822331	-3.63039	0.00028299	0.00692777
	ENSMUSG00000020359	Phykpl	350.329	0.298055	0.0895096	-3.32986	0.00086889	0.0159128
	ENSMUSG00000047454	Gphn	1320.63	0.297974	0.0816851	-3.64784	0.00026446	0.00663153
	ENSMUSG00000022426	Josd1	1129.2	0.297892	0.0791128	-3.7654	0.00016628	0.00487463
	ENSMUSG00000020986	Sec23a	1317.51	0.297861	0.0723501	-4.11694	3.84e-05	0.00160691
	ENSMUSG00000019368	Sec14l4	5490.16	0.296356	0.0764998	-3.87394	0.00010709	0.00349819
	ENSMUSG00000024759	Atl3	2460.41	0.29538	0.0948795	-3.11321	0.00185062	0.027523
	ENSMUSG00000029924	Slc37a3	624.298	0.294964	0.0778892	-3.78697	0.0001525	0.00455855
	ENSMUSG00000034135	Sik3	1402.96	0.294527	0.0825134	-3.56944	0.00035774	0.00818954
	ENSMUSG00000025350	Rdh5	485.324	0.294332	0.0892806	-3.29671	0.00097825	0.0173448
	ENSMUSG00000021816	Ppp3cb	569.651	0.294201	0.0879695	-3.34435	0.00082474	0.0153175
	ENSMUSG00000024260	Sap130	528.578	0.294182	0.0979938	-3.00205	0.00268165	0.0353675
	ENSMUSG00000051043	Gprc5c	1360.42	0.294138	0.0680074	-4.32508	1.52e-05	0.00080246
	ENSMUSG00000028914	Casp9	472.918	0.293909	0.0789903	-3.72082	0.00019858	0.00545876
	ENSMUSG00000055932	Fto	966.572	0.29294	0.0741433	-3.951	7.78e-05	0.0027665
	ENSMUSG00000044749	Abca6	2287.5	0.292389	0.100872	-2.89862	0.00374814	0.0435567
	ENSMUSG00000069633	Pex11g	566.843	0.292064	0.0814371	-3.58638	0.0003353	0.00783705
	ENSMUSG00000051007	Gatd1	481.626	0.291075	0.0904078	-3.21957	0.00128381	0.021083
	ENSMUSG00000041660	Bbox1	2475.4	0.29092	0.0761886	-3.81842	0.00013431	0.00417718
	ENSMUSG00000033306	Lpp	1141.61	0.290689	0.0729614	-3.98415	6.77e-05	0.00247425
	ENSMUSG00000028538	St3gal3	1377.04	0.290592	0.0884581	-3.28508	0.00101952	0.017836
	ENSMUSG00000044600	Smim7	859.664	0.289825	0.0734244	-3.94725	7.91e-05	0.00280188
	ENSMUSG00000002881	Nab1	1619.64	0.289809	0.0871369	-3.32591	0.00088132	0.016059
	ENSMUSG00000053012	Krcc1	790.428	0.289207	0.0729753	-3.96308	7.4e-05	0.00265966
	ENSMUSG00000058444	Map2k5	462.107	0.289006	0.0752623	-3.83998	0.00012305	0.00389545
	ENSMUSG00000031201	Brcc3	302.254	0.288661	0.0992874	-2.90733	0.00364533	0.0430238
	ENSMUSG00000037089	Slc35b2	793.096	0.288246	0.0846466	-3.40528	0.00066095	0.0129751
	ENSMUSG00000040746	Rnf167	1170.35	0.288056	0.0951759	-3.02657	0.00247348	0.0334764
	ENSMUSG00000052712	BC004004	1574.28	0.287798	0.100976	-2.85017	0.0043696	0.0486287
	ENSMUSG00000074749	Kiz	277.219	0.286616	0.0963416	-2.975	0.00292989	0.0373148
	ENSMUSG00000003464	Pex19	2075.81	0.285625	0.0758039	-3.76795	0.00016459	0.00484012
	ENSMUSG00000026342	Slc35f5	811.232	0.284196	0.0707018	-4.01965	5.83e-05	0.00221915
	ENSMUSG00000090145	Ugt1a6b	904.145	0.281957	0.0850289	-3.31601	0.00091312	0.0164521
	ENSMUSG00000025911	Adhfe1	1515.16	0.281513	0.0656311	-4.28932	1.79e-05	0.00090661
	ENSMUSG00000046352	Gjb2	5589.08	0.280748	0.0850946	-3.29925	0.00096944	0.0172308
	ENSMUSG00000010047	Hyal2	985.747	0.280254	0.0887227	-3.15876	0.00158442	0.0246488
	ENSMUSG00000039159	Ube2h	2218.46	0.278451	0.0747139	-3.7269	0.00019385	0.00536406
	ENSMUSG00000020130	Tbc1d15	815.782	0.278014	0.0914625	-3.03965	0.00236855	0.0325126
	ENSMUSG00000019715	Gle1	724.02	0.277282	0.0811556	-3.41668	0.0006339	0.0125462
	ENSMUSG00000032383	Ppib	2592.79	0.277265	0.0715603	-3.87456	0.00010682	0.00349819
	ENSMUSG00000020458	Rtn4	2464.21	0.276972	0.0636273	-4.35303	1.34e-05	0.00072215
	ENSMUSG00000021144	Mta1	907.517	0.276886	0.0713755	-3.87929	0.00010476	0.00345264
	ENSMUSG00000025059	Gk	2064.27	0.276673	0.0750052	-3.68872	0.00022539	0.00602753
	ENSMUSG00000052459	Atp6v1a	788.302	0.276483	0.073589	-3.75712	0.00017188	0.00498352
	ENSMUSG00000026490	Cdc42bpa	551.59	0.276414	0.0797582	-3.46565	0.00052896	0.0108861
	ENSMUSG00000022885	St6gal1	2990.43	0.275929	0.0934747	-2.95191	0.0031581	0.0390859
	ENSMUSG00000046798	Cldn12	1334.48	0.275444	0.0775827	-3.55033	0.00038475	0.00871129
	ENSMUSG00000000581	C1d	699.955	0.273844	0.0893613	-3.06446	0.00218061	0.0306897
	ENSMUSG00000029635	Cdk8	732.695	0.273695	0.0908725	-3.01185	0.00259657	0.0346242
	ENSMUSG00000002346	Slc25a42	2216.37	0.273456	0.0822992	-3.32271	0.00089148	0.0161426
	ENSMUSG00000031295	Phka2	548.322	0.272221	0.0933516	-2.91608	0.00354459	0.0422779
	ENSMUSG00000002625	Akap8l	1447.29	0.272107	0.0872144	-3.11998	0.00180862	0.0270808
	ENSMUSG00000022635	Zcrb1	356.21	0.270323	0.0948385	-2.85035	0.00436708	0.0486287
	ENSMUSG00000024875	Yif1a	1136.87	0.269302	0.0865481	-3.11159	0.00186083	0.0275282
	ENSMUSG00000025198	Erlin1	907.341	0.267655	0.0892226	-2.99985	0.00270109	0.0353838
	ENSMUSG00000020309	Chac2	393.561	0.267167	0.0934008	-2.86043	0.00423061	0.0476702
	ENSMUSG00000021620	Acot12	2080.28	0.266353	0.0926706	-2.87419	0.00405063	0.0462911
	ENSMUSG00000063406	Tmed5	1351.43	0.266288	0.0889912	-2.99229	0.0027689	0.0358322
	ENSMUSG00000042015	Wdr41	305.975	0.265412	0.0895072	-2.96526	0.0030243	0.0381478
	ENSMUSG00000027248	Pdia3	8722.15	0.264897	0.0909136	-2.91372	0.00357145	0.0424583
	ENSMUSG00000036985	Zdhhc9	2390.92	0.264589	0.076514	-3.45805	0.00054411	0.0111346
	ENSMUSG00000015112	Slc25a13	4334.89	0.264563	0.0693702	-3.81378	0.00013686	0.00420393
	ENSMUSG00000013997	Nit1	1691.05	0.263966	0.0701883	-3.76083	0.00016935	0.0049367
	ENSMUSG00000039285	Azi2	846.142	0.263113	0.0653706	-4.02494	5.7e-05	0.00218127
	ENSMUSG00000029173	Sepsecs	1427.97	0.262524	0.0840984	-3.12163	0.00179855	0.0269931
	ENSMUSG00000015542	Nat9	440.743	0.26133	0.0852967	-3.06377	0.00218563	0.0306985
	ENSMUSG00000022684	Bfar	889.567	0.26109	0.0875502	-2.98217	0.00286208	0.0366448
	ENSMUSG00000023921	Mmut	2825.85	0.260994	0.0577113	-4.52241	6.11e-06	0.00038784
	ENSMUSG00000001755	Coasy	3099.83	0.260785	0.0735417	-3.54608	0.000391	0.00877635
	ENSMUSG00000023307	2023-03-05	1703.39	0.259946	0.0727183	-3.5747	0.00035063	0.00806592
	ENSMUSG00000026662	Sephs1	584.835	0.257627	0.0793251	-3.24773	0.00116329	0.0195931
	ENSMUSG00000024981	Acsl5	10830	0.25753	0.0850658	-3.02743	0.00246647	0.0334441
	ENSMUSG00000042323	Pbrm1	539.464	0.257291	0.0797153	-3.22762	0.00124824	0.0207342
	ENSMUSG00000034435	Tmem30b	1352.04	0.256406	0.0771172	-3.32489	0.00088454	0.0160975
	ENSMUSG00000028646	Rragc	850.077	0.255876	0.0826355	-3.09644	0.00195859	0.0284973
	ENSMUSG00000028452	Vcp	7720.45	0.255357	0.0598434	-4.26708	1.98e-05	0.00097792
	ENSMUSG00000060073	Psma3	2078.28	0.255031	0.0719225	-3.54591	0.00039126	0.00877635
	ENSMUSG00000030674	Qprt	2809.41	0.254959	0.0777785	-3.27801	0.00104542	0.0180922
	ENSMUSG00000022350	Washc5	497.661	0.252993	0.0884299	-2.86094	0.00422383	0.0476463
	ENSMUSG00000028048	Gba	542.514	0.251879	0.0794037	-3.17213	0.00151324	0.0238923
	ENSMUSG00000021555	Naa35	511.984	0.251	0.0806545	-3.11204	0.00185802	0.0275282
	ENSMUSG00000014353	Tmem87b	494.429	0.250268	0.0853668	-2.93168	0.00337132	0.0407224
	ENSMUSG00000025130	P4hb	29432.8	0.250233	0.0655945	-3.81485	0.00013627	0.00419464
	ENSMUSG00000015869	Prpsap1	1428.33	0.249009	0.0746765	-3.3345	0.00085452	0.0157071
	ENSMUSG00000028559	Osbpl9	2206.65	0.248653	0.0757038	-3.28455	0.00102144	0.017848
	ENSMUSG00000040859	Bsdc1	1135.53	0.24846	0.0872542	-2.84754	0.00440579	0.0488078
	ENSMUSG00000033629	Hacd3	2858.39	0.248046	0.0822151	-3.01703	0.0025526	0.0341638
	ENSMUSG00000024588	Fech	3464.3	0.24636	0.0715693	-3.44225	0.0005769	0.0116735
	ENSMUSG00000026398	Nr5a2	1441.54	0.245436	0.082999	-2.9571	0.00310547	0.038677
	ENSMUSG00000060407	Cyp2a12	13455.4	0.244805	0.0622335	-3.93366	8.37e-05	0.00290973
	ENSMUSG00000026229	Psmd1	2267.32	0.244468	0.0745659	-3.27855	0.00104341	0.0180791
	ENSMUSG00000029767	Calu	1913.93	0.244415	0.0813022	-3.00625	0.0026449	0.0350104
	ENSMUSG00000029470	P2rx4	876.943	0.244344	0.0818556	-2.98506	0.00283519	0.0363648
	ENSMUSG00000024304	Cdh2	1837.28	0.242394	0.0685089	-3.53814	0.00040295	0.00895528
	ENSMUSG00000022841	Ap2m1	3172.59	0.240539	0.0595048	-4.04235	5.29e-05	0.00204716
	ENSMUSG00000038459	Abhd17c	1897.72	0.239768	0.0740804	-3.2366	0.00120963	0.0202323
	ENSMUSG00000024360	Etf1	1631.9	0.239337	0.0696784	-3.43488	0.00059282	0.0119455
	ENSMUSG00000025745	Hadha	7566.21	0.239055	0.0659203	-3.62643	0.00028737	0.00699941
	ENSMUSG00000020109	Dnajb12	1337.31	0.238137	0.074139	-3.21203	0.00131799	0.0214979
	ENSMUSG00000021832	Psmc6	1378.87	0.236498	0.0784105	-3.01616	0.00256	0.0342312
	ENSMUSG00000028082	Sh3d19	1691.58	0.234396	0.0739075	-3.17147	0.00151668	0.0239033
	ENSMUSG00000029166	Mapre3	883.633	0.234022	0.0729053	-3.20995	0.00132759	0.0216302
	ENSMUSG00000032479	Map4	1191.59	0.233361	0.0802794	-2.90686	0.0036508	0.0430238
	ENSMUSG00000044573	Acp1	1349.02	0.232886	0.0573379	-4.06164	4.87e-05	0.00192628
	ENSMUSG00000026896	Ifih1	572.623	0.231851	0.0787815	-2.94296	0.00325086	0.0398251
	ENSMUSG00000060376	Bckdha	1950.42	0.229206	0.0684707	-3.3475	0.00081544	0.0151837
	ENSMUSG00000016541	Atxn10	911.682	0.229204	0.0753309	-3.04264	0.00234515	0.0322995
	ENSMUSG00000032127	Vps11	756.89	0.22904	0.0789948	-2.89943	0.00373838	0.0435415
	ENSMUSG00000042688	Mapk6	689.436	0.228599	0.0787654	-2.90228	0.00370457	0.0434341
	ENSMUSG00000018425	Dhx40	661.363	0.228059	0.0763286	-2.98785	0.00280944	0.0361949
	ENSMUSG00000032591	Mst1	5071.47	0.227934	0.0673627	-3.38368	0.0007152	0.0136692
	ENSMUSG00000026027	Stradb	612.378	0.22508	0.0763962	-2.94622	0.00321688	0.0395769
	ENSMUSG00000019923	Zwint	1318.04	0.223852	0.0712388	-3.14228	0.0016764	0.0256386
	ENSMUSG00000054252	Fgfr3	1329.8	0.223451	0.063266	-3.53194	0.00041253	0.00905685
	ENSMUSG00000031672	Got2	11931.5	0.222726	0.0593941	-3.74997	0.00017686	0.00508813
	ENSMUSG00000020720	Psmd12	1232.97	0.221046	0.0738328	-2.99388	0.00275456	0.0357426
	ENSMUSG00000061455	Stx17	545.606	0.220967	0.0761713	-2.90092	0.00372069	0.0434681
	ENSMUSG00000031078	Cttn	1284.02	0.219697	0.0743164	-2.95624	0.00311413	0.03869
	ENSMUSG00000036503	Rnf13	2629.24	0.218981	0.0767841	-2.85191	0.00434574	0.0485248
	ENSMUSG00000005779	Psmb4	2405.44	0.218411	0.0668491	-3.26723	0.00108606	0.0184943
	ENSMUSG00000025917	Cops5	900.369	0.217769	0.0677798	-3.21289	0.00131405	0.0214579
	ENSMUSG00000030341	Tnfrsf1a	2248.17	0.216569	0.074276	-2.91573	0.00354859	0.0422908
	ENSMUSG00000029684	Wasl	1331.86	0.216195	0.0757513	-2.85401	0.00431707	0.0484072
	ENSMUSG00000037197	Rbm17	742.278	0.21431	0.0722147	-2.96767	0.00300064	0.0379818
	ENSMUSG00000026193	Fn1	43523.4	0.214091	0.0682078	-3.13881	0.00169634	0.0257781
	ENSMUSG00000052520	Cyp2j5	8877.9	0.212549	0.0708664	-2.99928	0.00270615	0.0353838
	ENSMUSG00000030754	Copb1	1631.66	0.212436	0.058359	-3.64016	0.00027247	0.00675492
	ENSMUSG00000024197	Plin3	1044.36	0.21135	0.0717563	-2.94538	0.00322559	0.0395826
	ENSMUSG00000031835	Mbtps1	1388.5	0.210574	0.0722026	-2.91643	0.00354067	0.042266
	ENSMUSG00000044393	Dsg2	3436.9	0.210546	0.070643	-2.98043	0.00287847	0.0367895
	ENSMUSG00000017119	Nbr1	3504.67	0.210517	0.0740785	-2.84181	0.00448576	0.0493911
	ENSMUSG00000019210	Atp6v1e1	1612.56	0.210483	0.0721218	-2.91845	0.00351782	0.0420626
	ENSMUSG00000028573	Fggy	1981.58	0.209852	0.0645041	-3.25331	0.00114069	0.0192797
	ENSMUSG00000037295	Ldlrap1	725.393	0.207849	0.0722993	-2.87484	0.00404238	0.046276
	ENSMUSG00000038286	Bphl	3239.9	0.206564	0.0647512	-3.19012	0.00142213	0.0227856
	ENSMUSG00000035376	Hacd2	1180.24	0.206265	0.0697566	-2.95692	0.00310725	0.038677
	ENSMUSG00000021928	Ebpl	2047.07	0.205091	0.068281	-3.00363	0.0026678	0.0352169
	ENSMUSG00000021546	Hnrnpk	4538.27	0.204454	0.0500445	-4.08544	4.4e-05	0.00178793
	ENSMUSG00000040234	Tm7sf3	1926.27	0.204191	0.0509425	-4.00827	6.12e-05	0.00229857
	ENSMUSG00000046434	Hnrnpa1	1488.03	0.203582	0.0688317	-2.95769	0.00309958	0.038677
	ENSMUSG00000022766	Serpind1	11554	0.201942	0.0655852	-3.07908	0.00207638	0.0295415
	ENSMUSG00000029017	Pmpcb	1952.63	0.201791	0.0680272	-2.96632	0.00301385	0.0380824
	ENSMUSG00000017221	Psmd3	2428.4	0.201577	0.067978	-2.96533	0.00302362	0.0381478
	ENSMUSG00000026368	F13b	3553.72	0.199915	0.0667034	-2.99708	0.0027258	0.0354967
	ENSMUSG00000030327	Necap1	773.093	0.199429	0.0696542	-2.86312	0.0041949	0.0474525
	ENSMUSG00000015120	Ube2i	1235.28	0.198548	0.0663315	-2.99327	0.00276009	0.0357503
	ENSMUSG00000022365	Derl1	2934.72	0.19152	0.0586209	-3.2671	0.00108655	0.0184943
	ENSMUSG00000026579	F5	9703.95	0.187607	0.06601	-2.8421	0.00448176	0.0493847
	ENSMUSG00000024740	Ddb1	4190.76	0.186824	0.0597948	-3.12442	0.00178158	0.026822
	ENSMUSG00000077450	Rab11b	1277.58	0.179972	0.0610096	-2.94989	0.00317884	0.0392754
	ENSMUSG00000025016	Tm9sf3	2852.67	0.17868	0.0603126	-2.96256	0.00305093	0.0383501
	ENSMUSG00000026878	Rab14	2556.9	0.178124	0.0597593	-2.9807	0.00287592	0.0367894
	ENSMUSG00000025465	Echs1	5299.84	0.175861	0.0557514	-3.15438	0.00160838	0.0248612
	ENSMUSG00000029119	Man2b2	2048.12	0.167412	0.0538504	-3.10883	0.0018783	0.0277001
	ENSMUSG00000032314	Etfa	6399.47	0.162352	0.0463595	-3.50203	0.00046173	0.00978086
	ENSMUSG00000030738	Eif3c	2635.68	0.161092	0.0567291	-2.83967	0.00451602	0.049611
	ENSMUSG00000020849	Ywhae	3839.28	0.148122	0.0501601	-2.95299	0.00314716	0.0389839
	ENSMUSG00000060802	B2m	26673.7	-0.177241	0.0614857	2.88263	0.00394368	0.0453916
	ENSMUSG00000027522	Stx16	752.209	-0.187571	0.0659848	2.84264	0.0044742	0.0493637
	ENSMUSG00000040940	Arhgef1	1422	-0.192543	0.0637295	3.02125	0.00251731	0.0338166
	ENSMUSG00000018379	Srsf1	1877.8	-0.197637	0.063572	3.10886	0.00187808	0.0277001
	ENSMUSG00000033308	Dpyd	8435.03	-0.199921	0.0648383	3.08338	0.00204661	0.0293462
	ENSMUSG00000028356	Ambp	51958.3	-0.210504	0.0616259	3.41583	0.00063588	0.0125682
	ENSMUSG00000035929	H2-Q4	1734.72	-0.212793	0.0703315	3.02557	0.00248165	0.0335243
	ENSMUSG00000078652	Psme3	1014.61	-0.216624	0.0739391	2.92976	0.00339224	0.040899
	ENSMUSG00000022912	Pros1	953.375	-0.219696	0.0774362	2.83712	0.00455218	0.0498569
	ENSMUSG00000058301	Upf1	1814.97	-0.221661	0.0663652	3.34002	0.00083772	0.015479
	ENSMUSG00000030835	Nomo1	1104.26	-0.226908	0.0778735	2.91381	0.00357048	0.0424583
	ENSMUSG00000002325	Irf9	733.134	-0.227459	0.0774846	2.93554	0.00332968	0.0404534
	ENSMUSG00000022098	Bmp1	3554.52	-0.229954	0.0769982	2.98649	0.00282204	0.0362927
	ENSMUSG00000058355	Abce1	1049.08	-0.231537	0.0772339	2.99787	0.00271872	0.0354365
	ENSMUSG00000030122	Ptms	18530.3	-0.236051	0.0756003	3.12235	0.00179413	0.0269827
	ENSMUSG00000061613	U2af1	1032.86	-0.239814	0.0788365	3.04191	0.0023508	0.0322995
	ENSMUSG00000037966	Ninj1	2980.25	-0.243	0.0771121	3.15126	0.00162566	0.0250213
	ENSMUSG00000004865	Srpk1	522.359	-0.24397	0.0813382	2.99945	0.00270465	0.0353838
	ENSMUSG00000070544	Top1	878.874	-0.247184	0.0739803	3.34122	0.00083413	0.0154324
	ENSMUSG00000049422	Chchd10	12144	-0.247316	0.0863261	2.8649	0.00417144	0.0473723
	ENSMUSG00000044456	Rin3	742.867	-0.252908	0.0845848	2.98999	0.00278987	0.0360391
	ENSMUSG00000045594	Glb1	409.731	-0.255191	0.0844586	3.02149	0.00251536	0.0338166
	ENSMUSG00000021939	Ctsb	17137.5	-0.258999	0.0738724	3.50603	0.00045484	0.00969172
	ENSMUSG00000034902	Pip5k1c	982.615	-0.25905	0.0837607	3.09274	0.00198321	0.0287218
	ENSMUSG00000078786	BC024978	355.337	-0.259838	0.0910609	2.85345	0.00432474	0.0484072
	ENSMUSG00000003363	Pld3	576.556	-0.26026	0.0783062	3.32362	0.00088857	0.0161229
	ENSMUSG00000017950	Hnf4a	13837.8	-0.261843	0.0518748	5.0476	4.47e-07	4.5e-05
	ENSMUSG00000043019	Edem3	467.562	-0.26432	0.0856708	3.0853	0.00203349	0.0292306
	ENSMUSG00000057863	Rpl36	2211.82	-0.266409	0.0918068	2.90184	0.00370977	0.0434481
	ENSMUSG00000037894	H2afz	1003.89	-0.267043	0.0827552	3.2269	0.00125141	0.0207393
	ENSMUSG00000041231	Ublcp1	394.272	-0.273715	0.0887251	3.08498	0.00203569	0.0292306
	ENSMUSG00000021892	Sh3bp5	1210.46	-0.277241	0.0896911	3.09107	0.0019944	0.0288261
	ENSMUSG00000038552	Fndc4	1197.35	-0.277948	0.0791119	3.51335	0.00044249	0.00948438
	ENSMUSG00000029622	Arpc1b	1348.02	-0.278074	0.0886002	3.13853	0.00169799	0.0257781
	ENSMUSG00000047067	Dusp28	291.048	-0.278142	0.0940454	2.95753	0.00310115	0.038677
	ENSMUSG00000027405	Nop56	483.152	-0.279753	0.0841769	3.3234	0.00088928	0.0161229
	ENSMUSG00000041762	Gpr155	643.178	-0.279862	0.0900549	3.10768	0.0018856	0.0277001
	ENSMUSG00000030872	Gga2	675.415	-0.279959	0.0812798	3.44439	0.00057236	0.0116305
	ENSMUSG00000040466	Blvrb	1875.33	-0.280658	0.0748538	3.74941	0.00017725	0.00508813
	ENSMUSG00000073411	H2-D1	14793.6	-0.281706	0.075161	3.74804	0.00017823	0.00510024
	ENSMUSG00000034343	Ube2f	519.945	-0.281725	0.0868965	3.24207	0.00118665	0.0199623
	ENSMUSG00000000374	Trappc10	518.771	-0.282998	0.0952211	2.97201	0.00295861	0.0375483
	ENSMUSG00000033933	Vhl	238.736	-0.283174	0.0991955	2.85471	0.00430761	0.0483495
	ENSMUSG00000009614	Sardh	21195.5	-0.287469	0.0921445	3.11976	0.00181	0.0270808
	ENSMUSG00000033355	Rtp4	277.139	-0.290067	0.0975978	2.97206	0.00295809	0.0375483
	ENSMUSG00000024858	Grk2	910.104	-0.293531	0.0819649	3.58118	0.00034205	0.00795627
	ENSMUSG00000020918	Kat2a	503.76	-0.293965	0.0898411	3.27206	0.00106766	0.0183455
	ENSMUSG00000029467	Atp2a2	3818.79	-0.294157	0.0860688	3.4177	0.00063153	0.0125331
	ENSMUSG00000003299	Mrpl4	827.407	-0.296792	0.0840839	3.52971	0.00041602	0.00911954
	ENSMUSG00000061232	H2-K1	35068.3	-0.296878	0.0817553	3.6313	0.000282	0.00691525
	ENSMUSG00000018362	Kpna2	637.152	-0.300836	0.0787942	3.81799	0.00013454	0.00417718
	ENSMUSG00000043445	Pgp	620.317	-0.301244	0.105195	2.86366	0.00418774	0.0474476
	ENSMUSG00000024299	Adamts10	307.042	-0.301324	0.098205	3.06832	0.00215268	0.0303853
	ENSMUSG00000003808	Farsa	458.301	-0.305649	0.0945738	3.23186	0.00122987	0.0204762
	ENSMUSG00000019254	Ppp1r12c	758.083	-0.305836	0.0703438	4.34773	1.38e-05	0.00073614
	ENSMUSG00000035722	Abca7	302.641	-0.306305	0.101905	3.0058	0.00264885	0.0350306
	ENSMUSG00000001774	Chordc1	644.327	-0.30785	0.108373	2.84065	0.0045021	0.0494957
	ENSMUSG00000056952	Tatdn2	605.507	-0.308517	0.108662	2.83925	0.00452203	0.0496394
	ENSMUSG00000037965	Zc3h7a	741.754	-0.308536	0.0875838	3.52275	0.00042709	0.00924683
	ENSMUSG00000036622	Atp13a2	741.942	-0.308678	0.0852843	3.6194	0.00029528	0.00713211
	ENSMUSG00000014905	Dnajb9	1004.52	-0.309736	0.0860453	3.59969	0.0003186	0.00751963
	ENSMUSG00000067288	Rps28	833.401	-0.309821	0.10326	3.00041	0.00269618	0.0353838
	ENSMUSG00000032548	Slco2a1	2787.7	-0.310033	0.104485	2.96726	0.00300472	0.0380002
	ENSMUSG00000023942	Slc29a1	7568.82	-0.310493	0.0963226	3.22346	0.0012665	0.0209037
	ENSMUSG00000024772	Ehd1	1154.95	-0.311248	0.0930571	3.3447	0.00082372	0.0153175
	ENSMUSG00000018750	Zbtb4	427.559	-0.312264	0.107774	2.89741	0.00376259	0.0436545
	ENSMUSG00000021335	Slc17a1	353.203	-0.313146	0.10642	2.94255	0.00325519	0.0398444
	ENSMUSG00000031545	Gpat4	2427.23	-0.313881	0.085814	3.65769	0.0002545	0.0064598
	ENSMUSG00000036948	Map11	439.328	-0.314229	0.108062	2.90784	0.00363929	0.0430173
	ENSMUSG00000034771	Tle2	668.708	-0.316375	0.0793445	3.98736	6.68e-05	0.00245956
	ENSMUSG00000034525	Ice1	370.995	-0.316716	0.0864909	3.66184	0.00025041	0.00638958
	ENSMUSG00000027185	Nat10	500.543	-0.317022	0.0868092	3.65194	0.00026027	0.00654881
	ENSMUSG00000015176	Nolc1	418.644	-0.318087	0.102204	3.11227	0.00185657	0.0275282
	ENSMUSG00000033720	Sfxn5	637.046	-0.323083	0.109311	2.95562	0.00312038	0.0387185
	ENSMUSG00000024777	Ppp2r5b	253.27	-0.323386	0.11303	2.86105	0.00422238	0.0476463
	ENSMUSG00000060591	Ifitm2	3050.19	-0.324986	0.0882415	3.68291	0.00023059	0.00608516
	ENSMUSG00000015656	Hspa8	20866.4	-0.32684	0.087213	3.7476	0.00017853	0.00510024
	ENSMUSG00000018909	Arrb1	333.393	-0.327296	0.11268	2.90464	0.0036767	0.0432125
	ENSMUSG00000023075	Akirin1	529.966	-0.329181	0.0957654	3.43736	0.0005874	0.0118529
	ENSMUSG00000028849	Map7d1	1178.17	-0.330458	0.108111	3.05666	0.00223821	0.0313176
	ENSMUSG00000020744	Slc25a19	370.262	-0.332207	0.112878	2.94308	0.00324967	0.0398251
	ENSMUSG00000028461	Ccdc107	828.028	-0.33252	0.0812972	4.09018	4.31e-05	0.00175672
	ENSMUSG00000024338	Psmb8	851.052	-0.332521	0.107066	3.10576	0.00189788	0.027792
	ENSMUSG00000023939	Mrpl14	960.422	-0.33336	0.0922907	3.61206	0.00030377	0.00726427
	ENSMUSG00000020527	Myo19	226.444	-0.33413	0.115151	2.90167	0.00371177	0.0434481
	ENSMUSG00000025871	4833439L19Rik	1000.36	-0.334203	0.0775993	4.30678	1.66e-05	0.00084987
	ENSMUSG00000027010	Slc25a12	322.908	-0.338724	0.108804	3.11316	0.00185097	0.027523
	ENSMUSG00000038517	Tbkbp1	336.289	-0.338837	0.105193	3.22112	0.00127693	0.0209939
	ENSMUSG00000037326	Capn15	617.689	-0.341696	0.095553	3.57599	0.00034891	0.0080511
	ENSMUSG00000070394	Tmem256	760.669	-0.342456	0.100133	3.42001	0.00062618	0.0124904
	ENSMUSG00000024787	Snx15	312.723	-0.346643	0.115295	3.00656	0.00264219	0.0350104
	ENSMUSG00000030357	Fkbp4	4477.91	-0.346934	0.118579	2.92577	0.00343602	0.0412894
	ENSMUSG00000037321	Tap1	650.434	-0.348683	0.107589	3.24088	0.0011916	0.02
	ENSMUSG00000024856	Cdk2ap2	1112.34	-0.349096	0.120469	2.89781	0.00375774	0.0436332
	ENSMUSG00000026123	Plekhb2	403.586	-0.349362	0.111468	3.1342	0.00172324	0.0260443
	ENSMUSG00000057346	Apol9a	1081	-0.349627	0.108999	3.2076	0.00133846	0.0217583
	ENSMUSG00000026104	Stat1	705.712	-0.349834	0.118342	2.95611	0.00311542	0.03869
	ENSMUSG00000001750	Tcirg1	1899.99	-0.350726	0.0861817	4.06961	4.71e-05	0.00187692
	ENSMUSG00000018849	Wwc1	2402.08	-0.352005	0.112294	3.13466	0.00172054	0.0260385
	ENSMUSG00000028410	Dnaja1	3349.95	-0.352653	0.0947194	3.72313	0.00019677	0.00542247
	ENSMUSG00000074102	Rbm15b	366.158	-0.352686	0.0960113	3.67338	0.00023936	0.00620628
	ENSMUSG00000034118	Tpst1	531.787	-0.354485	0.0947027	3.74313	0.00018174	0.00516586
	ENSMUSG00000034892	Rps29	834.835	-0.354636	0.114929	3.0857	0.00203074	0.0292306
	ENSMUSG00000046718	Bst2	2893.13	-0.35743	0.0950829	3.75914	0.0001705	0.00495331
	ENSMUSG00000028923	Necap2	241.017	-0.358131	0.109745	3.2633	0.00110121	0.0186999
	ENSMUSG00000014601	Strip1	373.923	-0.359217	0.106455	3.37436	0.00073989	0.0139748
	ENSMUSG00000034880	Mrpl34	685.957	-0.360068	0.11924	3.01969	0.00253033	0.0339285
	ENSMUSG00000030560	Ctsc	4279.84	-0.360746	0.106774	3.37859	0.00072857	0.0138152
	ENSMUSG00000031987	Egln1	698.778	-0.360983	0.0815363	4.42727	9.54e-06	0.0005463
	ENSMUSG00000025534	Gusb	617.742	-0.362037	0.118687	3.05035	0.00228578	0.0318487
	ENSMUSG00000073409	H2-Q6	1283.17	-0.362481	0.102735	3.52832	0.00041821	0.00913994
	ENSMUSG00000027506	Tpd52	323.314	-0.362562	0.122597	2.95735	0.00310298	0.038677
	ENSMUSG00000018387	Shroom1	1474.69	-0.36354	0.0818767	4.44009	8.99e-06	0.00051831
	ENSMUSG00000033253	Szt2	585.93	-0.364136	0.109679	3.32	0.00090016	0.0162591
	ENSMUSG00000069662	Marcks	571.535	-0.365595	0.12546	2.91403	0.00356794	0.0424583
	ENSMUSG00000040033	Stat2	2006.94	-0.371467	0.0726052	5.11626	3.12e-07	3.34e-05
	ENSMUSG00000053303	Slc22a26	5593.44	-0.37196	0.086152	4.31748	1.58e-05	0.00082134
	ENSMUSG00000030189	Ybx3	817.567	-0.37388	0.116244	3.21634	0.00129837	0.0212553
	ENSMUSG00000026712	Mrc1	567.466	-0.375374	0.127859	2.93583	0.00332658	0.0404534
	ENSMUSG00000019139	Isyna1	219.725	-0.375829	0.116373	3.22953	0.00123994	0.02062
	ENSMUSG00000065954	Tacc1	844.684	-0.378252	0.0917872	4.12097	3.77e-05	0.00160593
	ENSMUSG00000017679	Ttpal	318.042	-0.380125	0.105359	3.60791	0.00030867	0.007321
	ENSMUSG00000040687	Madd	536.561	-0.381258	0.101335	3.76237	0.00016831	0.00491949
	ENSMUSG00000043998	Mgat2	939.143	-0.383474	0.0807516	4.74881	2.05e-06	0.00015916
	ENSMUSG00000039501	Znfx1	948.001	-0.383659	0.0964042	3.9797	6.9e-05	0.00251019
	ENSMUSG00000036995	Asap3	305.733	-0.384082	0.127273	3.01778	0.00254635	0.0341117
	ENSMUSG00000030814	Bcl7c	305.933	-0.385025	0.103201	3.73083	0.00019085	0.00534081
	ENSMUSG00000070327	Rnf213	943.954	-0.388259	0.10177	3.81508	0.00013614	0.00419464
	ENSMUSG00000024079	Eif2ak2	226.508	-0.388453	0.128152	3.03119	0.00243589	0.0331196
	ENSMUSG00000025498	Irf7	1023.66	-0.388769	0.118073	3.29262	0.00099257	0.0175556
	ENSMUSG00000020823	Sec14l1	355.96	-0.390108	0.112828	3.45756	0.0005451	0.0111391
	ENSMUSG00000022678	Nde1	289.304	-0.390385	0.105758	3.69132	0.0002231	0.00598838
	ENSMUSG00000089832	Shkbp1	204.253	-0.390704	0.125202	3.1206	0.00180485	0.0270597
	ENSMUSG00000024925	Rnaseh2c	777.99	-0.391571	0.0956857	4.09227	4.27e-05	0.00175083
	ENSMUSG00000035342	Lzts2	400.494	-0.391887	0.105109	3.72837	0.00019272	0.00536406
	ENSMUSG00000054079	Utp18	240.574	-0.393308	0.116116	3.38719	0.00070612	0.0135672
	ENSMUSG00000027951	Adar	466.626	-0.394869	0.11165	3.53667	0.0004052	0.00896398
	ENSMUSG00000024948	Map4k2	486.66	-0.395568	0.0831902	4.75498	1.98e-06	0.00015521
	ENSMUSG00000071172	Srsf3	1065.23	-0.395946	0.0940723	4.20896	2.57e-05	0.00118588
	ENSMUSG00000027540	Ptpn1	702.116	-0.399389	0.110382	3.61824	0.00029662	0.00714589
	ENSMUSG00000028330	Ncbp1	345.522	-0.400042	0.10159	3.93781	8.22e-05	0.0028736
	ENSMUSG00000083563	Gm13340	973.131	-0.400722	0.128735	3.11277	0.00185343	0.0275282
	ENSMUSG00000097048	1600020E01Rik	206.884	-0.404635	0.1212	3.33857	0.00084211	0.0155403
	ENSMUSG00000030159	Clec1b	186.838	-0.404893	0.136846	2.95875	0.00308888	0.038677
	ENSMUSG00000035198	Tubg1	535.015	-0.406589	0.107053	3.79801	0.00014586	0.0044261
	ENSMUSG00000024966	Stip1	1668.37	-0.408626	0.113306	3.6064	0.00031047	0.00735172
	ENSMUSG00000036908	Unc93b1	1368.49	-0.409102	0.100571	4.06778	4.75e-05	0.0018865
	ENSMUSG00000039474	Wfs1	262.509	-0.409392	0.119435	3.42774	0.00060863	0.0121963
	ENSMUSG00000004187	Kifc2	329.64	-0.410062	0.10466	3.91805	8.93e-05	0.0030678
	ENSMUSG00000030533	Unc45a	344.022	-0.412106	0.116865	3.52634	0.00042134	0.00916687
	ENSMUSG00000008035	Mid1ip1	1499.84	-0.412517	0.13277	3.10701	0.00188989	0.0277031
	ENSMUSG00000096606	Tpbgl	190.838	-0.412742	0.126458	3.26388	0.00109899	0.0186841
	ENSMUSG00000036052	Dnajb5	122.429	-0.413121	0.142209	2.90502	0.00367228	0.0431956
	ENSMUSG00000025574	Tk1	1078.02	-0.416154	0.138689	3.00063	0.00269423	0.0353838
	ENSMUSG00000027597	Ahcy	32596.2	-0.416195	0.109076	3.81566	0.00013582	0.00419464
	ENSMUSG00000072889	Nfxl1	310.53	-0.416419	0.126817	3.28363	0.00102479	0.0178683
	ENSMUSG00000048878	Hexim1	1328.1	-0.416787	0.0795914	5.23658	1.64e-07	2.01e-05
	ENSMUSG00000020781	Tsen54	153.838	-0.416901	0.142639	2.92276	0.00346939	0.0415594
	ENSMUSG00000021190	Lgmn	1265.79	-0.418418	0.122372	3.41924	0.00062797	0.0124973
	ENSMUSG00000039264	Gimap3	112.861	-0.418534	0.137067	3.05351	0.0022618	0.0315562
	ENSMUSG00000019055	Plod1	1151.89	-0.419395	0.0737829	5.68417	1.31e-08	2.64e-06
	ENSMUSG00000032598	Nckipsd	125.49	-0.422063	0.143986	2.93128	0.00337566	0.0407332
	ENSMUSG00000014232	Cluap1	117.753	-0.422089	0.148212	2.84786	0.00440139	0.0488078
	ENSMUSG00000041870	Ankrd13a	674.791	-0.423773	0.102835	4.1209	3.77e-05	0.00160593
	ENSMUSG00000057103	Nat8f1	2839.94	-0.429165	0.119978	3.57704	0.00034751	0.00803157
	ENSMUSG00000032977	Fam207a	609.839	-0.429441	0.102662	4.18304	2.88e-05	0.00130045
	ENSMUSG00000025068	Gsto1	2082.89	-0.431983	0.118422	3.64782	0.00026447	0.00663153
	ENSMUSG00000033365	Ipo13	325.918	-0.43391	0.0922983	4.70117	2.59e-06	0.00018998
	ENSMUSG00000060216	Arrb2	490.682	-0.434787	0.124593	3.48966	0.00048364	0.0100971
	ENSMUSG00000025044	Msr1	197.153	-0.435494	0.149219	2.91848	0.00351743	0.0420626
	ENSMUSG00000022797	Tfrc	326.24	-0.435496	0.0953714	4.56632	4.96e-06	0.00032943
	ENSMUSG00000024063	Lbh	338.059	-0.439609	0.130112	3.37869	0.00072832	0.0138152
	ENSMUSG00000004565	Pnpla6	805.789	-0.440115	0.0834623	5.27322	1.34e-07	1.73e-05
	ENSMUSG00000054435	Gimap4	172.75	-0.440389	0.134663	3.2703	0.00107435	0.0184167
	ENSMUSG00000018537	Pcgf2	154.45	-0.44436	0.142977	3.10791	0.00188418	0.0277001
	ENSMUSG00000000552	Zfp385a	739.076	-0.447336	0.127457	3.50969	0.00044863	0.00958077
	ENSMUSG00000030403	Vasp	451.38	-0.447642	0.133584	3.35102	0.00080515	0.0150115
	ENSMUSG00000030921	Trim30a	159.029	-0.44963	0.133506	3.36786	0.00075755	0.014234
	ENSMUSG00000025732	Mcrip2	591.695	-0.450501	0.153148	2.94162	0.00326505	0.0399313
	ENSMUSG00000090272	Mndal	197.16	-0.450832	0.132571	3.40069	0.00067217	0.0131418
	ENSMUSG00000002769	Gnmt	31611.3	-0.451385	0.107897	4.1835	2.87e-05	0.00130045
	ENSMUSG00000027200	Sema6d	299.065	-0.453749	0.147089	3.08485	0.00203652	0.0292306
	ENSMUSG00000011305	Plin5	963.55	-0.453785	0.158144	2.86945	0.00411192	0.0468435
	ENSMUSG00000030701	Plekhb1	1275.54	-0.45723	0.121287	3.76983	0.00016336	0.00482342
	ENSMUSG00000060550	H2-Q7	2214.26	-0.457399	0.0839354	5.44942	5.05e-08	7.86e-06
	ENSMUSG00000045087	S1pr5	306.531	-0.458151	0.157601	2.90703	0.00364876	0.0430238
	ENSMUSG00000026222	Sp100	259.376	-0.462486	0.110111	4.20018	2.67e-05	0.00122887
	ENSMUSG00000001300	Efnb2	116.765	-0.463481	0.147731	3.13733	0.00170492	0.0258562
	ENSMUSG00000020717	Pecam1	318.675	-0.464509	0.161281	2.88013	0.00397511	0.0456444
	ENSMUSG00000060317	Acnat2	2747.78	-0.464633	0.162213	2.86434	0.00417875	0.0474181
	ENSMUSG00000045319	Proser2	675.77	-0.465847	0.150534	3.09462	0.00197066	0.0285973
	ENSMUSG00000074219	Gm10644	129.155	-0.466392	0.163152	2.85864	0.00425462	0.0479034
	ENSMUSG00000056305	Usp39	351.861	-0.466908	0.111716	4.17941	2.92e-05	0.0013124
	ENSMUSG00000031827	Cotl1	376.786	-0.467371	0.13168	3.5493	0.00038626	0.00873198
	ENSMUSG00000028059	Arhgef2	152.47	-0.468423	0.149194	3.13968	0.00169133	0.025758
	ENSMUSG00000019979	Apaf1	72.0876	-0.474606	0.163169	2.90868	0.00362956	0.0429375
	ENSMUSG00000055799	Tcf7l1	265.874	-0.475169	0.138363	3.43422	0.00059427	0.011958
	ENSMUSG00000047180	Neurl3	194.075	-0.476184	0.15846	3.00508	0.00265512	0.0350816
	ENSMUSG00000022560	Slc52a2	189.739	-0.476858	0.149596	3.18764	0.00143438	0.0229057
	ENSMUSG00000039648	Kyat1	2624.6	-0.479454	0.111087	4.31602	1.59e-05	0.00082385
	ENSMUSG00000030409	Dmpk	1172.24	-0.480747	0.141751	3.3915	0.00069512	0.0134813
	ENSMUSG00000098557	Kctd12	444.894	-0.481071	0.159141	3.02291	0.00250353	0.0337254
	ENSMUSG00000024807	Syvn1	1889.68	-0.48179	0.137804	3.49619	0.00047195	0.00988959
	ENSMUSG00000025572	Tmc6	424.318	-0.482236	0.107216	4.49781	6.87e-06	0.0004209
	ENSMUSG00000027660	Skil	290.515	-0.482368	0.164539	2.93162	0.00337195	0.0407224
	ENSMUSG00000046794	Ppp1r3b	10887.6	-0.484331	0.0921364	5.25668	1.47e-07	1.83e-05
	ENSMUSG00000057193	Slc44a2	238.372	-0.485355	0.107723	4.50556	6.62e-06	0.00041105
	ENSMUSG00000030956	Fam53b	246.07	-0.487716	0.135102	3.60998	0.00030622	0.00729882
	ENSMUSG00000038976	Ppp1r9b	323.163	-0.489014	0.134381	3.63902	0.00027367	0.00675686
	ENSMUSG00000026179	Pnkd	2451.56	-0.48941	0.164268	2.97934	0.00288871	0.0368878
	ENSMUSG00000032412	Atp1b3	692.122	-0.494203	0.0938925	5.2635	1.41e-07	1.78e-05
	ENSMUSG00000028896	Rcc1	146.453	-0.494203	0.136334	3.62496	0.00028901	0.00701578
	ENSMUSG00000027429	Sec23b	747.297	-0.495584	0.113253	4.37589	1.21e-05	0.0006578
	ENSMUSG00000026922	Agpat2	4146.35	-0.498585	0.1554	3.2084	0.00133477	0.0217227
	ENSMUSG00000029413	Naaa	105.179	-0.499001	0.160147	3.11591	0.00183381	0.027324
	ENSMUSG00000041653	Pnpla3	1528.55	-0.499825	0.175688	2.84496	0.00444166	0.0490549
	ENSMUSG00000000555	Itga5	904.806	-0.500745	0.171179	2.92528	0.00344149	0.0413208
	ENSMUSG00000039841	Zfp800	97.4357	-0.501569	0.150035	3.343	0.00082877	0.0153726
	ENSMUSG00000035697	Arhgap45	439.81	-0.504001	0.101214	4.97958	6.37e-07	5.9e-05
	ENSMUSG00000078349	AW011738	79.85	-0.504342	0.166212	3.03433	0.00241067	0.0329344
	ENSMUSG00000030536	Iqgap1	326.649	-0.507077	0.120351	4.21331	2.52e-05	0.00117072
	ENSMUSG00000042426	Dhx29	204.197	-0.507682	0.155045	3.27442	0.0010588	0.0182366
	ENSMUSG00000010307	Tmem86a	198.137	-0.509316	0.17272	2.9488	0.00319011	0.0393474
	ENSMUSG00000015461	Atf6b	469.303	-0.509647	0.143616	3.54869	0.00038716	0.00873847
	ENSMUSG00000032122	Slc37a2	67.484	-0.512553	0.174998	2.92891	0.00340154	0.0409771
	ENSMUSG00000036216	Leap2	660.523	-0.513724	0.161153	3.18781	0.00143355	0.0229057
	ENSMUSG00000075602	Ly6a	206.217	-0.514325	0.142549	3.60805	0.00030851	0.007321
	ENSMUSG00000040723	Rcsd1	156.542	-0.515795	0.152721	3.37736	0.00073185	0.0138592
	ENSMUSG00000063704	Mapk15	550.972	-0.517159	0.152006	3.40222	0.00066842	0.0131038
	ENSMUSG00000060181	Slc35e3	214.599	-0.517936	0.126587	4.09153	4.29e-05	0.00175142
	ENSMUSG00000011884	Gltp	136.67	-0.520471	0.165633	3.14232	0.00167616	0.0256386
	ENSMUSG00000009687	Fxyd5	117.351	-0.520725	0.153773	3.38632	0.00070837	0.0135835
	ENSMUSG00000035845	Alg12	147.766	-0.520976	0.170051	3.06365	0.00218655	0.0306985
	ENSMUSG00000039899	Fgl2	87.1157	-0.522043	0.175474	2.97504	0.00292953	0.0373148
	ENSMUSG00000026737	Pip4k2a	130.068	-0.52296	0.132972	3.93285	8.39e-05	0.00291247
	ENSMUSG00000057541	Pus7	215.808	-0.523827	0.163907	3.19589	0.00139402	0.0224377
	ENSMUSG00000056973	Ces1d	21011.6	-0.526125	0.119749	4.39355	1.12e-05	0.00061345
	ENSMUSG00000064254	Ethe1	824.058	-0.527513	0.178615	2.95336	0.00314338	0.0389704
	ENSMUSG00000067071	Hes6	1078.49	-0.52796	0.160394	3.29164	0.00099605	0.0175741
	ENSMUSG00000078853	Igtp	940.054	-0.534767	0.124584	4.29241	1.77e-05	0.00090041
	ENSMUSG00000023393	Slc17a9	162.987	-0.535678	0.165243	3.24175	0.00118797	0.0199623
	ENSMUSG00000024270	Slc39a6	63.7386	-0.536535	0.176892	3.03312	0.00242038	0.0330359
	ENSMUSG00000025533	Asl	13750.7	-0.536625	0.158413	3.38751	0.0007053	0.0135672
	ENSMUSG00000050106	Tmc8	89.2126	-0.540024	0.174412	3.09625	0.00195983	0.0284973
	ENSMUSG00000056708	Ier5	285.242	-0.540745	0.146405	3.69348	0.0002212	0.00595968
	ENSMUSG00000025270	Alas2	225.689	-0.542883	0.186393	2.91258	0.00358458	0.0425794
	ENSMUSG00000029771	Irf5	230.162	-0.543544	0.177273	3.06614	0.00216841	0.0305477
	ENSMUSG00000054404	Slfn5	253.874	-0.544747	0.131604	4.1393	3.48e-05	0.00150903
	ENSMUSG00000027820	Mme	1177.46	-0.546428	0.19264	2.83653	0.00456072	0.0499127
	ENSMUSG00000027639	Samhd1	656.645	-0.546809	0.0984043	5.55676	2.75e-08	4.79e-06
	ENSMUSG00000030521	Mphosph10	157.816	-0.549289	0.138029	3.97953	6.91e-05	0.00251019
	ENSMUSG00000112023	Lilr4b	169.416	-0.54979	0.169717	3.23945	0.0011976	0.0200776
	ENSMUSG00000028318	Polr1e	75.8318	-0.550655	0.179256	3.07189	0.00212709	0.0301122
	ENSMUSG00000031871	Cdh5	476.922	-0.550721	0.154248	3.57037	0.00035648	0.0081823
	ENSMUSG00000035181	Heatr5a	254.819	-0.551397	0.139413	3.95515	7.65e-05	0.00273918
	ENSMUSG00000031659	Adcy7	148.499	-0.552851	0.144105	3.83644	0.00012483	0.00393032
	ENSMUSG00000020692	Nle1	88.3873	-0.553328	0.187028	2.95853	0.00309105	0.038677
	ENSMUSG00000018927	Ccl6	197.29	-0.55442	0.177776	3.11864	0.00181687	0.0271555
	ENSMUSG00000053158	Fes	223.433	-0.558501	0.130827	4.26901	1.96e-05	0.00097282
	ENSMUSG00000071637	Cebpd	207.492	-0.560533	0.178255	3.14455	0.00166344	0.0254943
	ENSMUSG00000071713	Csf2rb	171.715	-0.561068	0.170918	3.28267	0.00102828	0.0178811
	ENSMUSG00000039997	Ifi203	178.112	-0.561495	0.154066	3.64451	0.00026791	0.00669443
	ENSMUSG00000024824	Rad9a	95.3379	-0.562055	0.193853	2.89939	0.00373889	0.0435415
	ENSMUSG00000001281	Itgb7	78.923	-0.562706	0.174815	3.21886	0.00128702	0.0211117
	ENSMUSG00000040471	Ggt6	678.534	-0.56364	0.169294	3.32935	0.00087048	0.0159217
	ENSMUSG00000031387	Renbp	137.691	-0.564153	0.161024	3.50353	0.00045914	0.00974014
	ENSMUSG00000060791	Gmfg	98.7409	-0.567403	0.165034	3.4381	0.00058581	0.0118373
	ENSMUSG00000034595	Ppp1r18	142.025	-0.569364	0.149679	3.8039	0.00014244	0.00433852
	ENSMUSG00000059498	Fcgr3	155.474	-0.56961	0.158555	3.5925	0.00032752	0.00769255
	ENSMUSG00000034255	Arhgap27	79.1812	-0.570773	0.173846	3.28322	0.0010263	0.0178683
	ENSMUSG00000031832	Taf1c	66.2743	-0.574964	0.192176	2.99186	0.00277283	0.035851
	ENSMUSG00000062785	Kcnc3	257.315	-0.577609	0.131571	4.39009	1.13e-05	0.00062094
	ENSMUSG00000023259	Slc26a6	102.172	-0.579525	0.176986	3.27442	0.0010588	0.0182366
	ENSMUSG00000085492	Trmt61b	64.2452	-0.582218	0.188476	3.08908	0.00200779	0.028933
	ENSMUSG00000039201	Tbc1d25	109.834	-0.582255	0.174632	3.33419	0.00085549	0.0157071
	ENSMUSG00000030047	Arhgap25	69.4348	-0.583217	0.172445	3.38204	0.00071948	0.0137147
	ENSMUSG00000031775	Pllp	127.533	-0.584967	0.188236	3.10762	0.00188599	0.0277001
	ENSMUSG00000026938	Fcna	878.376	-0.585954	0.16651	3.51903	0.00043313	0.00933906
	ENSMUSG00000099843	Gm7160	62.3349	-0.586481	0.203357	2.88399	0.00392668	0.045304
	ENSMUSG00000034613	Ppm1h	67.4851	-0.58709	0.196115	2.9936	0.0027571	0.0357435
	ENSMUSG00000018774	Cd68	230.37	-0.588076	0.167977	3.50093	0.00046364	0.00980699
	ENSMUSG00000032285	Dnaja4	80.1738	-0.588487	0.204768	2.87392	0.00405407	0.0462939
	ENSMUSG00000052776	Oas1a	75.9601	-0.589281	0.177562	3.31874	0.00090423	0.0163123
	ENSMUSG00000046994	Mars2	62.1879	-0.589305	0.197209	2.98823	0.00280602	0.0361832
	ENSMUSG00000001670	Tat	39217.5	-0.594147	0.169822	3.49865	0.00046762	0.00986221
	ENSMUSG00000048538	Gm9826	137.268	-0.59792	0.173407	3.44807	0.00056461	0.0114891
	ENSMUSG00000013629	Cad	302.669	-0.600489	0.167048	3.59472	0.00032475	0.00765214
	ENSMUSG00000073490	Ifi207	124.846	-0.600916	0.175988	3.41452	0.00063895	0.0125944
	ENSMUSG00000032177	Pde4a	112.272	-0.601352	0.170782	3.52117	0.00042965	0.00927791
	ENSMUSG00000019916	P4ha1	273.038	-0.602169	0.141847	4.24519	2.18e-05	0.0010498
	ENSMUSG00000021270	Hsp90aa1	2901.16	-0.609138	0.150507	4.04724	5.18e-05	0.00201564
	ENSMUSG00000097194	9330175E14Rik	55.7462	-0.610776	0.211805	2.88367	0.00393069	0.0453141
	ENSMUSG00000043702	Pde12	193.665	-0.611046	0.1188	5.14347	2.7e-07	2.98e-05
	ENSMUSG00000037788	Vopp1	66.256	-0.61107	0.20787	2.93967	0.00328566	0.0401494
	ENSMUSG00000086825	Gm15675	95.6859	-0.612424	0.210355	2.91138	0.00359838	0.0426733
	ENSMUSG00000006519	Cyba	253.666	-0.613489	0.162436	3.77681	0.00015885	0.00471916
	ENSMUSG00000074896	Ifit3	230.311	-0.61404	0.167049	3.67581	0.0002371	0.00617414
	ENSMUSG00000049775	Tmsb4x	2691.95	-0.61586	0.128798	4.78159	1.74e-06	0.00013826
	ENSMUSG00000031207	Msn	601.296	-0.617332	0.168969	3.65352	0.00025867	0.00652058
	ENSMUSG00000092274	Neat1	6647.1	-0.617867	0.15964	3.87037	0.00010867	0.00354105
	ENSMUSG00000068227	Il2rb	62.2506	-0.617875	0.210557	2.93449	0.00334101	0.0405177
	ENSMUSG00000048120	Entpd1	121.988	-0.619017	0.195488	3.16653	0.0015427	0.024216
	ENSMUSG00000058806	Col13a1	61.0803	-0.619709	0.203311	3.04809	0.00230301	0.0319101
	ENSMUSG00000020272	Stk10	121.748	-0.626098	0.160125	3.91007	9.23e-05	0.00315598
	ENSMUSG00000030731	Syt3	137.301	-0.626564	0.170035	3.68491	0.00022878	0.00607342
	ENSMUSG00000059708	Akap17b	75.5026	-0.627198	0.197405	3.17722	0.00148693	0.0235887
	ENSMUSG00000022220	Adcy4	112.015	-0.627472	0.142002	4.41875	9.93e-06	0.00056106
	ENSMUSG00000034786	Gpsm3	101.134	-0.628113	0.198767	3.16005	0.00157743	0.0245665
	ENSMUSG00000016028	Celsr1	1130.29	-0.628439	0.118837	5.28824	1.23e-07	1.65e-05
	ENSMUSG00000052142	Rasal3	53.6736	-0.630047	0.211931	2.97289	0.00295012	0.0375064
	ENSMUSG00000052085	Dock8	382.785	-0.630927	0.168669	3.74063	0.00018356	0.00518698
	ENSMUSG00000056313	Tcim	647.225	-0.636085	0.149186	4.26369	2.01e-05	0.00098857
	ENSMUSG00000041515	Irf8	218.754	-0.638719	0.14502	4.40435	1.06e-05	0.00059269
	ENSMUSG00000031103	Elf4	74.884	-0.639306	0.199842	3.19906	0.00137878	0.0222885
	ENSMUSG00000026435	Slc45a3	1146.74	-0.639685	0.181031	3.53357	0.00040999	0.00905609
	ENSMUSG00000038422	Hdhd3	434.587	-0.643626	0.211048	3.04967	0.00229097	0.0318546
	ENSMUSG00000004098	Col5a3	418.845	-0.646482	0.224517	2.87944	0.00398385	0.0457084
	ENSMUSG00000027496	Aurka	52.4577	-0.646628	0.210682	3.06921	0.00214623	0.0303239
	ENSMUSG00000043336	Filip1l	124.909	-0.648611	0.149311	4.34403	1.4e-05	0.00074411
	ENSMUSG00000048481	Mypop	59.8527	-0.650074	0.209585	3.10173	0.00192396	0.0280887
	ENSMUSG00000023277	Twf2	71.8368	-0.653045	0.213855	3.05368	0.00226052	0.0315562
	ENSMUSG00000037972	Snn	54.0791	-0.653955	0.187016	3.49679	0.00047089	0.00988959
	ENSMUSG00000046805	Mpeg1	1364.87	-0.654301	0.159005	4.11497	3.87e-05	0.0016145
	ENSMUSG00000021265	Slc25a29	62.0691	-0.654321	0.188724	3.46708	0.00052615	0.0108437
	ENSMUSG00000004951	Hspb1	515.081	-0.655725	0.213274	3.07456	0.00210812	0.0299023
	ENSMUSG00000024851	Pitpnm1	239.498	-0.65661	0.145545	4.51139	6.44e-06	0.00040337
	ENSMUSG00000022831	Hcls1	240.049	-0.659682	0.160385	4.11312	3.9e-05	0.00162286
	ENSMUSG00000038055	Dexi	613.145	-0.660894	0.176935	3.73524	0.00018753	0.00527867
	ENSMUSG00000023341	Mx2	122.216	-0.662901	0.156203	4.24384	2.2e-05	0.00105265
	ENSMUSG00000037902	Sirpa	582.424	-0.666993	0.161605	4.12731	3.67e-05	0.00158044
	ENSMUSG00000041481	Serpina3g	144.354	-0.667338	0.197633	3.37664	0.00073376	0.0138772
	ENSMUSG00000074361	C5ar2	61.2631	-0.670358	0.209639	3.19768	0.00138538	0.0223701
	ENSMUSG00000001270	Ckb	203.135	-0.670364	0.167615	3.99942	6.35e-05	0.00236777
	ENSMUSG00000029570	Lfng	106.207	-0.671813	0.175	3.83893	0.00012357	0.00390361
	ENSMUSG00000016087	Fli1	59.3566	-0.674384	0.213976	3.15167	0.00162338	0.0250128
	ENSMUSG00000057191	AB124611	87.7877	-0.674617	0.234687	2.87454	0.00404612	0.046276
	ENSMUSG00000105504	Gbp5	38.8632	-0.676047	0.222111	3.04374	0.00233658	0.0322573
	ENSMUSG00000001741	Il16	70.7349	-0.677885	0.207312	3.26987	0.00107595	0.0184224
	ENSMUSG00000032271	Nnmt	1611.92	-0.678314	0.184511	3.67629	0.00023665	0.00617414
	ENSMUSG00000039585	Myo9a	113.947	-0.682264	0.179995	3.79046	0.00015037	0.00453241
	ENSMUSG00000083992	Gm11478	41.2292	-0.682357	0.227407	3.0006	0.00269448	0.0353838
	ENSMUSG00000068114	Ccdc134	93.8436	-0.685481	0.166511	4.11673	3.84e-05	0.00160691
	ENSMUSG00000031389	Arhgap4	246.984	-0.68648	0.166938	4.11219	3.92e-05	0.00162471
	ENSMUSG00000034333	Zbed4	55.4869	-0.693019	0.21507	3.2223	0.00127168	0.0209552
	ENSMUSG00000052384	Nrros	146.628	-0.693698	0.172486	4.02177	5.78e-05	0.00220502
	ENSMUSG00000022951	Rcan1	423.439	-0.694689	0.115405	6.01959	1.75e-09	6.49e-07
	ENSMUSG00000030220	Arhgdib	177.222	-0.6958	0.171546	4.05605	4.99e-05	0.00195692
	ENSMUSG00000079442	St6galnac4	87.516	-0.697737	0.210957	3.30749	0.00094137	0.0168561
	ENSMUSG00000024190	Dusp1	554.568	-0.697833	0.188109	3.70972	0.00020749	0.00563209
	ENSMUSG00000040721	Zfhx2	196.471	-0.697997	0.147247	4.74032	2.13e-06	0.00016249
	ENSMUSG00000002885	Adgre5	474.181	-0.700491	0.153259	4.57062	4.86e-06	0.00032422
	ENSMUSG00000017167	Cntnap1	53.2069	-0.700752	0.200212	3.50005	0.00046518	0.00982513
	ENSMUSG00000079003	Samd1	322.115	-0.70109	0.140167	5.00183	5.68e-07	5.44e-05
	ENSMUSG00000051506	Wdfy4	119.798	-0.701331	0.215157	3.25962	0.0011156	0.0188998
	ENSMUSG00000024118	Tedc2	1147.52	-0.705648	0.174196	4.05089	5.1e-05	0.00198979
	ENSMUSG00000021262	Evl	145.51	-0.705992	0.124968	5.64939	1.61e-08	3.19e-06
	ENSMUSG00000104528	Gm43314	103.508	-0.707744	0.227973	3.1045	0.00190601	0.0278829
	ENSMUSG00000043740	B430306N03Rik	65.7415	-0.708124	0.211134	3.35391	0.00079678	0.014913
	ENSMUSG00000029001	Fbxo44	65.4914	-0.711563	0.205959	3.45488	0.00055053	0.0112343
	ENSMUSG00000040552	C3ar1	83.0719	-0.713523	0.21063	3.38757	0.00070515	0.0135672
	ENSMUSG00000047250	Ptgs1	294.629	-0.713723	0.168118	4.24538	2.18e-05	0.0010498
	ENSMUSG00000029009	Mthfr	392.871	-0.715574	0.233729	3.06156	0.00220191	0.0308693
	ENSMUSG00000021684	Pde8b	30.2529	-0.71576	0.246884	2.89917	0.00374149	0.0435415
	ENSMUSG00000055148	Klf2	306.599	-0.717765	0.151288	4.74435	2.09e-06	0.00016184
	ENSMUSG00000002602	Axl	603.404	-0.719031	0.155045	4.63758	3.53e-06	0.00024879
	ENSMUSG00000031441	Atp11a	748.702	-0.722606	0.164212	4.40044	1.08e-05	0.00059656
	ENSMUSG00000032011	Thy1	41.3264	-0.723361	0.216746	3.33737	0.00084576	0.0155853
	ENSMUSG00000038811	Gngt2	105.322	-0.724238	0.207106	3.49694	0.00047062	0.00988959
	ENSMUSG00000029059	Prxl2b	200.333	-0.724731	0.143672	5.04433	4.55e-07	4.54e-05
	ENSMUSG00000092471	Cyp21a2-ps	91.7662	-0.725208	0.202201	3.58657	0.00033506	0.00783705
	ENSMUSG00000026480	Ncf2	110.669	-0.727755	0.183408	3.96795	7.25e-05	0.00262204
	ENSMUSG00000072596	Ear2	42.4322	-0.728533	0.232698	3.13081	0.00174328	0.0263
	ENSMUSG00000096740	Lbhd1	58.5377	-0.729146	0.215204	3.38816	0.00070363	0.0135672
	ENSMUSG00000018008	Cyth4	200.531	-0.730594	0.188595	3.87389	0.00010711	0.00349819
	ENSMUSG00000002668	Dennd1c	136.443	-0.732772	0.164706	4.44897	8.63e-06	0.00050337
	ENSMUSG00000002699	Lcp2	123.12	-0.733817	0.238182	3.08091	0.00206372	0.0294747
	ENSMUSG00000032436	Cmtm7	72.2855	-0.736055	0.224167	3.28351	0.00102523	0.0178683
	ENSMUSG00000034330	Plcg2	72.2833	-0.737181	0.256446	2.8746	0.00404538	0.046276
	ENSMUSG00000051817	Sox12	105.675	-0.740076	0.198535	3.72768	0.00019325	0.00536406
	ENSMUSG00000068205	Macrod2	61.318	-0.740842	0.201023	3.68535	0.00022838	0.00607342
	ENSMUSG00000050335	Lgals3	162.504	-0.744119	0.235159	3.16432	0.00155446	0.0243134
	ENSMUSG00000049562	Ap5b1	70.5338	-0.750431	0.243475	3.08217	0.00205498	0.029408
	ENSMUSG00000024556	Me2	50.3215	-0.751442	0.262407	2.86365	0.0041879	0.0474476
	ENSMUSG00000031431	Tsc22d3	2796.7	-0.752689	0.178195	4.22396	2.4e-05	0.00113004
	ENSMUSG00000078921	Tgtp2	45.226	-0.753012	0.236904	3.17855	0.00148014	0.0235163
	ENSMUSG00000040212	Emp3	71.5194	-0.753925	0.177693	4.24285	2.21e-05	0.00105381
	ENSMUSG00000031838	Ifi30	372.824	-0.754877	0.193976	3.89159	9.96e-05	0.00331227
	ENSMUSG00000078942	Naip6	33.314	-0.759088	0.2377	3.19347	0.00140573	0.022598
	ENSMUSG00000031824	6430548M08Rik	132.153	-0.759102	0.178813	4.24524	2.18e-05	0.0010498
	ENSMUSG00000035711	Dok3	104.151	-0.759424	0.194717	3.90014	9.61e-05	0.00320484
	ENSMUSG00000051735	Rinl	51.2224	-0.759668	0.215391	3.52693	0.00042041	0.00916033
	ENSMUSG00000029657	Hsph1	987.347	-0.766589	0.160093	4.78841	1.68e-06	0.00013438
	ENSMUSG00000105837	Gm35986	55.4141	-0.769032	0.234409	3.28072	0.00103541	0.0179836
	ENSMUSG00000028581	Laptm5	654.26	-0.772299	0.149811	5.15515	2.53e-07	2.84e-05
	ENSMUSG00000013707	Tnfaip8l2	42.7313	-0.773258	0.254197	3.04196	0.00235043	0.0322995
	ENSMUSG00000021958	Pinx1	45.8723	-0.774881	0.211636	3.66139	0.00025086	0.00638973
	ENSMUSG00000051146	Camk2n2	52.3399	-0.775306	0.208665	3.71555	0.00020276	0.00553502
	ENSMUSG00000066154	Mup3	11747.3	-0.778047	0.213748	3.64002	0.00027262	0.00675492
	ENSMUSG00000055805	Fmnl1	104.901	-0.778218	0.193914	4.01321	5.99e-05	0.00226861
	ENSMUSG00000049881	2810025M15Rik	91.0354	-0.778602	0.160559	4.84932	1.24e-06	0.00010362
	ENSMUSG00000047810	Ccdc88b	92.4036	-0.779031	0.189225	4.11695	3.84e-05	0.00160691
	ENSMUSG00000026928	Card9	34.2536	-0.779711	0.259981	2.9991	0.00270775	0.0353838
	ENSMUSG00000024030	Abcg1	192.636	-0.781331	0.154178	5.06771	4.03e-07	4.1e-05
	ENSMUSG00000033033	Calhm2	44.5827	-0.78138	0.24168	3.23312	0.00122445	0.0204329
	ENSMUSG00000023913	Pla2g7	106.705	-0.782346	0.187869	4.16431	3.12e-05	0.00138596
	ENSMUSG00000031400	G6pdx	196.365	-0.78247	0.233335	3.35342	0.0007982	0.0149204
	ENSMUSG00000050919	Zfp366	39.6427	-0.782844	0.220961	3.5429	0.00039575	0.00882231
	ENSMUSG00000020108	Ddit4	287.982	-0.784046	0.182999	4.28442	1.83e-05	0.00092042
	ENSMUSG00000053835	H2-T24	53.5364	-0.786604	0.207115	3.7979	0.00014593	0.0044261
	ENSMUSG00000037904	Ankrd9	86.0387	-0.787199	0.213757	3.68268	0.0002308	0.00608516
	ENSMUSG00000034917	Tjp3	901.771	-0.787296	0.216109	3.64304	0.00026944	0.00671734
	ENSMUSG00000004359	Spic	41.1219	-0.788679	0.276429	2.8531	0.00432948	0.0484072
	ENSMUSG00000026483	Fam129a	112.832	-0.792378	0.16833	4.70728	2.51e-06	0.00018723
	ENSMUSG00000037922	Bank1	45.9951	-0.793111	0.21631	3.66654	0.00024585	0.00630677
	ENSMUSG00000079547	H2-DMb1	98.6715	-0.793321	0.243318	3.26043	0.00111245	0.0188686
	ENSMUSG00000035208	Slfn8	60.2378	-0.794498	0.205862	3.85938	0.00011368	0.00367938
	ENSMUSG00000027950	Chrnb2	49.8561	-0.794977	0.207799	3.8257	0.0001304	0.00408371
	ENSMUSG00000056724	Nbeal2	397.337	-0.796294	0.1285	6.19683	5.76e-10	2.78e-07
	ENSMUSG00000046031	Calhm6	28.7342	-0.796859	0.268176	2.9714	0.00296444	0.0375895
	ENSMUSG00000040389	Wdr47	37.8763	-0.797368	0.252815	3.15396	0.00161074	0.024871
	ENSMUSG00000058099	Nfam1	156.936	-0.798791	0.219283	3.64274	0.00026975	0.00671734
	ENSMUSG00000073489	Ifi204	137.059	-0.800277	0.189643	4.21991	2.44e-05	0.00114435
	ENSMUSG00000038623	Tm6sf1	47.7646	-0.803438	0.221165	3.63276	0.00028041	0.00689955
	ENSMUSG00000070034	Sp110	85.9702	-0.804253	0.170572	4.71505	2.42e-06	0.00018116
	ENSMUSG00000042834	Nrep	90.2077	-0.806633	0.251721	3.20447	0.00135311	0.0219716
	ENSMUSG00000022488	Nckap1l	190.183	-0.811699	0.18335	4.42705	9.55e-06	0.0005463
	ENSMUSG00000038893	Fam117a	110.899	-0.814981	0.190356	4.28135	1.86e-05	0.00092975
	ENSMUSG00000001029	Icam2	50.9448	-0.815679	0.248137	3.28721	0.00101185	0.0177879
	ENSMUSG00000044206	Vsig4	610.843	-0.81808	0.206904	3.9539	7.69e-05	0.00273988
	ENSMUSG00000032089	Il10ra	148.332	-0.818888	0.195354	4.19181	2.77e-05	0.00126303
	ENSMUSG00000024300	Myo1f	138.122	-0.820039	0.20782	3.94591	7.95e-05	0.00280525
	ENSMUSG00000024965	Fermt3	197.92	-0.820939	0.171935	4.7747	1.8e-06	0.00014229
	ENSMUSG00000026786	Apbb1ip	75.3666	-0.821484	0.184329	4.45661	8.33e-06	0.00049107
	ENSMUSG00000040724	Kcna2	101.627	-0.824807	0.270414	3.05016	0.00228717	0.0318487
	ENSMUSG00000030793	Pycard	30.2456	-0.830328	0.291834	2.8452	0.00443831	0.0490549
	ENSMUSG00000035004	Igsf6	82.6866	-0.830497	0.254123	3.26809	0.00108277	0.0184734
	ENSMUSG00000033777	Tlr13	48.0772	-0.831004	0.260412	3.19111	0.00141727	0.022758
	ENSMUSG00000041707	Tmem273	29.6002	-0.831807	0.275016	3.02458	0.00248981	0.0336031
	ENSMUSG00000020788	Atp2a3	84.086	-0.8337	0.188376	4.42572	9.61e-06	0.00054688
	ENSMUSG00000041642	Kif21b	93.9185	-0.835235	0.186858	4.46988	7.83e-06	0.00046597
	ENSMUSG00000038642	Ctss	821.49	-0.836955	0.145131	5.76691	8.07e-09	1.85e-06
	ENSMUSG00000030263	Lrmp	84.4737	-0.844588	0.164997	5.1188	3.07e-07	3.34e-05
	ENSMUSG00000060519	Tor3a	158.719	-0.846402	0.202647	4.17672	2.96e-05	0.00132062
	ENSMUSG00000030276	Ttll3	49.0921	-0.846637	0.218516	3.87448	0.00010685	0.00349819
	ENSMUSG00000044708	Kcnj10	49.6897	-0.847079	0.278252	3.04428	0.00233236	0.0322298
	ENSMUSG00000048865	Arhgap30	139.382	-0.847711	0.163189	5.19466	2.05e-07	2.39e-05
	ENSMUSG00000034641	Cd300ld	143.02	-0.848529	0.18944	4.47913	7.49e-06	0.00044993
	ENSMUSG00000034652	Cd300a	101.066	-0.848766	0.256004	3.31544	0.00091498	0.0164651
	ENSMUSG00000055541	Lair1	76.5758	-0.849588	0.176548	4.81221	1.49e-06	0.00012065
	ENSMUSG00000026177	Slc11a1	250.846	-0.851966	0.222087	3.83618	0.00012496	0.00393032
	ENSMUSG00000059326	Csf2ra	257.968	-0.857058	0.164198	5.21965	1.79e-07	2.16e-05
	ENSMUSG00000023044	Csad	7463.66	-0.860205	0.147834	5.81874	5.93e-09	1.45e-06
	ENSMUSG00000032690	Oas2	144.622	-0.863002	0.171275	5.03869	4.69e-07	4.61e-05
	ENSMUSG00000090175	Ugt1a9	765.163	-0.863134	0.224654	3.84206	0.000122	0.00387945
	ENSMUSG00000029299	Abcg3	91.7776	-0.863227	0.269489	3.20321	0.00135907	0.0220438
	ENSMUSG00000090877	Hspa1b	190.491	-0.863427	0.262029	3.29516	0.00098366	0.0174192
	ENSMUSG00000039457	Ppl	573.912	-0.864597	0.204589	4.22601	2.38e-05	0.00112466
	ENSMUSG00000047798	Cd300lf	63.9837	-0.866502	0.288943	2.99887	0.00270979	0.0353838
	ENSMUSG00000023009	Nckap5l	39.8265	-0.872229	0.234503	3.71948	0.00019963	0.00546532
	ENSMUSG00000022221	Ripk3	41.7295	-0.874625	0.244487	3.57739	0.00034704	0.00803157
	ENSMUSG00000027408	Cpxm1	33.5872	-0.875064	0.30341	2.88409	0.00392542	0.045304
	ENSMUSG00000038608	Dock10	125.002	-0.877391	0.215323	4.07476	4.61e-05	0.00184856
	ENSMUSG00000072620	Slfn2	113.624	-0.87813	0.195078	4.50142	6.75e-06	0.00041735
	ENSMUSG00000024013	Fgd2	149.459	-0.878687	0.162256	5.41543	6.11e-08	9.21e-06
	ENSMUSG00000044583	Tlr7	35.8706	-0.881514	0.281889	3.12717	0.00176497	0.0265995
	ENSMUSG00000024885	Aldh3b1	82.2675	-0.883781	0.247234	3.57467	0.00035067	0.00806592
	ENSMUSG00000002204	Napsa	36.1363	-0.887573	0.259727	3.41734	0.00063237	0.0125331
	ENSMUSG00000023169	Slc38a1	45.8217	-0.888925	0.306261	2.90251	0.00370187	0.0434341
	ENSMUSG00000040061	Plcb2	72.9485	-0.88938	0.251784	3.53231	0.00041194	0.00905685
	ENSMUSG00000037649	H2-DMa	106.494	-0.889695	0.187668	4.7408	2.13e-06	0.00016249
	ENSMUSG00000015396	Cd83	47.1898	-0.890441	0.245573	3.62597	0.00028788	0.00699998
	ENSMUSG00000079227	Ccr5	113.57	-0.893904	0.151061	5.91751	3.27e-09	1.05e-06
	ENSMUSG00000030724	Cd19	58.4093	-0.899797	0.305062	2.94956	0.00318231	0.0392847
	ENSMUSG00000045382	Cxcr4	42.3059	-0.901777	0.249406	3.61569	0.00029954	0.007199
	ENSMUSG00000020573	Pik3cg	30.04	-0.903606	0.313555	2.88181	0.00395404	0.0454746
	ENSMUSG00000036594	H2-Aa	751.016	-0.903872	0.165579	5.45887	4.79e-08	7.54e-06
	ENSMUSG00000108435	Gm45051	37.7712	-0.906003	0.311992	2.90393	0.00368506	0.0432755
	ENSMUSG00000024610	Cd74	2636.46	-0.912537	0.139091	6.56073	5.35e-11	4.08e-08
	ENSMUSG00000039936	Pik3cd	181.646	-0.913258	0.155155	5.8861	3.95e-09	1.16e-06
	ENSMUSG00000032053	Pou2af1	26.7655	-0.918933	0.321608	2.85731	0.00427253	0.047993
	ENSMUSG00000041538	H2-Ob	38.8406	-0.920236	0.280566	3.27993	0.00103834	0.0180128
	ENSMUSG00000034438	Gbp8	92.0361	-0.92062	0.204585	4.49995	6.8e-06	0.00041847
	ENSMUSG00000040441	Slc26a10	133.769	-0.926001	0.200946	4.60821	4.06e-06	0.0002787
	ENSMUSG00000036905	C1qb	1043.35	-0.929138	0.186627	4.97859	6.4e-07	5.9e-05
	ENSMUSG00000052160	Pld4	253.481	-0.929885	0.1849	5.02913	4.93e-07	4.82e-05
	ENSMUSG00000024397	Aif1	91.3246	-0.931219	0.238531	3.90398	9.46e-05	0.0032002
	ENSMUSG00000034116	Vav1	108.178	-0.931627	0.231871	4.01787	5.87e-05	0.00223002
	ENSMUSG00000029869	Ephb6	90.8894	-0.9338	0.152988	6.10373	1.04e-09	4.42e-07
	ENSMUSG00000076937	Iglc2	21.5946	-0.936098	0.318889	2.9355	0.00333011	0.0404534
	ENSMUSG00000040345	Arhgap9	102.669	-0.937932	0.193654	4.84334	1.28e-06	0.00010555
	ENSMUSG00000018654	Ikzf1	73.958	-0.938913	0.188345	4.98507	6.19e-07	5.8e-05
	ENSMUSG00000030579	Tyrobp	209.553	-0.940168	0.219634	4.28061	1.86e-05	0.00092975
	ENSMUSG00000048163	Selplg	91.3781	-0.941611	0.178469	5.27605	1.32e-07	1.73e-05
	ENSMUSG00000031709	Tbc1d9	56.8975	-0.944979	0.248378	3.8046	0.00014204	0.00433537
	ENSMUSG00000041930	Fam222a	71.8189	-0.945319	0.301068	3.13988	0.00169014	0.025758
	ENSMUSG00000020437	Myo1g	95.7827	-0.945339	0.207607	4.55351	5.28e-06	0.00034383
	ENSMUSG00000024677	Ms4a6b	38.5252	-0.946979	0.267118	3.54517	0.00039236	0.00878087
	ENSMUSG00000027347	Rasgrp1	41.505	-0.947352	0.271598	3.48807	0.00048652	0.0101281
	ENSMUSG00000016496	Cd274	60.649	-0.948748	0.245426	3.86572	0.00011076	0.00360117
	ENSMUSG00000069516	Lyz2	1917.89	-0.951954	0.301915	3.15305	0.00161572	0.0249213
	ENSMUSG00000042417	Ccno	19.336	-0.952084	0.329727	2.88749	0.00388323	0.0449102
	ENSMUSG00000021624	Cd180	55.0839	-0.952229	0.280603	3.3935	0.00069004	0.0134368
	ENSMUSG00000071203	Naip5	108.074	-0.952933	0.191859	4.96684	6.81e-07	6.19e-05
	ENSMUSG00000015340	Cybb	348.014	-0.955251	0.227689	4.19543	2.72e-05	0.00124697
	ENSMUSG00000044827	Tlr1	41.9785	-0.955583	0.24114	3.96277	7.41e-05	0.00265966
	ENSMUSG00000026321	Tnfrsf11a	23.568	-0.955907	0.300748	3.17843	0.00148074	0.0235163
	ENSMUSG00000022667	Cd200r1	19.1366	-0.956038	0.32276	2.96207	0.00305582	0.0383781
	ENSMUSG00000004952	Rasa4	104.194	-0.956118	0.278702	3.43061	0.00060223	0.0121014
	ENSMUSG00000007950	Abhd8	137.239	-0.956945	0.203868	4.69395	2.68e-06	0.00019483
	ENSMUSG00000014542	Clec4f	2370.29	-0.959612	0.164098	5.84779	4.98e-09	1.33e-06
	ENSMUSG00000025743	Sdc3	1464.81	-0.961422	0.167313	5.74626	9.12e-09	1.99e-06
	ENSMUSG00000070323	Mmp27	33.7097	-0.962164	0.317067	3.03457	0.00240875	0.0329344
	ENSMUSG00000036469	2023-03-01	51.1788	-0.963029	0.226291	4.25571	2.08e-05	0.00101515
	ENSMUSG00000031101	Sash3	43.7764	-0.965311	0.265789	3.63186	0.00028138	0.00691174
	ENSMUSG00000053063	Clec12a	115.352	-0.966236	0.215409	4.48558	7.27e-06	0.00044093
	ENSMUSG00000086533	Mypopos	20.719	-0.968963	0.334243	2.89898	0.00374382	0.0435415
	ENSMUSG00000040990	Sh3kbp1	55.4234	-0.969415	0.217441	4.45829	8.26e-06	0.00048988
	ENSMUSG00000020901	Pik3r5	47.252	-0.973582	0.302043	3.22333	0.00126711	0.0209037
	ENSMUSG00000022102	Dok2	79.5871	-0.978672	0.210091	4.65833	3.19e-06	0.00022833
	ENSMUSG00000107951	Gm6210	28.9872	-0.97993	0.271961	3.6032	0.00031433	0.00743083
	ENSMUSG00000046245	Pilra	83.8691	-0.982614	0.26871	3.65678	0.0002554	0.00647129
	ENSMUSG00000061718	Ppp1r1b	105.938	-0.983182	0.23856	4.12132	3.77e-05	0.00160593
	ENSMUSG00000031506	Ptpn7	21.0343	-0.983567	0.315076	3.12168	0.00179823	0.0269931
	ENSMUSG00000022489	Pde1b	57.0131	-0.986534	0.201849	4.88749	1.02e-06	8.8e-05
	ENSMUSG00000050232	Cxcr3	19.9676	-0.989668	0.337501	2.93234	0.00336417	0.0407224
	ENSMUSG00000018983	E2f2	26.2815	-0.992147	0.315147	3.14821	0.00164276	0.0252576
	ENSMUSG00000028931	Kcnab2	26.5223	-0.997537	0.277993	3.58836	0.00033276	0.00780297
	ENSMUSG00000026288	Inpp5d	143.213	-0.998455	0.182794	5.46218	4.7e-08	7.48e-06
	ENSMUSG00000005087	Cd44	208.858	-0.999149	0.193539	5.16252	2.44e-07	2.75e-05
	ENSMUSG00000022181	C6	244.931	-0.999405	0.203509	4.91086	9.07e-07	7.86e-05
	ENSMUSG00000060586	H2-Eb1	750.87	-1.00061	0.156048	6.41219	1.43e-10	8.3e-08
	ENSMUSG00000030187	Klra2	51.3453	-1.00165	0.295643	3.38803	0.00070397	0.0135672
	ENSMUSG00000024521	Pmaip1	22.8794	-1.00343	0.327223	3.06651	0.00216572	0.0305397
	ENSMUSG00000039481	Nrtn	40.4078	-1.00509	0.301653	3.33193	0.00086246	0.015815
	ENSMUSG00000049988	Lrrc25	99.4142	-1.00577	0.238138	4.22347	2.41e-05	0.00113004
	ENSMUSG00000030707	Coro1a	245.24	-1.00668	0.172667	5.83016	5.54e-09	1.4e-06
	ENSMUSG00000016239	Lonrf3	48.9433	-1.00831	0.334761	3.01202	0.00259512	0.0346242
	ENSMUSG00000027339	Rassf2	79.677	-1.00906	0.214932	4.69478	2.67e-06	0.00019483
	ENSMUSG00000030329	Pianp	32.817	-1.00996	0.26239	3.84909	0.00011856	0.00379492
	ENSMUSG00000030798	Cd37	135.12	-1.01119	0.173124	5.84084	5.19e-09	1.37e-06
	ENSMUSG00000030830	Itgal	324.075	-1.0191	0.183673	5.54848	2.88e-08	4.96e-06
	ENSMUSG00000034783	Cd207	168.138	-1.01962	0.215079	4.74069	2.13e-06	0.00016249
	ENSMUSG00000052889	Prkcb	40.4407	-1.01989	0.290981	3.50502	0.00045658	0.00971442
	ENSMUSG00000022014	Epsti1	48.6529	-1.02034	0.232956	4.37996	1.19e-05	0.00064807
	ENSMUSG00000073421	H2-Ab1	834.984	-1.02291	0.132276	7.73312	1.05e-14	2.04e-11
	ENSMUSG00000019856	Fam184a	19.3037	-1.02409	0.336493	3.04341	0.00233912	0.0322616
	ENSMUSG00000003379	Cd79a	58.3694	-1.03358	0.31575	3.27342	0.00106253	0.018279
	ENSMUSG00000009292	Trpm2	258.363	-1.03359	0.18383	5.62255	1.88e-08	3.63e-06
	ENSMUSG00000051457	Spn	41.3958	-1.03519	0.231271	4.47607	7.6e-06	0.00045454
	ENSMUSG00000015354	Pcolce2	42.515	-1.0356	0.240186	4.31166	1.62e-05	0.00083724
	ENSMUSG00000021457	Syk	225.739	-1.03615	0.15949	6.49663	8.21e-11	5.66e-08
	ENSMUSG00000000290	Itgb2	267.081	-1.03819	0.215429	4.81919	1.44e-06	0.00011716
	ENSMUSG00000036896	C1qc	938.276	-1.03822	0.179119	5.79627	6.78e-09	1.64e-06
	ENSMUSG00000045672	Col27a1	483.657	-1.03936	0.213171	4.87569	1.08e-06	9.28e-05
	ENSMUSG00000052013	Btla	18.94	-1.04181	0.366168	2.84516	0.00443897	0.0490549
	ENSMUSG00000079017	Ifi27l2a	94.2262	-1.04343	0.183191	5.69588	1.23e-08	2.52e-06
	ENSMUSG00000036887	C1qa	1174.03	-1.04662	0.182169	5.7453	9.18e-09	1.99e-06
	ENSMUSG00000036353	P2ry12	26.3419	-1.04672	0.299396	3.4961	0.00047211	0.00988959
	ENSMUSG00000058715	Fcer1g	239.326	-1.04898	0.173221	6.0557	1.4e-09	5.47e-07
	ENSMUSG00000022504	Ciita	67.9737	-1.04935	0.23602	4.44601	8.75e-06	0.00050627
	ENSMUSG00000002111	Spi1	214.041	-1.05029	0.184427	5.69489	1.23e-08	2.52e-06
	ENSMUSG00000051682	Treml4	99.1694	-1.05077	0.282224	3.72317	0.00019674	0.00542247
	ENSMUSG00000066682	Pilrb2	41.0603	-1.0514	0.309944	3.39222	0.00069329	0.0134813
	ENSMUSG00000038543	BC028528	19.4577	-1.05212	0.326566	3.22177	0.00127403	0.0209701
	ENSMUSG00000033220	Rac2	210.644	-1.05881	0.1852	5.71714	1.08e-08	2.3e-06
	ENSMUSG00000055675	Kbtbd11	22.7074	-1.06068	0.310163	3.41976	0.00062676	0.0124904
	ENSMUSG00000027863	Cd2	18.0159	-1.06117	0.351931	3.01529	0.00256732	0.0342973
	ENSMUSG00000100658	F730311O21Rik	21.7702	-1.06349	0.29806	3.56803	0.00035968	0.00822089
	ENSMUSG00000061540	Orm2	388.183	-1.06394	0.233075	4.5648	5e-06	0.0003303
	ENSMUSG00000104520	Gm37336	17.0563	-1.06591	0.37357	2.85329	0.00432686	0.0484072
	ENSMUSG00000031304	Il2rg	62.4489	-1.06775	0.208674	5.11683	3.11e-07	3.34e-05
	ENSMUSG00000070873	Lilra5	75.1008	-1.07429	0.25101	4.27987	1.87e-05	0.00092975
	ENSMUSG00000022148	Fyb	145.213	-1.07681	0.259802	4.14476	3.4e-05	0.00148243
	ENSMUSG00000025877	Hk3	132.937	-1.07827	0.180881	5.9612	2.5e-09	8.63e-07
	ENSMUSG00000040592	Cd79b	49.628	-1.07873	0.209843	5.14065	2.74e-07	3e-05
	ENSMUSG00000040747	Cd53	131.801	-1.0802	0.185319	5.82887	5.58e-09	1.4e-06
	ENSMUSG00000036641	Ccdc148	34.6788	-1.08186	0.25767	4.19862	2.69e-05	0.00123344
	ENSMUSG00000020143	Dock2	103.762	-1.08617	0.199693	5.4392	5.35e-08	8.24e-06
	ENSMUSG00000027322	Siglec1	195.168	-1.08723	0.190354	5.71162	1.12e-08	2.35e-06
	ENSMUSG00000074218	Cox7a1	14.8863	-1.08822	0.364015	2.9895	0.00279437	0.036065
	ENSMUSG00000037337	Map4k1	33.2347	-1.09058	0.256895	4.24524	2.18e-05	0.0010498
	ENSMUSG00000000682	Cd52	139.848	-1.09137	0.148064	7.37092	1.69e-13	2.72e-10
	ENSMUSG00000044811	Cd300c2	93.4188	-1.09327	0.205601	5.31744	1.05e-07	1.44e-05
	ENSMUSG00000021200	Asb2	81.7341	-1.10383	0.347607	3.17552	0.00149567	0.0237013
	ENSMUSG00000004730	Adgre1	317.688	-1.10547	0.342938	3.22353	0.00126622	0.0209037
	ENSMUSG00000038843	Gcnt1	20.4592	-1.10951	0.370581	2.99398	0.00275367	0.0357426
	ENSMUSG00000036526	Card11	31.3268	-1.12154	0.274729	4.08237	4.46e-05	0.00180665
	ENSMUSG00000015950	Ncf1	152.853	-1.12667	0.185183	6.08407	1.17e-09	4.84e-07
	ENSMUSG00000051335	Gfod1	85.402	-1.12834	0.289079	3.90321	9.49e-05	0.0032002
	ENSMUSG00000036362	P2ry13	55.6541	-1.13636	0.309465	3.67201	0.00024065	0.00622848
	ENSMUSG00000035049	Rrp12	137.829	-1.13728	0.195145	5.82788	5.61e-09	1.4e-06
	ENSMUSG00000029204	Rhoh	18.4529	-1.14097	0.338439	3.37126	0.00074824	0.0140957
	ENSMUSG00000063286	Gm8995	87.8848	-1.14723	0.190906	6.00938	1.86e-09	6.74e-07
	ENSMUSG00000027843	Ptpn22	33.3045	-1.14831	0.308121	3.72683	0.0001939	0.00536406
	ENSMUSG00000050994	Adgb	40.7622	-1.15384	0.348895	3.30713	0.00094258	0.0168569
	ENSMUSG00000022372	Sla	74.8091	-1.15461	0.273806	4.21689	2.48e-05	0.00115604
	ENSMUSG00000020042	Btbd11	24.0532	-1.15737	0.314569	3.67923	0.00023394	0.00614265
	ENSMUSG00000069792	Wfdc17	241.674	-1.15928	0.381073	3.04215	0.00234892	0.0322995
	ENSMUSG00000015854	Cd5l	1960.07	-1.15992	0.200692	5.77963	7.49e-09	1.78e-06
	ENSMUSG00000003273	Car11	21.2035	-1.17271	0.389782	3.00862	0.00262435	0.0348661
	ENSMUSG00000016624	Phf21b	21.1963	-1.17308	0.312842	3.74974	0.00017702	0.00508813
	ENSMUSG00000028874	Fgr	84.8955	-1.17481	0.261287	4.49626	6.92e-06	0.00042219
	ENSMUSG00000030786	Itgam	26.0204	-1.17576	0.40449	2.90678	0.00365173	0.0430238
	ENSMUSG00000098112	Bin2	104.47	-1.17609	0.27054	4.3472	1.38e-05	0.00073614
	ENSMUSG00000024621	Csf1r	1264.5	-1.18003	0.199556	5.91328	3.35e-09	1.05e-06
	ENSMUSG00000091649	Phf11b	22.6425	-1.18292	0.341818	3.46066	0.00053885	0.0110584
	ENSMUSG00000032322	Pstpip1	21.6635	-1.18451	0.345704	3.42638	0.00061169	0.0122406
	ENSMUSG00000049625	Tifab	69.9337	-1.18716	0.252333	4.70476	2.54e-06	0.00018858
	ENSMUSG00000001128	Cfp	715.196	-1.19236	0.299818	3.97695	6.98e-05	0.00253118
	ENSMUSG00000026395	Ptprc	253.387	-1.19552	0.165105	7.24098	4.45e-13	6.44e-10
	ENSMUSG00000030468	Siglecg	26.4451	-1.19765	0.37827	3.16612	0.00154488	0.024216
	ENSMUSG00000027398	Il1b	59.1789	-1.2014	0.31702	3.78966	0.00015085	0.00453397
	ENSMUSG00000019564	Arid3a	43.6921	-1.20176	0.297784	4.03567	5.44e-05	0.00209504
	ENSMUSG00000045322	Tlr9	13.0233	-1.20855	0.41201	2.93331	0.0033537	0.0406377
	ENSMUSG00000055069	Rab39	11.3097	-1.21296	0.409343	2.96319	0.00304465	0.0383043
	ENSMUSG00000015947	Fcgr1	73.3382	-1.22279	0.219433	5.57249	2.51e-08	4.49e-06
	ENSMUSG00000042826	Fgf11	25.2233	-1.22553	0.390672	3.13697	0.00170703	0.0258611
	ENSMUSG00000032725	Folr2	89.4833	-1.23197	0.303569	4.05828	4.94e-05	0.00194358
	ENSMUSG00000028459	Cd72	105.562	-1.2391	0.191775	6.46121	1.04e-10	6.53e-08
	ENSMUSG00000000628	Hk2	44.5409	-1.24207	0.268577	4.62462	3.75e-06	0.0002623
	ENSMUSG00000002250	Ppard	531.688	-1.24633	0.393608	3.16642	0.00154326	0.024216
	ENSMUSG00000008193	Spib	31.4634	-1.25201	0.396777	3.15545	0.00160253	0.0248504
	ENSMUSG00000026832	Cytip	33.8053	-1.25806	0.277826	4.52823	5.95e-06	0.00037909
	ENSMUSG00000027219	Slc28a2	32.6408	-1.25859	0.274762	4.58065	4.64e-06	0.00031193
	ENSMUSG00000036181	Hist1h1c	844.186	-1.25891	0.354232	3.55392	0.00037954	0.00863472
	ENSMUSG00000092035	Peg10	20.7298	-1.26925	0.438207	2.89645	0.00377407	0.0437526
	ENSMUSG00000073412	Lst1	30.8146	-1.26992	0.303128	4.18937	2.8e-05	0.00127268
	ENSMUSG00000079419	Ms4a6c	31.1706	-1.27897	0.320538	3.99006	6.61e-05	0.00244424
	ENSMUSG00000071715	Ncf4	77.6396	-1.27927	0.186285	6.86726	6.54e-12	5.92e-09
	ENSMUSG00000044303	Cdkn2a	17.8111	-1.2808	0.41566	3.08136	0.00206059	0.0294591
	ENSMUSG00000021880	Rnase6	16.9935	-1.28113	0.434814	2.9464	0.00321501	0.0395769
	ENSMUSG00000052760	A630001G21Rik	32.1329	-1.30003	0.281356	4.62058	3.83e-06	0.00026618
	ENSMUSG00000021423	Ly86	112.327	-1.31171	0.20443	6.41641	1.4e-10	8.3e-08
	ENSMUSG00000020914	Top2a	22.0363	-1.31214	0.371874	3.52845	0.000418	0.00913994
	ENSMUSG00000023015	Racgap1	16.9836	-1.31779	0.417731	3.15464	0.00160699	0.0248612
	ENSMUSG00000074874	Ctla2b	23.259	-1.32052	0.396767	3.3282	0.00087408	0.0159675
	ENSMUSG00000078780	Gm5150	17.6208	-1.32166	0.371891	3.55389	0.00037957	0.00863472
	ENSMUSG00000022103	Gfra2	22.7678	-1.32206	0.378849	3.48968	0.00048359	0.0100971
	ENSMUSG00000026630	Batf3	26.7272	-1.32593	0.339348	3.90728	9.33e-05	0.00318502
	ENSMUSG00000003283	Hck	151.339	-1.3336	0.248928	5.35738	8.44e-08	1.2e-05
	ENSMUSG00000022534	Mefv	29.0812	-1.35001	0.342053	3.94679	7.92e-05	0.00280188
	ENSMUSG00000042351	Grap2	27.8592	-1.36392	0.368074	3.70555	0.00021093	0.00571497
	ENSMUSG00000058818	Pirb	152.521	-1.3661	0.243913	5.60075	2.13e-08	3.96e-06
	ENSMUSG00000024053	Emilin2	66.5763	-1.36899	0.316587	4.32421	1.53e-05	0.00080246
	ENSMUSG00000020926	Adam11	423.992	-1.39605	0.479606	2.91083	0.00360465	0.0427125
	ENSMUSG00000043832	Clec4a3	54.8786	-1.3986	0.338389	4.13313	3.58e-05	0.00154554
	ENSMUSG00000030137	Tuba8	22.1597	-1.40375	0.424666	3.30555	0.00094792	0.0169314
	ENSMUSG00000027368	Dusp2	13.2807	-1.40579	0.478773	2.93623	0.00332233	0.0404534
	ENSMUSG00000037731	Themis2	137.93	-1.4139	0.217009	6.51539	7.25e-11	5.24e-08
	ENSMUSG00000060044	Tmem26	39.4824	-1.41989	0.294557	4.82041	1.43e-06	0.0001171
	ENSMUSG00000030651	Art2b	13.7736	-1.42668	0.377729	3.77698	0.00015874	0.00471916
	ENSMUSG00000037849	Ifi206	16.702	-1.42818	0.350522	4.07444	4.61e-05	0.00184856
	ENSMUSG00000089942	Pira2	24.0089	-1.43645	0.39469	3.63943	0.00027324	0.00675686
	ENSMUSG00000032254	Kif23	19.8982	-1.45442	0.39567	3.67586	0.00023705	0.00617414
	ENSMUSG00000104291	A130071D04Rik	8.99503	-1.45461	0.51174	2.84248	0.00447645	0.0493637
	ENSMUSG00000022057	Adamdec1	91.8804	-1.47164	0.277725	5.2989	1.17e-07	1.58e-05
	ENSMUSG00000109812	Gm45640	11.5657	-1.49557	0.402774	3.71317	0.00020468	0.00556694
	ENSMUSG00000040907	Atp1a3	14.8435	-1.4995	0.463184	3.23736	0.00120639	0.0202015
	ENSMUSG00000038370	Pcp4l1	394.813	-1.51331	0.384443	3.93638	8.27e-05	0.00288388
	ENSMUSG00000030474	Siglece	122.426	-1.53088	0.519706	2.94567	0.00322259	0.0395826
	ENSMUSG00000049037	Clec4a1	57.2476	-1.53259	0.332063	4.61534	3.92e-06	0.00027167
	ENSMUSG00000051497	Kcnj16	24.6838	-1.56198	0.313377	4.98436	6.22e-07	5.8e-05
	ENSMUSG00000044229	Nxpe4	27.9301	-1.60315	0.416762	3.84668	0.00011973	0.00382394
	ENSMUSG00000049580	Tsku	1727	-1.65447	0.334422	4.94725	7.53e-07	6.81e-05
	ENSMUSG00000032915	Adgre4	111.179	-1.6563	0.295635	5.60251	2.11e-08	3.96e-06
	ENSMUSG00000040264	Gbp2b	44.779	-1.65778	0.294133	5.63616	1.74e-08	3.4e-06
	ENSMUSG00000059089	Fcgr4	138.172	-1.65795	0.26339	6.29464	3.08e-10	1.59e-07
	ENSMUSG00000020038	Cry1	455.13	-1.66383	0.460424	3.6137	0.00030186	0.00724273
	ENSMUSG00000045551	Fpr1	57.3757	-1.68413	0.371503	4.53328	5.81e-06	0.00037178
	ENSMUSG00000008496	Pou2f2	123.663	-1.68483	0.313655	5.37159	7.8e-08	1.14e-05
	ENSMUSG00000091898	Tnnc1	14.038	-1.68582	0.533462	3.16015	0.0015769	0.0245665
	ENSMUSG00000055546	Timd4	100.729	-1.70994	0.32728	5.22469	1.74e-07	2.12e-05
	ENSMUSG00000039126	Prune2	13.152	-1.78653	0.475962	3.75352	0.00017437	0.00504552
	ENSMUSG00000036067	Slc2a6	22.8868	-1.83242	0.432908	4.23282	2.31e-05	0.00109475
	ENSMUSG00000052270	Fpr2	24.8761	-1.83704	0.40974	4.48343	7.35e-06	0.0004428
	ENSMUSG00000064065	Ipcef1	9.02718	-1.88235	0.48896	3.8497	0.00011827	0.00379391
	ENSMUSG00000022126	Acod1	16.3851	-1.92506	0.658656	2.92271	0.00346999	0.0415594
	ENSMUSG00000001403	Ube2c	10.7323	-2.0191	0.517628	3.90069	9.59e-05	0.00320484
	ENSMUSG00000095788	Sirpb1a	12.4835	-2.06035	0.575818	3.57813	0.00034607	0.00802385
	ENSMUSG00000048498	Cd300e	52.0876	-2.37678	0.431474	5.50851	3.62e-08	5.95e-06
	ENSMUSG00000095771	Igkv14-111	9.37516	-2.38101	0.829189	2.87149	0.00408542	0.0465783
	ENSMUSG00000085834	Gm15622	11.0869	-2.45882	0.525762	4.67669	2.92e-06	0.00020986
	ENSMUSG00000092075	Serpina4-ps1	8.90181	-2.77292	0.756902	3.66351	0.00024878	0.00635926
	ENSMUSG00000076614	Ighg1	75.9269	-2.99418	0.981905	3.04936	0.00229331	0.0318546
	ENSMUSG00000023078	Cxcl13	74.8931	-3.18596	0.865073	3.68288	0.00023061	0.00608516
	ENSMUSG00000032484	Ngp	38.6077	-3.32377	0.908311	3.65929	0.00025292	0.00643098
	ENSMUSG00000032496	Ltf	25.2457	-3.48817	1.15086	3.03094	0.00243796	0.0331196
	ENSMUSG00000048031	Fcrl5	15.3127	-3.65604	0.719616	5.08054	3.76e-07	3.92e-05
	ENSMUSG00000020125	Elane	9.97504	-3.7579	0.967884	3.88259	0.00010335	0.00341387
	ENSMUSG00000038357	Camp	13.9144	-4.05388	1.30628	3.10337	0.00191333	0.0279616

## Sheet: Overlap DE in females
Genes DE with age and MDM2i	Up with age, down with MDM2i	Down with age, up with MDM2i	KEGG: Up with age, down with MDM2i								KEGG: Down with age, up with MDM2i								GO Biological Process: Up with age, down with MDM2i								GO Biological Process: Down with age, up with MDM2i
Itgb2	Fcrl5	Derl1	Gene Set	Description	Size	Expect	Ratio	P Value	FDR		Gene Set	Description	Size	Expect	Ratio	P Value	FDR		Gene Set	Description	Size	Expect	Ratio	P Value	FDR		Gene Set	Description	Size	Expect	Ratio	P Value	FDR
Trappc10	Elane	Copz1	mmu05150	Staphylococcus aureus infection	56	1.6851	11.275	9.992e-16	3.2074e-13		mmu00100	Steroid biosynthesis	19	0.32604	27.604	7.9879e-12	2.5641e-09		GO:0032635	interleukin-6 production	166	3.8232	8.6315	1.1421e-21	4.5395e-19		GO:0044241	lipid digestion	18	0.24279	20.594	3.1854e-06	0.00091003
Zfp385a	Camp	Got2	mmu05310	Asthma	25	0.75227	9.3052	6.2057e-06	0.00014229		mmu00900	Terpenoid backbone biosynthesis	23	0.39468	12.668	3.6375e-05	0.0023353		GO:0032675	regulation of interleukin-6 production	166	3.8232	8.6315	1.1421e-21	4.5395e-19		GO:0098856	intestinal lipid absorption	20	0.26977	18.535	5.6382e-06	0.0015147
Itga5	Ltf	Ap2m1	mmu05140	Leishmaniasis	67	2.0161	8.9283	5.57e-13	8.9398e-11		mmu01212	Fatty acid metabolism	52	0.89233	10.086	1.9669e-07	2.1046e-05		GO:0006909	phagocytosis	220	5.0669	7.4996	1.7072e-22	7.8037e-20		GO:0016126	sterol biosynthetic process	61	0.82279	18.231	2.3832e-15	2.1788e-11
C1d	Ngp	Hnrnpk	mmu04666	Fc gamma R-mediated phagocytosis	87	2.6179	6.4938	5.9427e-10	3.8152e-08		mmu00071	Fatty acid degradation	50	0.85801	9.3239	1.8032e-06	0.00014471		GO:0042113	B cell activation	289	6.6561	5.7091	3.0005e-18	7.2185e-16		GO:0006695	cholesterol biosynthetic process	56	0.75534	17.211	4.0573e-13	6.182e-10
Hk2	Ighg1	Vwa8	mmu04672	Intestinal immune network for IgA production	43	1.2939	6.1829	3.496e-05	0.00066012		mmu00062	Fatty acid elongation	32	0.54912	9.1054	0.00019225	0.0088162		GO:0046651	lymphocyte proliferation	355	8.1761	5.2592	3.8902e-19	1.1114e-16		GO:1902653	secondary alcohol biosynthetic process	56	0.75534	17.211	4.0573e-13	6.182e-10
Cd52	Igkv14-111	Hadhb	mmu04662	B cell receptor signaling pathway	72	2.1665	6.0004	1.7699e-07	4.7345e-06		mmu04975	Fat digestion and absorption	40	0.6864	8.7412	5.453e-05	0.0029174		GO:0007159	leukocyte cell-cell adhesion	411	9.4659	5.1765	2.186e-21	7.9939e-19		GO:0008299	isoprenoid biosynthetic process	39	0.52604	11.406	1.275e-05	0.0029887
Icam2	Sirpb1a	Mst1	mmu04612	Antigen processing and presentation	91	2.7382	5.8432	9.6879e-09	3.8873e-07		mmu00310	Lysine degradation	59	1.0124	5.9262	0.00048999	0.019661		GO:0032943	mononuclear cell proliferation	361	8.3143	5.1718	7.3921e-19	1.8772e-16		GO:0016125	sterol metabolic process	156	2.1042	9.0297	3.543e-13	6.182e-10
Lgals9	Cdkn2a	Bsdc1	mmu04380	Osteoclast differentiation	128	3.8516	5.7119	2.3302e-11	2.4933e-09		mmu04721	Synaptic vesicle cycle	62	1.0639	5.6395	0.00064097	0.020575		GO:0070661	leukocyte proliferation	397	9.1435	5.0309	1.2728e-19	3.8787e-17		GO:0008203	cholesterol metabolic process	144	1.9423	8.7524	1.0656e-11	9.7422e-09
Cfp	Iglc2	Dsc2	mmu04640	Hematopoietic cell lineage	95	2.8586	5.5971	1.8431e-08	6.5738e-07		mmu04146	Peroxisome	84	1.4415	4.8562	0.00056877	0.020286		GO:1903037	regulation of leukocyte cell-cell adhesion	376	8.6598	4.9655	3.4719e-18	8.1386e-16		GO:1902652	secondary alcohol metabolic process	157	2.1177	8.0277	4.313e-11	3.2858e-08
Ckb	Acod1	Ebpl	mmu04670	Leukocyte transendothelial migration	115	3.4604	5.4907	1.1414e-09	6.1067e-08		mmu01100	Metabolic pathways	1351	23.183	2.3293	2.8747e-10	4.614e-08		GO:0050863	regulation of T cell activation	382	8.798	4.8875	6.3057e-18	1.4412e-15		GO:0046165	alcohol biosynthetic process	137	1.8479	7.5762	4.9935e-09	2.075e-06
Itgb7	Cxcl13	Psmc6	mmu04973	Carbohydrate digestion and absorption	43	1.2939	5.41	0.0002619	0.0032334										GO:0051249	regulation of lymphocyte activation	512	11.792	4.749	1.6775e-22	7.8037e-20		GO:0006635	fatty acid beta-oxidation	80	1.0791	7.4138	1.2303e-05	0.00296
Efnb2	Slc2a6	Rab11b	mmu05020	Prion diseases	34	1.0231	4.8872	0.0032282	0.029607										GO:0046649	lymphocyte activation	835	19.231	4.6279	5.5425e-35	1.689e-31		GO:0006694	steroid biosynthetic process	171	2.3065	7.3705	1.6812e-10	1.1822e-07
Ube2c	Pou2f2	Acp1	mmu05152	Tuberculosis	178	5.3561	4.6675	9.3198e-11	7.4792e-09										GO:0001819	positive regulation of cytokine production	524	12.068	4.4745	1.6344e-20	5.3363e-18		GO:0051865	protein autoubiquitination	71	0.95767	7.3094	4.7664e-05	0.0096833
Cyp51	Cd207	Osbpl9	mmu05340	Primary immunodeficiency	36	1.0833	4.6157	0.0041654	0.034317										GO:0002694	regulation of leukocyte activation	583	13.427	4.3196	3.105e-21	1.0546e-18		GO:0009062	fatty acid catabolic process	121	1.6321	6.7398	7.4769e-07	0.00028481
Gramd3	Atp1a3	Atxn10	mmu05332	Graft-versus-host disease	65	1.9559	4.6015	0.00012832	0.0017163										GO:0042110	T cell activation	604	13.911	4.3131	6.4353e-22	2.8015e-19		GO:0006633	fatty acid biosynthetic process	158	2.1312	5.6308	1.6147e-06	0.00055353
Il16	Itgam	Zbtb44	mmu05321	Inflammatory bowel disease (IBD)	59	1.7753	4.5062	0.00035289	0.0041954										GO:0002253	activation of immune response	525	12.091	4.3005	5.1173e-19	1.376e-16		GO:1901617	organic hydroxy compound biosynthetic process	239	3.2237	5.5836	4.4129e-09	2.0171e-06
Tcirg1	Mefv	Dazap1	mmu05323	Rheumatoid arthritis	83	2.4975	4.4044	3.4884e-05	0.00066012										GO:0002252	immune effector process	674	15.523	4.2517	9.8894e-24	5.0227e-21		GO:0044242	cellular lipid catabolic process	240	3.2372	5.5604	4.7138e-09	2.0521e-06
Siae	Spib	Atp6v1e1	mmu04611	Platelet activation	124	3.7312	4.2881	8.3138e-07	2.0529e-05										GO:0050865	regulation of cell activation	635	14.625	4.171	1.5832e-21	6.0307e-19		GO:0072329	monocarboxylic acid catabolic process	149	2.0098	5.4733	5.7988e-06	0.0015147
Gria3	Cd79a	Necap1	mmu04940	Type I diabetes mellitus	70	2.1063	4.2728	0.00022904	0.0029409										GO:0045321	leukocyte activation	1021	23.515	4.125	4.5118e-34	8.0302e-31		GO:0006066	alcohol metabolic process	365	4.9232	5.2811	4.8822e-12	5.5791e-09
Spi1	Il1b	Washc5	mmu04145	Phagosome	181	5.4464	4.223	4.0551e-09	1.8595e-07										GO:0001816	cytokine production	824	18.978	4.11	4.2694e-27	2.7879e-24		GO:0008202	steroid metabolic process	338	4.559	4.6062	6.9795e-09	2.7742e-06
Napsa	Pou2af1	Rragc	mmu05416	Viral myocarditis	88	2.648	4.1541	6.0574e-05	0.00092738										GO:0001817	regulation of cytokine production	818	18.84	4.0871	1.3817e-26	8.4208e-24		GO:0006631	fatty acid metabolic process	457	6.1642	4.5424	2.571e-11	2.1368e-08
Ppard	Ncf4	Sik3	mmu05330	Allograft rejection	64	1.9258	4.1541	0.00061889	0.0068505										GO:0032103	positive regulation of response to external stimulus	640	14.74	4.0027	5.8887e-20	1.8564e-17		GO:0030258	lipid modification	201	2.7111	4.4262	1.9117e-05	0.0043693
Axl	Spn	Atl3	mmu04514	Cell adhesion molecules (CAMs)	169	5.0853	4.1295	2.9614e-08	9.5061e-07										GO:0001775	cell activation	1149	26.463	3.93	8.0547e-35	1.8409e-31		GO:0072330	monocarboxylic acid biosynthetic process	221	2.9809	4.3611	1.0078e-05	0.0025594
Dennd1c	Cd79b	Hacd2	mmu04650	Natural killer cell mediated cytotoxicity	118	3.5507	3.9429	1.1086e-05	0.00023723										GO:0002684	positive regulation of immune system process	1079	24.851	3.9033	4.1753e-32	5.4529e-29		GO:0016054	organic acid catabolic process	258	3.48	4.3104	2.4111e-06	0.00071103
Lcp2	Pianp	Stx17	mmu05133	Pertussis	76	2.2869	3.9355	0.00042894	0.0049175										GO:0050778	positive regulation of immune response	727	16.744	3.882	3.1145e-21	1.0546e-18		GO:0046395	carboxylic acid catabolic process	258	3.48	4.3104	2.4111e-06	0.00071103
Gnmt	Nxpe4	Iws1	mmu04664	Fc epsilon RI signaling pathway	68	2.0462	3.9098	0.00093211	0.0096519										GO:0045087	innate immune response	964	22.202	3.8735	4.3487e-28	3.0582e-25		GO:0044283	small molecule biosynthetic process	591	7.9716	4.2651	9.3306e-13	1.2186e-09
Adgre5	Cd300e	Wasl	mmu05145	Toxoplasmosis	108	3.2498	3.6925	9.0831e-05	0.0012677										GO:0006954	inflammatory response	819	18.863	3.8701	9.4061e-24	5.0227e-21		GO:0046394	carboxylic acid biosynthetic process	319	4.3028	3.9509	1.6886e-06	0.00055353
Hck	Atp11a	Pex19	mmu04062	Chemokine signaling pathway	199	5.988	3.674	1.1572e-07	3.3768e-06										GO:0002521	leukocyte differentiation	667	15.362	3.8407	4.3653e-19	1.2093e-16		GO:0016053	organic acid biosynthetic process	323	4.3567	3.902	2.0003e-06	0.00063057
Mrpl4	Card11	Cdk8	mmu00562	Inositol phosphate metabolism	73	2.1966	3.642	0.0014899	0.014493										GO:0050776	regulation of immune response	894	20.59	3.8368	1.7578e-25	1.0043e-22		GO:1901615	organic hydroxy compound metabolic process	572	7.7153	3.8884	2.1719e-10	1.4182e-07
Fkbp11	Cd2	Nfx1	mmu05320	Autoimmune thyroid disease	79	2.3772	3.3654	0.0024777	0.023393										GO:0006897	endocytosis	684	15.753	3.8087	3.1824e-19	9.3849e-17		GO:0016042	lipid catabolic process	354	4.7749	3.7697	1.6261e-06	0.00055353
Pld3	Emilin2	Gprc5c	mmu04621	NOD-like receptor signaling pathway	168	5.0552	3.165	4.3128e-05	0.00072864										GO:0006955	immune response	1676	38.601	3.6269	4.5707e-44	4.1786e-40		GO:0007033	vacuole organization	217	2.927	3.7582	0.00018327	0.031799
Cd79a	Asb2	Gatb	mmu05164	Influenza A	168	5.0552	3.165	4.3128e-05	0.00072864										GO:0098542	defense response to other organism	1244	28.651	3.4903	3.7298e-29	2.8415e-26		GO:0044282	small molecule catabolic process	379	5.1121	3.5211	4.2388e-06	0.0011743
Pex19	Adamdec1	Lpp	mmu04659	Th17 cell differentiation	102	3.0692	2.9323	0.0035061	0.031263										GO:0002682	regulation of immune system process	1544	35.56	3.487	9.9053e-37	4.5277e-33		GO:0008610	lipid biosynthetic process	684	9.226	3.4685	9.1403e-10	5.5707e-07
Ddr1	Ciita	Cldn12	mmu05322	Systemic lupus erythematosus	143	4.303	2.7888	0.0012216	0.012254										GO:0051707	response to other organism	1577	36.321	3.2489	7.3127e-32	8.3566e-29		GO:0032787	monocarboxylic acid metabolic process	693	9.3474	3.4234	1.261e-09	7.2049e-07
Farsa	Cd19	Nbr1	mmu04810	Regulation of actin cytoskeleton	215	6.4695	2.7823	7.9973e-05	0.0011669										GO:0098657	import into cell	896	20.636	3.2467	9.6793e-18	2.1582e-15		GO:0015850	organic hydroxy compound transport	318	4.2893	3.264	0.00011284	0.021491
Spic	Ephb6	Epha1	mmu05169	Epstein-Barr virus infection	230	6.9208	2.7453	6.067e-05	0.00092738										GO:0043207	response to external biotic stimulus	1581	36.413	3.2406	9.2746e-32	9.4209e-29		GO:0010876	lipid localization	509	6.8655	3.2044	1.6953e-06	0.00055353
Pnpla6	Pik3r5	Rnf39	mmu04142	Lysosome	124	3.7312	2.6801	0.0040986	0.034317										GO:0009607	response to biotic stimulus	1616	37.219	3.1973	1.6768e-31	1.5329e-28		GO:0044255	cellular lipid metabolic process	1028	13.866	3.1732	8.1374e-12	8.2658e-09
Adgre1	Racgap1	Rab14	mmu04072	Phospholipase D signaling pathway	147	4.4233	2.4868	0.0047178	0.036057										GO:0006952	defense response	1769	40.743	3.1662	5.2703e-34	8.0302e-31		GO:0006869	lipid transport	450	6.0697	3.1303	1.2297e-05	0.00296
Srpk1	Hk2	Psma3	mmu05168	Herpes simplex infection	215	6.4695	2.4731	0.00074585	0.0079806										GO:0030097	hemopoiesis	1019	23.469	3.1105	2.8585e-18	7.0629e-16		GO:0006629	lipid metabolic process	1399	18.87	3.0206	2.7205e-14	8.2901e-11
Hspb1	Siglecg	Pdp2	mmu04015	Rap1 signaling pathway	209	6.2889	2.2261	0.0041693	0.034317										GO:0044419	biological process involved in interspecies interaction between organisms	1738	40.029	3.0478	2.2075e-30	1.8346e-27		GO:0043436	oxoacid metabolic process	996	13.434	2.903	1.9067e-09	1.0253e-06
Rasa4	Kcnab2	2024-03-05	mmu05163	Human cytomegalovirus infection	256	7.7032	2.0771	0.0044629	0.035396										GO:0032101	regulation of response to external stimulus	1115	25.68	3.0374	6.5445e-19	1.7094e-16		GO:0006082	organic acid metabolic process	1002	13.515	2.8856	2.2571e-09	1.1463e-06
Cd44	Mmp27	Lgals9																	GO:0007155	cell adhesion	1436	33.073	2.3886	2.5936e-13	3.1614e-11		GO:0019752	carboxylic acid metabolic process	979	13.205	2.8777	4.0191e-09	1.9338e-06
Nid1	Cxcr4	Gtf3c4																	GO:0051240	positive regulation of multicellular organismal process	1788	41.18	2.3069	4.5882e-15	6.9909e-13		GO:0044281	small molecule metabolic process	1838	24.791	2.7025	1.8281e-14	8.2901e-11
Psmb4	Syk	Etfa																	GO:0016192	vesicle-mediated transport	1483	34.156	2.2837	3.7216e-12	4.0503e-10		GO:0019637	organophosphate metabolic process	987	13.313	2.1032	0.00016842	0.030793
Clint1	Arid3a	Abtb1																	GO:0016477	cell migration	1514	34.87	2.2082	2.7132e-11	2.6671e-09		GO:0044248	cellular catabolic process	1475	19.895	1.8597	0.00018215	0.031799
Cyba	Prune2	Azi2																									GO:0051649	establishment of localization in cell	1954	26.356	1.7453	0.00012266	0.022885
Lsm2	Fpr2	Palmd
Zfp655	Peg10	Rnf4
Abhd8	Napsa	Echs1
Mid1ip1	Kif23	C1rl
Fgfrl1	Top2a	Sgms2
Spib	Mthfr	Cdc14b
Pou2f2	Itgb2	Psmb4
Tmem184b	Myo1f	P2rx4
Dqx1	Tlr1	Aldh9a1
Trpm2	Tmem26	Enox2
Sardh	Orm2	Ywhae
Fxyd5	Kcnj10	Klkb1
Tmem86a	Ube2c	Uri1
Cars	Coro1a	Zfp655
Dhdh	Cry1	Pex11g
Gltp	Dock2	Yipf4
Cad	Siglece	Slc19a2
Tnfaip8l2	Cytip	Nipsnap3b
Nit1	Lonrf3	Psma1
Bicc1	Tifab	Naa35
Tmem87b	Grap2	Lsm2
Clec4f	Lyz2	Armh3
Strip1	Ms4a6c	Aga
Slc25a13	Ptpn22	Stradb
Nipsnap3b	Pstpip1	Tmem183a
Cybb	Sash3	Yif1a
Pcolce2	Rassf2	C1d
Cd83	Ncf1	Pnpla8
Atf6b	Lgals3	Bphl
Nat9	Sla	Grb14
Cd5l	Cpxm1	Kiz
Fcgr1	Ptpn7	Acsl5
Ncf1	Hck	Dlg1
Celsr1	Treml4	Ube4b
Fli1	Fmnl1	Ndfip2
Lonrf3	Cd180	Rbms1
Cd274	C3ar1	Cblc
Atxn10	Map4k1	C77080
Nbr1	Tjp3	Decr2
Ttpal	Cyth4	D230025D16Rik
Cyth4	Bank1	Zkscan17
Gpx3	Evl	Fggy
Pcgf2	Ppard	Eci2
Mmp7	Camk2n2	Slc25a13
Ikzf1	Fcgr4	Nxpe2
Zbtb4	Wfdc17	Slc22a7
Cd68	Bin2	Hacd3
Wwc1	Tbc1d9	Rdh5
Arrb1	Cd72	Ifih1
Ccl6	Tlr9	Abcc2
E2f2	Gcnt1	Cyp2j5
Plod1	Tmem273	Gramd3
Isyna1	Clec4a1	Siae
Atp6v1e1	Lilr4b	Map3k21
Ppp1r12c	A130071D04Rik	Sepsecs
Arid3a	Csad	Chid1
Aig1	Rnase6	Dennd5b
Fam184a	Cd52	Ctps2
P4ha1	Nckap1l	Elovl2
Cabcoco1	Arhgap25	Hao1
Apaf1	Ptprc	Tbc1d15
Cry1	Rac2	Mtm1
Elane	H2-Ob	Prkd3
Tbc1d15	Myo1g	Ppp3cb
Dock2	Il10ra	Stbd1
Stk10	Cd37	Zpr1
Chac2	Atp2a3	Nat9
Phykpl	Tnfaip8l2	Acot12
Ube2b	Vav1	Brcc3
Myo1g	Ccdc88b	Plpp3
Zkscan17	Fyb	Cfap20
Pik3cg	Cd44	Atp6v0d2
Slc25a19	Fgf11	Aqp9
Atp2a3	Il2rg	Haus7
Sec14l1	H2-DMb1	Serpina3n
Ywhae	Pmaip1	Metap1d
Pik3r5	Gm8995	Zdhhc9
Adprm	Plekhb1	Vps35
Top2a	Spi1	Thnsl2
Kat2a	Pira2	Sec23a
Adam11	Gm5150	Scap
Sec23a	Trpm2	Nit1
Serpina3n	Selplg	Phykpl
Clmn	Laptm5	9430038I01Rik
Lgmn	Snn	Bfar
Asb2	Ccl6	Slc35b2
Ifi27l2b	Sirpa	Gabarapl1
Erg28	Gfra2	Dhdh
Evl	Tlr13	Cops5
Slc25a29	Slc38a1	Atp6v1c1
Hsp90aa1	Fcer1g	Pop4
Fdft1	Mapk15	Gphn
Elovl2	Rasal3	Anxa7
Id4	Plcg2	Calcoco1
Eci2	Pitpnm1	Abcb8
Ly86	Fpr1	F13b
Syk	Renbp	Tns2
Cetn3	Fgr	Fgfrl1
Hnrnpk	St6galnac4	Lgals4
Naa35	Pik3cg	Sel1l3
Acot12	Cd300lf	Smim7
Cd180	Tor3a	Jade1
Scamp1	Lrrc25	Sc5d
Sftpd	Pik3cd	Zcrb1
Anxa7	H2-Eb1	Pvr
Ppp3cb	Fermt3	Tusc3
Psmc6	Ier5	Gstp3
Rnase6	Inpp5d	Cyp51
Ebpl	Fam184a	Krcc1
Ctsb	Rhoh	Scaper
Epsti1	Kcna2	Cnppd1
Adamdec1	Hspb1	Flcn
Hr	Clec4a3	Mettl27
Dok2	Cd74	Hps4
Gfra2	Pla2g7	Hmgcs1
Acod1	Rasa4	Acad12
Fyb	Zfp385a	Xkr9
Ripk3	Mypop	Polr3gl
Sdr39u1	Arhgap30	Xrcc5
Atp6v1c1	Gfod1	Nsmce1
Washc5	Cybb	Stard4
Sqle	B430306N03Rik	Fdft1
Derl1	Pirb	Cpt1a
Sla	Lst1	Fnip1
Nckap1l	Ly86	Fkbp11
Pde1b	Pnpla3	Slc44a3
Ciita	Wdfy4	Gprin3
Hes1	Ctla2b	Bbox1
Mefv	Cd300c2	Gm36419
Slc52a2	Plcb2	Gpr19
Ly6e	Itgal	Rcl1
Zcrb1	Clec12a	Fads2
Cd200r1	H2-Ab1	Asah2
Bfar	Ctss	Ube2b
Gbe1	Rasgrp1	Hsd17b7
St3gal6	Sh3kbp1	Adprm
Dlg1	C1qa	Mmut
Hcls1	Ncf2	Qprt
Ap2m1	Ear2	Commd10
St6gal1	Stk10	Scamp1
Nckap5l	Nfam1	Chac2
Racgap1	Spic	Sqle
Csad	Arhgap4	Tfpi2
Calcoco1	Hk3	Pnpla7
Fabp2	Adcy7	Tspan12
Cxcl13	Wwc1	Casp6
Slc38a1	P2ry13	Gbe1
Slc26a6	Elf4	Ank3
Twf2	Pilra	2210408F21Rik
2023-03-05	Tnfrsf11a	Gm5626
Mx2	Kctd12	Eid1
Slc17a9	Klra2	Synj2
Synj2	Arhgap9	Pcmtd2
Acat2	Pld4	Pnpla2
Pla2g7	Apbb1ip	Cetn3
Cenpq	Kif21b	1810008I18Rik
Mmut	Lcp2	Dqx1
Slc29a1	S1pr5	Lss
Fgd2	Slc28a2	Acat2
Abcg1	Card9	Clmn
Emilin2	Adgre1	Smad9
Lbh	Lair1	Gm44706
Prkd3	Csf1r	Tmem87b
Yipf4	Arhgef2	Nudt2
Tedc2	Cd300a	Rnf13
Meiob	Fam129a	Klhl24
Dusp1	Dock10	Rnf152
Abcg8	Prkcb	Prox1os
Slc39a6	Itgb7	Ccdc28a
Adamts10	Btla	Nsmce2
Myo1f	Cd5l	Fbxo21
Dsc2	Tyrobp	Ralgps1
Psmb8	Adgb	Gpr146
Slc23a1	A630001G21Rik	Gnat1
Stard4	Slfn2	Foxp2
Iws1	Cxcr3	Tmem60
Aif1	Adam11	Gm32461
Npc1	Axl	Pank1
Pmaip1	Pilrb2	Coq7
Cd74	Abhd8	Tmem97
Csf1r	Abcg3	Tpk1
Fads2	Pcp4l1	Fdps
Ms4a6b	Cfp	Rdh11
Atl3	Ctsc	Meiob
Ehd1	Batf3	Erg28
Ppp2r5b	Dok2	Ripk2
Rcl1	Isyna1	Dhcr7
Snx15	Themis2	Hykk
Syvn1	Cyba	Adhfe1
Rad9a	H2-Aa	Mvk
Pitpnm1	Dusp2	Gne
Cdk2ap2	Igsf6	Slc25a47
Grk2	Mypopos	Slc23a1
Yif1a	Nbeal2	Abcg8
Aldh3b1	Gm6210	Diaph2
Asah2	Slc11a1	Npc1
Cpt1a	Csf2ra	Slc2a2
Rnaseh2c	Iqgap1	Atp6v1h
Map4k2	Ikzf1	Rapgef4
Fermt3	Neurl3	Cyp4a32
Stip1	Fxyd5	Dmac2l
Acsl5	Ckb	Cyp2c39
Cyp2c39	Acnat2	F11
Msr1	Nrtn	Slco1a4
Abcc2	C1qb	Nsdhl
Rdh5	Adgre4	Gm5524
Pstpip2	Rinl	Fabp2
Echs1	Cd200r1	Pstpip2
Irf7	Pllp	C330021F23Rik
Pnpla2	E2f2	Idi1
Chid1	Map7d1	Gstt2
Asl	Tmsb4x	Sdr39u1
Tmc6	Ap5b1	Gm26588
Sdc3	Kbtbd11	Gm11844
Jade1	Calhm2	Gm11992
Hk3	Tm6sf1	Sult1b1
Adhfe1	Samd1	Tceal8
Cops5	Tmc8	Cenpq
Stradb	Hdhd3	Grem2
Plekhb2	Ripk3	Cyp2c67
Slc11a1	Sdc3	Rpl22l1
Pnkd	Cd83	Gm20319
Xrcc5	Thy1	Apoa4
Inpp5d	Fli1	Msmo1
Tnfrsf11a	Ccr5	Kcnab1
F13b	Ifi30	Pdzk1ip1
Ptprc	Lilra5	Gm31333
Slc45a3	Slc37a2	Gm15408
Lamc2	Irf8	Hectd2os
Ncf2	C1qc	Syt1
Fam129a	Mpeg1	Gm1600
2023-03-01	Fam117a	Adh6-ps1
Batf3	Gpsm3	1810055G02Rik
Hsd17b7	Cd68	Smpd3
Aldh9a1	Cd53	Cabcoco1
Pip4k2a	Ppp1r9b	Wipf3
Apbb1ip	Itga5	Gm33543
Cytip	Lbh	Hsd3b3
Lamc3	Fcgr1	Cenpm
Rab14	Tmem86a	Gm36787
Grb14	Aldh3b1	Trib3
Ifih1	Folr2	Gria3
Agpat2	Gngt2	Pla2g4f
Card9	Fgd2	B930025P03Rik
Fcna	Gltp
Rbms1	Slc22a26
Nat10	Fam222a
Slc28a2	Pcgf2
Hao1	Aif1
Siglec1	Pnkd
Rassf2	Arhgap27
Rasgrp1	Serpina3g
Dusp2	Slc45a3
Il1b	Cd274
Cpxm1	Efnb2
Sec23b	Dmpk
Tpd52	Slc26a10
Ptpn1	Szt2
Pcmtd2	Gimap3
Ahcy	Slfn8
Samhd1	Entpd1
Skil	P2ry12
Slc2a2	Tcf7l1
Smad9	Pcolce2
Kcnab1	Nrros
Ptpn22	Hsp90aa1
Cd2	Emp3
Adar	AB124611
Casp6	Hcls1
Arhgef2	Clec4f
Gatb	Pycard
Polr3gl	Ms4a6b
Atp6v0d2	Arhgap45
Polr1e	Abca7
Nfx1	Fcgr3
Nudt2	Lrmp
Cd72	H2-DMa
Gne	Ptgs1
Plpp3	Sp110
Osbpl9	Icam2
Fggy	Naip5
Laptm5	Asap3
Rragc	Tlr7
Pdzk1ip1	Tmc6
Map7d1	Kcnc3
Fgr	Rad9a
Rcc1	Lgmn
Necap2	Gbp8
Kcnab2	Csf2rb
Ube4b	Arhgdib
Abcb8	Pde1b
Mthfr	Kcnj16
Prxl2b	6430548M08Rik
Rnf4	Cd300ld
Sepsecs	Il16
Sel1l3	Klf2
Rhoh	Ankrd13a
Sult1b1	Dok3
Abcg3	Ptpn1
Spp1	Msn
Atp2a2	Pip4k2a
P2rx4	Cad
Foxp2	Skil
Lfng	Epsti1
Arpc1b	Cotl1
Cdk8	Lfng
Hsph1	Ppp1r18
Tfpi2	Ifi27l2a
Tspan12	Tcirg1
Wasl	Filip1l
Tpk1	Adgre5
Irf5	Cmtm7
Epha1	Vsig4
Ephb6	Irf5
Arhgap25	Dennd1c
Abtb1	Celsr1
Clec1b	Abcg1
Gabarapl1	Hsph1
Klra2	Nckap5l
Arhgdib	Slc44a2
Slco1a4	Tbc1d25
Lrmp	Twf2
Dennd5b	Gm7160
Necap1	Rrp12
Pianp	Unc93b1
Fkbp4	Siglec1
Vasp	Marcks
Dmpk	Tgtp2
Uri1	Arpc1b
Pop4	Sox12
Siglecg	Igtp
Siglece	Calhm6
Unc45a	Syt3
Iqgap1	Hexim1
Ctsc	Lzts2
Tyrobp	Lbhd1
Coq7	Slc39a6
Qprt	Mx2
Plekhb1	Irf7
Coro1a	Dexi
Cd19	Dnaja4
Syt3	Atp13a2
Nsmce1	Syvn1
Psma1	Rcsd1
Itgam	Adamts10
Pycard	Slc52a2
Cd37	Vasp
Bcl7c	Heatr5a
Fgf21	Apol9a
Itgal	Pde4a
Nomo1	P4ha1
Gga2	Slco2a1
Sash3	Pgp
Elf4	Slc17a9
Enox2	Bcl7c
Brcc3	Zbtb4
Msn	Pip5k1c
Serpina7	Rin3
Il2rg	Col27a1
Mtm1	Pnpla6
Nsdhl	Clec1b
Ctps2	Myo9a
Haus7	Samhd1
Renbp	Atf6b
Arhgap4	Plekhb2
Atp11a	Slc26a6
Ptpn7	Arrb1
Aga	Necap2
Msmo1	Ehd1
F11	Apaf1
Adcy7	Msr1
Got2	Cdh5
Vps35	Sec14l1
Tbc1d9	Map11
Pllp	Stip1
Cfap20	Dhx29
6430548M08Rik	Cdk2ap2
Cotl1	Prxl2b
Ifi30	Fcna
Map3k21	BC024978
Cdh5	Tbkbp1
D230025D16Rik	Capn15
Smpd3	Nfxl1
Tmem170	Arrb2
Egln1	Tle2
Thy1	Map4k2
Sc5d	Dnajb5
Nxpe2	Agpat2
Pou2af1	Atp2a2
Zpr1	Tatdn2
Apoa4	Snx15
Il10ra	Dusp28
Slc37a2	Polr1e
Pde4a	Ttpal
Aqp9	Rcc1
Kif23	Slfn5
Nnmt	Strip1
Dnaja4	Ly6a
Etfa	Proser2
Pstpip1	Slc25a19
Atp1b3	Stat2
Cmtm7	Gga2
Ngp	Sec23b
Scap	Tpd52
Ltf	Egln1
Slco2a1	Psmb8
Mst1	Fkbp4
Flcn	Ppp1r12c
Gpr19	Vhl
Trib3	Trappc10
Folr2	Ipo13
Fbxo21	Rnaseh2c
Adgre4	Ppp2r5b
Calhm2	Unc45a
Cdc14b	Srpk1
Lss	Adar
Cnppd1	Ctsb
Rac2	Shkbp1
Szt2	Blvrb
Lpp	Usp39
Dpyd	U2af1
Gstt2	Mrpl4
Ipo13	Arhgef1
Palmd	Grk2
Pank1	Pld3
Hacd3	Tacc1
Tlr13	H2-D1
Atp6v1h	Atp1b3
Vhl	Plod1
Scaper	H2-Q4
Vav1	Nomo1
Tspan8	Sardh
Sik3	Nat10
Arhgap27	Edem3
Plcg2	Farsa
Tmem30b	Kat2a
Gbp8	Psme3
Eda2r	Bst2
Scara3
Diaph2
Ppp1r18
Cd300ld
Cd300a
Tle2
Cd207
Gpsm3
Gnat1
Pip5k1c
Tjp3
Igsf6
Rrp12
Heatr5a
Slfn8
Lzts2
1810055G02Rik
Hacd2
Gtf3c4
Arhgap45
Dok3
Abca7
Syt1
Hykk
H2-Q4
Fnip1
Dnajb5
Slc2a6
Pnpla8
P2ry12
P2ry13
Rnf39
Rnf13
Card11
H2-Aa
Atp13a2
Decr2
Pnpla7
C1qa
C1qc
C1qb
Unc93b1
Map11
Zdhhc9
Asap3
Tns2
Slc35b2
Tmem97
Capn15
Map4k1
Vnn1
H2-DMa
Themis2
Sirpa
Bank1
Snn
Dexi
Bphl
Camp
Pcp4l1
Hdhd3
Tbkbp1
C1rl
Dock10
Tm6sf1
Ctss
Scube3
Gngt2
Ralgps1
Gcnt1
Fam117a
Ppp1r9b
Prune2
Tbc1d25
Abhd2
Rpl22l1
Gimap3
Azi2
Nrtn
Tusc3
Myo9a
Slc44a3
Armh3
Pik3cd
Stat2
Plcb2
9430038I01Rik
Emp3
Arhgap9
Slc26a10
Blvrb
Pvr
Cblc
C3ar1
Mettl27
Cd79b
Clcf1
Rcsd1
Kcna2
Cd53
Bsdc1
Atp1a3
Slc19a2
Arhgef1
Gm11992
Sh3kbp1
Ripk2
Serpina3g
Irf8
H2-Ob
Kif21b
Pnpla3
Bbox1
Tmem273
Enc1
Ankrd13a
Metap1d
Fam222a
Mvk
Tmem183a
Hps4
Grap2
Dhx29
Acad12
Commd10
Fgf11
Nrep
Edem3
Filip1l
Pgp
B430306N03Rik
Clec4a3
Gpr146
Vsig4
Nxpe4
Cdkn2a
Rin3
Acp1
Tlr7
Smim7
Kcnj10
Cd300c2
Tlr1
S1pr5
Proser2
Tlr9
Cxcr4
Tmem60
Gprin3
Fpr1
Col27a1
Calhm6
Pilra
Bst2
Cldn12
Mpeg1
Pla2g4f
Dusp28
Neurl3
Ptgs1
Zbtb44
Gphn
Rnf152
Cd300lf
Ccdc88b
Stbd1
Fcrl5
Entpd1
Selplg
Pdp2
Mypop
Cd300e
Gm9826
Slc25a47
Arhgap30
Hexim1
Rnf24
Clec4a1
Rapgef4
Ap5b1
Tifab
Tmsb4x
Lrrc25
Grem2
Tmc8
Cxcr3
Lgals3
C77080
Sgms2
Adgb
Gprc5c
Camk2n2
Gfod1
Spn
Kcnj16
Wdfy4
Tceal8
Treml4
Rinl
Sox12
Btla
Dock8
Rasal3
Pld4
Fpr2
Nrros
Cyp2j5
A630001G21Rik
Prkcb
Krcc1
Clec12a
Ndfip2
Slc22a26
Lgals4
Slfn5
Thnsl2
Dmac2l
Klf2
Lair1
Kbtbd11
Abcd2
Tcf7l1
Fmnl1
Usp39
Tcim
Ier5
Nbeal2
Tatdn2
AB124611
Slc44a2
Apol9a
Nfam1
Gstp3
Idi1
Dhcr7
Fcer1g
Pirb
Vwa8
Fcgr4
Csf2ra
Hadhb
Fcgr3
Ccdc28a
Nsmce2
Fdps
Tmem26
Psma3
Arrb2
Acnat2
Tor3a
H2-Eb1
Copz1
Stx17
Orm2
U2af1
Hsd3b3
Cyp2c67
Kcnc3
Klhl24
Gm8995
Mapk15
Cyp4a32
C330021F23Rik
Tacc1
Mup3
Rdh11
Pilrb2
Hes6
Slc22a7
Xkr9
Cenpm
Lyz2
Dazap1
Ank3
Pex11g
Marcks
Wfdc17
Sp110
Mmp27
Tmem256
Lilra5
Naip5
Csf2rb
Ncf4
Ear2
Slfn2
Nfxl1
H2-D1
Lst1
H2-Ab1
Kiz
Ctla2b
Ly6a
Ighg1
Iglc2
Rab11b
Psme3
Gm5150
BC024978
Igtp
Tgtp2
Samd1
Ifi27l2a
Prox1os
Ccr5
Ms4a6c
St6galnac4
H2-DMb1
Gm13340
Wipf3
Mypopos
Gm15408
Gm11844
2210408F21Rik
Hectd2os
Shkbp1
Pira2
Adh6-ps1
Eid1
Cyp2a22
Peg10
Serpina4-ps1
Gm20319
Hmgcs1
Igkv14-111
Sirpb1a
Lbhd1
Gm26588
Bin2
Kctd12
Gm7160
1810008I18Rik
Gm5524
A130071D04Rik
Gm35986
Gm6210
Gm44706
B930025P03Rik
Klkb1
Gm33543
Gm42047
Gm33699
Lilr4b
Gm5626
Gm31333
Gm1600
Gm32461
Gm36787
Gm36419

## Sheet: p53 targets
FPKM values	Mouse symbol	FVY	FVO	FHO	MVY	MVO	MVH		DE female	Gene	log2FC
	Acer2	3.14009	3.47439	2.9686	2.31791	2.3589	2.92762			Pmaip1	-1.00343
	Ninj1	123.2	154.037	129.497	112.225	124.677	140.747			Laptm5	-0.772299
	Fuca1	29.9283	35.509	33.1655	31.129	32.4438	33.9673			Ier5	-0.540745
	Pgpep1	22.6248	29.284	25.8284	23.6987	19.8747	26.0791			Ninj1	-0.243
	Dcp1b	1.36027	1.27719	1.24447	1.12432	1.01966	1.16714			Tm7sf3	0.204191
	Ankra2	4.85204	5.78343	5.55055	5.53618	4.51554	5.73064			Ascc3	0.298538
	Fam210b	24.6669	29.8132	26.1557	28.5334	21.5748	25.6364			Rnf19b	0.310556
	Rrm2b	1.01898	1.06693	0.984483	0.835561	0.793651	0.926851			Traf4	0.327657
	Spata18	0.0001	0.0106482	0.0001	0.0001	0.0001	0.0001			Mdm2	0.328334
	Hspa4l	3.00077	4.94511	4.09798	3.02546	3.66324	4.04226			Tgfa	0.350501
	Tigar	2.23934	3.10381	2.42324	3.0973	2.69705	2.76242			Pank1	0.370024
	Ntpcr	5.98104	6.99871	6.15778	4.56529	5.84204	7.24199			Epha2	0.460677
	Ddb2	3.44361	3.53938	3.4058	2.73644	3.10381	3.34251			Pstpip2	0.519185
	Ppm1d	1.76327	2.04331	1.80096	1.8839	2.16412	2.19411			Ccng1	0.527038
	Astn2	0.32326	0.336587	0.312875	0.185465	0.25595	0.317691			Enc1	0.671855
	Cmbl	155.931	124.023	127.507	97.7198	73.0215	65.0897			Eda2r	1.69638
	Xpc	4.45445	4.9523	5.23282	4.77992	4.22239	4.8091
	Hhat	0.543165	0.459333	0.347414	0.478652	0.357559	0.723754		DE male	Gene	log2FC
	Prkab1	17.8873	18.9578	20.6139	15.0815	14.6309	17.158			Enc1	0.942743
	Ikbip	1.84166	2.42064	2.4137	1.02573	1.33141	2.25646			Zmat3	0.506071
	Plcl2	3.19232	5.56274	5.04364	2.88437	3.66127	3.99822
	Prdm1	0.0847543	0.189398	0.147069	0.0481066	0.105035	0.254945
	Ptp4a1	3.19855	1.85637	1.766	1.85955	1.46885	1.2712
	Csf1	2.31514	5.12579	3.68987	1.83364	3.31884	4.13037
	Fas	7.44236	13.147	11.9167	7.82395	9.30896	9.57403
	Micall1	3.1709	3.26942	2.77941	3.65643	3.48554	3.17954
	Sac3d1	5.38052	8.44718	8.13584	5.35585	6.64328	7.68264
	Cd82	52.9814	50.1868	52.8063	39.6437	47.7467	49.1056
	Sertad1	5.50856	6.58644	5.76422	5.32774	6.95551	6.90003
	Rap2b	0.337967	0.744984	0.533243	0.260194	0.493246	0.689473
	Sesn2	2.82033	4.53454	4.33162	2.19471	3.08306	3.17652
	Dusp14	1.36723	0.562776	0.484323	0.412807	0.260492	0.462846
	Grhl3	0.0692249	0.149103	0.093155	0.00957243	0.0314317	0.0466062
	Wdr63	0.121715	0.0322079	0.0572301	0.0465302	0.00347303	0.00743936
	Anxa4	26.1072	29.7955	32.9039	22.2494	26.7605	28.328
	Sulf2	5.92126	3.77568	4.91954	4.41871	1.36044	2.01713
	Bbc3	7.36677	12.144	13.0472	6.55919	7.38237	9.02739
	Cers5	0.90031	1.52973	1.21104	0.847738	1.41792	1.77322
	Pmaip1	0.194693	0.555306	0.294053	0.136735	0.357717	0.346887
	Pgf	0.0562462	0.0320464	0.0205091	0.0001	0.0107206	0.113778
	Vwce	13.6713	14.4961	15.3033	15.5082	15.1891	15.63
	Mast4	0.404925	0.532891	0.562519	0.315487	0.391419	0.502949
	Bloc1s2	16.3925	16.1366	16.7029	14.8974	15.1818	15.7226
	Laptm5	6.63031	19.2411	11.4554	3.93722	9.87811	13.9564
	Ier5	1.83427	5.10661	3.48529	2.0042	3.03363	4.20908
	Dram1	0.159194	0.647041	0.280029	0.142263	0.324275	0.63492
	Pstpip2	15.5282	8.52696	12.3845	8.2654	7.4888	8.62527
	Serpinb5	0.00360634	0.0001	0.0001	0.0001	0.0001	0.0272242
	Orai3	8.40474	10.2304	11.0254	8.16822	10.3568	12.0258
	Bax	26.1418	33.5136	35.9364	23.7808	32.8077	41.2081
	Gadd45a	6.26151	7.2958	9.55472	5.15946	6.83479	8.01496
	Enc1	1.04482	1.64477	2.56665	0.593954	0.891632	1.8419
	Abca12	0.0304252	0.0222413	0.0251797	0.0064878	0.0384499	0.0158651
	Tm7sf3	24.3662	25.6663	29.1089	20.9516	22.6188	26.057
	Igdcc4	0.031306	0.0723471	0.0352994	0.0408322	0.0354758	0.0741223
	Plk3	18.7536	20.9494	19.366	23.1166	24.5285	14.9842
	Aen	5.09956	6.66683	7.50507	5.31736	5.92888	7.74537
	Gdf15	3.14828	8.69763	13.0364	2.72505	4.76481	5.15668
	Fam13c	0.0724756	0.11075	0.185731	0.0516484	0.102095	0.154198
	Padi4	0.0323741	0.198502	0.096479	0.0827917	0.130774	0.147364
	Cyfip2	0.192335	0.474449	0.402888	0.129496	0.368477	0.469824
	Atf3	0.753577	1.4621	1.93629	0.645555	1.6655	1.45939
	Rrad	0.08112	0.209317	0.180002	0.126462	0.206103	0.284113
	Ccdc90b	5.20827	4.4192	4.82698	4.45952	3.71977	4.57359
	Phlda3	0.648404	2.56912	4.52464	0.680664	1.41166	2.57781
	Cpe	0.541593	0.362467	0.52494	0.350637	0.596771	1.24527
	Cdkn1a	2.81127	9.83951	10.3255	4.61979	3.13067	15.974
	Plk2	2.48701	4.44335	5.06227	3.43459	5.04755	6.84209
	Eda2r	0.0837069	0.142094	0.434374	0.0465324	0.336484	0.444935
	Arhgef3	5.11827	5.05953	6.08445	3.49813	4.41623	5.66912
	Eps8l2	13.5015	23.7254	26.7051	22.4541	27.3256	36.7743
	Cdip1	48.2433	31.412	34.179	50.9127	31.673	33.6963
	Tspan11	0.00630296	0.00413234	0.0544375	0.00598473	0.0140004	0.0171632
	Lif	0.0194295	0.0569573	0.271022	0.115374	0.0434193	0.0783995
	Fosl1	0.0353576	0.0080943	0.148908	0.207319	0.155295	0.00771938
	Fbxw7	1.41784	1.80598	1.89694	1.76633	1.62498	1.94983
	Btg2	3.14109	5.47189	6.16451	2.90193	6.62302	7.51142
	Tmem68	3.08708	3.21545	3.12166	3.52777	3.7935	3.32569
	Pank1	87.9341	54.5659	70.9453	69.2566	57.0138	49.1627
	Fbxo22	19.4931	21.9638	23.9415	22.6119	20.4459	24.0183
	Sesn1	6.2179	4.88244	5.7209	4.33906	4.70965	4.89416
	Fdxr	17.5217	13.0877	13.3955	14.9418	14.6577	15.0742
	Tnfrsf10b	0.136096	0.133983	0.235067	0.0960248	0.173917	0.230751
	Gpr87	0.0127548	0.00503025	0.0081741	0.0118661	0.00617918	0.00217752
	Slc12a4	4.8317	6.03709	6.26531	7.3441	7.81714	7.9613
	Zmat3	0.867918	1.09487	1.485	1.14447	0.97051	1.63554
	Sytl1	4.14127	4.76868	5.59987	4.96727	6.21595	5.07979
	Traf4	20.009	21.2659	26.1311	21.1989	23.4341	23.2978
	Ccng1	7.446	7.78327	10.9981	7.39953	6.89332	8.97541
	Dyrk3	0.570445	0.39672	0.52495	0.345225	0.467441	0.614615
	Rnf19b	12.5651	12.385	15.7838	12.3905	16.4194	14.1937
	Iscu	77.7771	74.8262	73.9956	91.6785	92.1098	98.6267
	Slc30a1	7.75019	8.61144	10.3124	11.1879	9.55884	9.13888
	Susd6	13.3184	11.4043	12.1242	11.8216	9.86999	9.57033
	Epha2	5.11234	5.02338	6.99576	6.2841	5.75776	5.63092
	Tlr3	1.30817	1.36922	1.64507	1.42216	1.54062	1.70196
	Rps27l	361.979	352.107	420.276	379.544	382.421	456.497
	Mdm2	9.43054	9.96636	11.6897	10.8884	10.6232	11.6524
	Tgfa	3.34468	3.20314	4.0812	4.2076	3.98042	5.04304
	Nadsyn1	10.8595	9.74958	12.2412	11.4048	10.4802	11.2208
	Polh	1.45281	1.37289	1.44666	1.40454	1.22793	1.48045
	Ascc3	6.12097	5.88041	6.74524	7.13848	7.25087	6.9874
	Triap1	13.416	13.1317	13.0573	14.1564	12.2342	13.6407

## Sheet: Effect of age IPA
¬© 2000-2024 QIAGEN. All rights reserved.
Upstream Regulator	Expr Log Ratio	Molecule Type	Predicted Activation State	Activation z-score	Flags	p-value of overlap	Target Molecules in Dataset	Mechanistic Network
IL4		cytokine	Activated	4.529	bias	3.78e-58	ACOD1,ACSL4,ADAM19,ADAP1,ADCY1,ADGRE1,ALAS1,ALDOC,ALOX12,ARID5A	743 (15)
IFNG		cytokine	Activated	8.404		6.55e-57	AADAT,ABCC1,ABTB2,ACE,ACLY,ACOD1,ACSS1,ADCY7,ADGB,ADGRG2	671 (14)
TGFB1	0.965	growth factor	Activated	6.951		3.96e-55	AASS,ABCG1,ACE,ACLY,ACSM3,ACSS1,ACSS2,ACVRL1,ADAM15,ADAM19	934 (16)
TNF		cytokine	Activated	8.842		2.08e-49	ABCC1,ABR,ABTB2,ACE,ACOD1,ACSL4,ADCY7,ADGRE1,ADRB3,AKR1B10	808 (16)
IL33		cytokine	Activated	6.992	bias	3.54e-42	ABCG1,Adgre4,ARHGAP30,ARHGAP9,AXL,BATF,BATF3,BCL2A1,BNIP3,CCL3L3	704 (17)
TCL1A		transcription regulator		1.832	bias	7.54e-42	ACOD1,APOBEC1,C1QA,C1QB,C1QC,C3AR1,CAMP,CCR1,CD244,CD300LD	727 (17)
IL1B	2.298	cytokine	Activated	7.239		1.83e-38	ACE,ACHE,ACOD1,AIF1,ALOX12,AQP4,ASS1,ATF3,BCL2,BCL2A1	808 (16)
IL6		cytokine	Activated	6.193		2.42e-38	ABCC1,ACVRL1,ADGRE1,ADGRE5,AFP,AKR1B10,ALAS1,AQP4,ARL4C,ATF3	638 (13)
AHR		ligand-dependent nuclear receptor		0.553		6.86e-38	1810008I18Rik,ABCC4,ACLY,ADAM19,ADGRE1,Adh6-ps1,AIF1,ATF3,ATOH8,ATP4A	802 (17)
STAT3	0.681	transcription regulator	Activated	2.998		2.47e-37	ACHE,APOA4,BATF,BCL2,BMAL2,BTLA,C5AR1,CCDC88A,CCL3L3,CCL5	669 (14)
CSF1	0.966	cytokine	Activated	3.801	bias	2.5e-37	ADGRE1,ADGRE5,APOBEC1,AXL,BCL2,C5AR1,CCL5,CCR1,CCR2,CCR5	660 (13)
CSF2		cytokine	Activated	8.138	bias	7.44e-36	ABCG1,ACE,ADGRE5,BATF3,BCL2,BCL2A1,C4A/C4B,C5AR1,CARD11,CCL3L3	650 (13)
IL2		cytokine	Activated	4.814	bias	1.56e-35	ABCC1,ADAM19,ARHGAP25,ARHGEF2,BATF,BCL2,BCL2A1,CAPG,CAPN5,CARD9	682 (17)
IRF2BP2	0.772	transcription regulator	Inhibited	-5.648	bias	6.13e-35	BCL2A1,C4A/C4B,C5AR1,CCL3L3,CCL5,CCR1,CCR2,CD14,CD180,CD274
STAT6		transcription regulator		0.043		1.26e-34	Acot1,ADAM11,ADAM19,ADAP1,ARID5A,ASS1,BCL2,BMAL2,CCL3L3,CCL5	725 (17)
AGT		growth factor	Activated	8.2		6.52e-34	ACACB,ACAT2,ACE,ACHE,ADAMTSL2,ADGRE1,ALAS1,ALOX12,ARHGEF9,ARID3A	838 (20)
IL10		cytokine	Activated	2.288		1.61e-32	BCL2,BCL2A1,CAMP,CCL3L3,CCL5,CCR1,CCR2,CCR5,CD14,CD163	722 (17)
KRAS		enzyme		1.886		2.92e-32	ABCC4,ABCG1,ACE,ACLY,ACSL4,ACVRL1,AFP,AKR1B10,ALDOC,ALOX12	716 (18)
TNFSF11		cytokine	Activated	4.745	bias	1.08e-30	ACOD1,ADGRE1,AIF1,BCL2,BCL2A1,C3AR1,CCL3L3,CCL5,CCR1,CD14	660 (12)
KDM1A		enzyme		-1.817		3.96e-30	AFP,APOBEC1,ARHGDIB,ATF3,AU020206,BLM,BMAL2,BRCA1,C1QB,C3AR1	644 (19)
TP53		transcription regulator	Activated	2.68		9.09e-30	ABCC1,ACACB,ACE,ACLY,ACSL4,ACSS1,ACSS2,ADGRE5,ADRB3,AFP	724 (21)
IL13		cytokine		1.436		6.51e-29	ADAM15,ADAMDEC1,AIF1,ATF3,BATF,BCL2A1,BDNF,BMAL2,C3AR1,CCL3L3	793 (18)
STAT5B		transcription regulator		-1.764		2.47e-28	A1BG,Acnat1/Acnat2,ACOT1,Acot1,Adh6-ps1,Aldh3b3,BCL2,C8B,CCL3L3,CD63	853 (19)
TGFBR2		kinase		-1.683		8.82e-28	ACOD1,ADCY1,ADGRE1,ALOX12,ASS1,BATF,BCL2,BDNF,C5AR1,CCL3L3	811 (20)
RORA		ligand-dependent nuclear receptor		0		6.57e-27	ABCG5,ACACB,ACSL4,APOA4,BHMT,BMAL1,BNIP3,BRCA1,CCL3L3,CCL5	538 (12)
JUN	0.651	transcription regulator	Activated	2.927	bias	1.09e-26	ACAT2,AFP,ALAS1,ALOX12,ANKRD2,ATF3,AXL,BCL2A1,BDNF,BGLAP	757 (19)
DNMT3A		enzyme		0.111		1.86e-26	ACE,ADCY7,ATF3,BLNK,BTK,CD19,CD34,CD79A,CD79B,CDH1	774 (19)
LEF1		transcription regulator		-1.281		3.36e-26	ARHGDIB,ARHGEF26,AXIN2,BCL2,BGLAP,BLK,BRCA1,CARD11,CARD9,CCDC3	754 (23)
RORC		ligand-dependent nuclear receptor		0.695		3.54e-26	ABCG5,ACACB,APOA4,BHMT,BMAL1,BTLA,CAD,CCL5,CD36,CXCL2	596 (10)
SMARCA4	0.305	transcription regulator	Activated	3.476	bias	4.84e-26	ABHD2,ACE,ADAM15,AFP,ALDOC,ARHGAP30,ARHGDIB,ARL4C,AXIN2,BATF	792 (20)
ID2	0.587	transcription regulator		1.126		9.01e-26	AXIN2,BATF,BCL2,CCL5,CCR1,CCR2,CCR5,CD19,CD44,CD79A	686 (24)
CD40LG		cytokine	Activated	3.627	bias	1.61e-25	ATF3,AXL,BATF,BATF3,BCL2,BCL2A1,BNIP3,CCL3L3,CCL5,CCR1	646 (14)
PTGS2		enzyme	Activated	2.702		2.42e-25	ACOD1,AIF1,AXIN2,BATF3,BCL2,C5AR1,CCL3L3,CCL5,CD163,CD274	646 (13)
TCF3	0.326	transcription regulator	Activated	2.403		3.86e-25	ACACB,ARHGAP4,ASB2,ATF3,ATOH8,AXIN2,BHLHA15,BLNK,CCR2,CD2	491 (18)
CEBPB		transcription regulator		1.787	bias	5.56e-25	ADRB3,AKR1B10,BASP1,BCL2,BCL2A1,BDNF,BGLAP,BHMT,BLNK,BRCA1	654 (20)
POR	-0.699	enzyme		0.359		6.08e-25	ACAT2,ACLY,Acot1,APOA4,BATF3,CD36,CD74,CIITA,CSAD,CYP17A1	334 (7)
Tcf7	0.424	transcription regulator	Inhibited	-3.135		8.15e-25	ARHGDIB,ARHGEF26,BATF,BCL2,BLK,BMAL1,BRCA1,CCDC3,CCL3L3,CCL5	761 (18)
TP63		transcription regulator		-0.169		8.28e-25	ACOD1,ALOX12,APOBEC1,APOBEC3B,ATOH8,AXL,BC064078,BLM,BRCA1,CAD	724 (19)
STAT1		transcription regulator	Activated	5.071	bias	3.98e-24	ACE,ACOD1,APOBEC3B,AXL,BCL2,BCL2A1,C4A/C4B,CCL3L3,CCL5,CCR1	590 (13)
KLF6		transcription regulator	Activated	5.944	bias	5.21e-24	ACVRL1,ALDOC,ATF3,CCL3L3,CCL5,CCR1,CD274,CD44,CD83,CD86	639 (17)
PPARA		ligand-dependent nuclear receptor		1.454		2.79e-23	ABCG5,ABCG8,ACAT2,Acot1,ACSS2,ADRB3,APOA4,ASS1,BCL2,BDNF	658 (19)
CEBPA		transcription regulator	Activated	2.455		3.02e-23	ACLY,ACOD1,ADCY7,ADRB3,AKR1B10,APOA4,ARL4C,ASS1,BCL2,BCL2A1	745 (24)
SREBF1		transcription regulator		-1.538	bias	3.23e-23	ACACB,ACLY,ACSL4,ACSS1,ACSS2,ALDOC,ALOX12,ANKRD2,BCL2,BGLAP	657 (19)
NR1H3		ligand-dependent nuclear receptor		-1.744		4.62e-23	ABCG1,ABCG5,ABCG8,ADGRE1,ADRB3,ARL4C,ATF3,BDNF,C1QA,CCL3L3	731 (22)
CTNNB1		transcription regulator		1.511	bias	5.69e-23	ABCC1,ABCG8,ACAT2,ACLY,ADGRG2,ADRA2C,AFP,AQP4,AXIN2,BCL2	821 (23)
HRAS		enzyme	Activated	3		7.56e-23	ACLY,ADARB1,ADGRE5,ADRA2C,AFP,ATP1A3,B3GNT5,BCL2,BNIP3,C1QC	740 (21)
CSF3		cytokine	Activated	3.765		7.77e-23	ADCY1,ADGRE1,APBB1,BATF,BCL2,C3AR1,CAPG,CCL3L3,CCL5,CD14	620 (15)
PRDM1		transcription regulator		-1.81		9.66e-23	AFP,AXIN2,BCL2A1,BHLHA15,BTK,BTLA,CASZ1,CD19,CD22,CD44	808 (24)
FOS	2.368	transcription regulator	Activated	2.458		7.01e-22	ABCC1,ABCG5,ABCG8,ADNP,ALAS1,ANKRD2,ARID3A,ATF3,BCL2,BDNF	595 (19)
RELA	0.289	transcription regulator	Activated	6.089	bias	8.5e-22	AFP,ANKRD2,ARHGDIB,BCL2,BCL2A1,CAMP,CCL5,CD14,CD274,CD44	691 (12)
CREBBP		transcription regulator		1.036	bias	8.99e-22	ALAS1,ARID5A,AXL,BANK1,BCL2,BDNF,CAMK2B,CAPG,CCL5,CCR5	643 (15)
IL5		cytokine	Activated	6.141	bias	3.36e-21	ALDOC,ASS1,BCL2,BNIP3,CCR1,CCR2,CCR5,CD63,CD69,CD79A	650 (16)
ACOX1		enzyme	Inhibited	-3.751		3.37e-21	CD36,CD63,CDKN1A,CES3,CRAT,CYP1A2,CYP26A1,Cyp2c54 (includes others),CYP2C8,CYP4A11	331 (7)
TRIM38		enzyme	Inhibited	-5.066	bias	4.96e-21	ACSL4,CCL3L3,CCL5,CD22,CD36,CD44,CD86,COL6A3,CXCL3,CXCR4	626 (18)
ID3	1.16	transcription regulator		0.713		8.37e-21	BATF,BCL2,BLK,BRCA1,CCL5,CCR1,CCR5,CD44,CD72,CD79A	703 (22)
GPD1	0.549	enzyme				1.46e-20	ABCC4,ACLY,Acnat1/Acnat2,ADGRF1,APOA4,CAMK2N2,CD36,CD63,CHRNA4,CRYBG2
FGF19		growth factor		1.133		1.47e-20	ABCG5,ABCG8,ACACB,ACLY,AFP,AQP4,CD36,CXCL2,CYP17A1,CYP8B1	652 (21)
EGF		growth factor	Activated	4.519	bias	4.42e-20	ACSL4,AFP,ALOX12,ARHGEF2,ATF3,BCL2,BRCA1,CD274,CD34,CD44	751 (19)
RBPJ		transcription regulator	Activated	3.544		4.87e-20	ABCG1,ALDOC,AXIN2,CAMP,CCL3L3,CCL5,CD44,CD74,CD86,CDKN1A	783 (21)
EP300		transcription regulator	Activated	3.446	bias	5.27e-20	ACACB,ACHE,ARID5A,AXIN2,AXL,BANK1,BRCA1,BTK,CAD,CAMK2B	796 (24)
SP1		transcription regulator	Activated	3.419	bias	9.13e-20	ABHD2,ACSS1,ACVRL1,ALOX12,ASS1,ATF3,ATP2A3,BCL2,BDNF,BGLAP	753 (23)
SPI1	1.408	transcription regulator	Activated	4.263		1.74e-19	ADGRE1,APBB1IP,ARID3A,BLNK,BTK,C1QC,C3AR1,CD14,CD180,CD19	671 (17)
TP73		transcription regulator		0.019		2.96e-19	ABCC1,ADAM19,AFP,ARL5C,ATF3,AXL,BCL2,BMAL1,CD83,CDC25B	709 (19)
ERBB2		kinase	Activated	4.145		3.14e-19	ACSL4,ACSS2,ADAM19,ADAMTS16,ADRA2C,ADRB3,ALAS1,ALDOC,ATF3,AXIN2	762 (19)
CCL20		cytokine	Activated	4.202	bias	3.62e-19	C3AR1,Ccl2,CCR2,CDH1,Chil3/Chil4,CLEC7A,CX3CR1,CYBB,FCER1G,FCGR1A	692 (20)
MTDH	0.203	transcription regulator		1.042		3.82e-19	AFP,BCL2,CD14,CD36,CD63,CDH1,CDKN1A,CSAD,CSRP1,CYFIP2	707 (20)
NR3C1		ligand-dependent nuclear receptor	Inhibited	-2.628		6.98e-19	ABHD2,ACLY,ACOT1,ADGRE1,BAG3,BCL2,BDNF,BGLAP,BRCA1,BTK	824 (18)
ZC3H12A		enzyme		-0.226		1.05e-18	ABCC4,ADAM19,APBB1IP,ARL5C,ATP2A3,BATF,BCL2,CACNA1I,CD244,CD72	678 (20)
ARID1A		transcription regulator		1.276		1.58e-18	ACE,ACSS1,ACVRL1,ALOX12,AXIN2,BCL2,C4A/C4B,CCL3L3,CD274,CD44	751 (17)
HGF		growth factor	Activated	3.978	bias	2.35e-18	AFP,ATF3,BCL2,BCL2A1,BMAL1,CCL5,CD44,CD46,CDC25B,CDH1	639 (16)
FAS	0.601	transmembrane receptor		0.101		2.64e-18	BCL2,BCL2A1,BTK,CAMK2B,CCL3L3,CCL5,CCR1,CD22,CD300C,CD44	616 (17)
IGF1	-0.354	growth factor	Activated	2.619		3.54e-18	ACSS2,AQP4,AXL,BATF,BCL2,BCL2A1,BDNF,BGLAP,BRCA1,C1QA	736 (20)
SATB1		transcription regulator		0.208		4.3e-18	BCL2,BCL2A1,BLNK,BTLA,CD69,CD86,CD8A,CDH1,CDKN1A,CSF3R	784 (19)
GRN		growth factor	Inhibited	-2.532		6.03e-18	ABCA7,AIF1,AXL,BCL2,C1QA,C1QB,C1QC,C3AR1,CCR2,CD14	680 (16)
PAX5	2.02	transcription regulator		-0.507		6.21e-18	BCL2,BLK,BLNK,BMAL1,BTK,CD19,CD22,CD72,CD79A,CD79B	668 (13)
LIPA		enzyme	Inhibited	-4.385		8.11e-18	ACACB,ACOT1,APOBR,CAPG,CD274,CD63,CD68,CES3,CTSS,CYP4A11	690 (18)
BHLHE40	-0.552	transcription regulator	Activated	5.554	bias	1.06e-17	ATF3,AXL,BDNF,C3AR1,CAPG,CCL5,CCR1,CD14,CD274,CD69	823 (22)
SIRT1		transcription regulator	Inhibited	-3.534		1.23e-17	ABCG1,AFP,ATP2A3,BCL2,BDNF,BMAL1,BNIP3,CCL5,CD36,CD63	738 (17)
NOTCH1	0.633	transcription regulator		0.676		1.37e-17	ADAM19,ASB2,BCL2,BGLAP,CAD,CD14,CD22,CD44,CD68,CD84	792 (20)
ESR1		ligand-dependent nuclear receptor	Activated	2.17		1.87e-17	9830107B12Rik/A530064D06Rik,AASS,ABCG5,ABCG8,ABHD2,ACE,ACLY,ADCY1,AQP4,ARHGEF2	903 (24)
NFE2L2		transcription regulator		0.284		2.44e-17	ABCC1,ABCC4,ACE,ACSS2,AKR1B10,ALAS1,APOA4,ATF3,BCL2,BDNF	654 (17)
HFE	0.424	transmembrane receptor	Activated	2.517		2.59e-17	AKR1B10,APOA4,CAPN5,CD74,CELA1,CELA2A,CRELD2,CSAD,CYP2A6 (includes others),CYP3A5	384 (7)
CNTF		cytokine	Activated	4.878		4e-17	ACHE,ADGRE1,ALDOC,ATF3,C3AR1,C5AR1,CCL5,CCR1,CCR5,CD14	597 (14)
OGA		enzyme	Activated	3.272		4.47e-17	ACSL4,ACSS1,ACSS2,ADAM19,ADAP1,ADGRG2,ALDOC,APOBEC1,ASS1,BCL2	765 (21)
LDB1	-0.424	transcription regulator		-1.457		4.74e-17	ADRA2C,APOBEC1,ARID3A,ARL5C,AXIN2,BCL2,BTK,CARD9,CARMIL1,CCR2
IKZF1	1.081	transcription regulator	Inhibited	-3.639	bias	5.29e-17	ADAM19,AXL,BCL2,BLNK,BRCA1,CCL3L3,CCR1,CD34,CD68,CD79B	710 (16)
PPARD	1.549	ligand-dependent nuclear receptor		-0.732		5.44e-17	ABCG1,ACACB,APOA4,ASIC5,ASS1,BCL2,C1QA,C1QB,C1QC,CCL3L3	622 (21)
ZBTB16	-1.42	transcription regulator		-0.343		5.51e-17	BGLAP,CCR2,CD14,CD180,CD2,CD200R1,CD244,CD274,CD34,CD44	691 (17)
VEGFA		growth factor	Activated	3.791	bias	6.61e-17	ABCC1,ACE,ACHE,ADAM15,ADRB3,ALAS1,BATF,BCL2,BCL2A1,BCL6B	747 (19)
IL15		cytokine	Activated	2.828		9.08e-17	ALDOC,ARHGDIB,BCL2,CCL3L3,CCL5,CCR1,CCR2,CD2,CD244,CD274	640 (18)
BMP10	-0.498	growth factor		1.783		1.3e-16	AASS,ALOX12,Ccl2,CCR1,CD274,CD74,CD83,CMPK2,CX3CR1,CXCL13	339 (7)
FOXA2		transcription regulator		-0.503		1.49e-16	ABCG1,ABCG5,ABCG8,ACACB,ACSM2A,ACSM3,ACSS2,AFP,ALAS1,ALDH3B1	817 (24)
NFKBIA		transcription regulator	Activated	2.573		1.75e-16	ACOD1,ADGRE5,ANKRD49,ATP11A,AXL,BCL2,BCL2A1,BNIP3,CAMP,CCL3L3	661 (14)
CITED2	0.489	transcription regulator	Inhibited	-4.352	bias	1.93e-16	ABTB2,ACOD1,ASAP3,BCL2,C5AR1,CD274,CD69,CD86,CDKN2A,CMPK2	526 (14)
RUNX1	0.947	transcription regulator		1.473		2.08e-16	ACHE,ALOX12,ARL5C,ATF3,BANK1,BGLAP,BLK,CCL3L3,CD14,CD22	748 (22)
NFKB1		transcription regulator	Activated	4.534	bias	2.49e-16	ANKRD2,BCL2,BCL2A1,BLK,BMAL2,CCL3L3,CCL5,CD274,CD44,CD83	735 (13)
CD38		enzyme	Activated	4.183	bias	5.43e-16	ALDOC,ASS1,BNIP3,CD44,CD86,CKAP4,CRELD2,CRIP1,CSF2RB,CYBB	652 (15)
TNFSF13B		cytokine	Activated	2.839		7.03e-16	ASS1,BCL2,BCL2A1,BTLA,CCR1,CD177,CD274,CD74,CD83,CD86	636 (16)
TAFAZZIN		enzyme		-0.1		8.68e-16	ADGB,ALDOC,AXIN2,AXL,BANK1,BASP1,BCL2,BDNF,BTLA,CCL3L3	517 (14)
IL10RA	1.465	transmembrane receptor	Inhibited	-3.919		1.1e-15	ABCG1,ACOD1,ACSM3,ACSS2,ASS1,BCL2,BNIP3,CCL5,CD300LF,CD34	471 (15)
LEP		growth factor	Activated	2.78		1.17e-15	ABCG5,ABCG8,ACE,ACLY,ADGRE1,ADRB3,APOA4,ASS1,AXIN2,BCL2	740 (23)
IL1A		cytokine	Activated	4.919	bias	1.28e-15	ASS1,ATF3,BCL2,C4A/C4B,CAMP,CCL5,CCR2,CD274,CD44,CD83	644 (13)
EZH2		transcription regulator		0.014		1.36e-15	AADAT,ARHGDIB,ATF3,AXIN2,AXL,BCL2,BGLAP,BRCA1,CCL5,CCR5	747 (21)
GATA2		transcription regulator	Activated	3.256		1.41e-15	ACHE,ADGRE5,C1QC,CAMP,CCL3L3,CCL5,CCR2,CD177,CD300LD,CD34	688 (20)
Hbb-b2		enzyme	Activated	4.666	bias	1.79e-15	C1QA,CCR2,CCR5,CD44,CD74,CIITA,CLEC7A,CXCR3,CXCR5,CYBA	425 (7)
POU2AF1	2.267	transcription regulator	Activated	2.102		1.95e-15	BCL2,BTLA,CCL5,CCR5,CD44,CD69,CD74,CD79A,CD79B,CD83	770 (21)
MYB		transcription regulator		0.566		2.17e-15	ATF3,AXIN2,BANK1,BCL2,BLNK,BRCA1,CAMK2B,CARNS1,CD14,CD34	693 (17)
OSM		cytokine	Activated	3.268		4.46e-15	ABCC1,ABCC4,ABCG1,ACE,AFP,AKR1B10,ALOX12,ARHGEF2,ARL4C,ATF3	799 (22)
IRF8	1.011	transcription regulator	Activated	2.194		5.08e-15	ACVRL1,ADGRE1,ATF3,BANK1,BCL2,CCL5,CCR2,CD14,CD37,CD74	714 (20)
TLR4		transmembrane receptor	Activated	4.75	bias	6.38e-15	APOBEC3B,ARID5A,ATF3,BATF,BCL2,CCL3L3,CCL5,CCR5,CD14,CD163	808 (16)
AR	0.292	ligand-dependent nuclear receptor	Activated	2.016		6.51e-15	AASS,ABCC4,ABCG1,Actn3,ANKRD23,ATP1A3,ATP4A,B4GALT6,BASP1,BCL2	764 (19)
PIK3CA		kinase		0.717		7.44e-15	ADAM15,ATF3,ATOH8,CD14,CD34,CD44,CD68,CDH1,CDK1,CXCL13	692 (19)
ZBTB10		transcription regulator	Activated	5.749	bias	8.65e-15	ACOD1,ARID5A,BATF3,CAD,CARD9,CCL3L3,CCL5,CD207,CD244,CD274	399 (10)
FOXO1		transcription regulator	Activated	4.162		9.58e-15	ACLY,ALAS1,BANK1,BCL2,BCL2A1,BGLAP,BLNK,BNIP3,C1QA,CASTOR2	658 (20)
EGR2	2.398	transcription regulator		-1.258		1.57e-14	ABCC1,ACAT2,ASS1,ATF3,BCL2,BGLAP,CDK14,CDKN1A,CDKN2A,CHKA	535 (17)
TNFRSF1A		transmembrane receptor		1.766		2.21e-14	ABCC1,BDNF,CCL3L3,CCL5,CD36,CD44,CD68,CD83,CD86,CDKN1A	595 (15)
MYC		transcription regulator	Activated	2.221		2.22e-14	ABCA7,ABCC1,ABCC4,ABCG1,ACLY,ACOD1,ACSL4,ACSS1,ADARB1,AFP	741 (21)
FGF2		growth factor	Activated	4.439		5.02e-14	ACE,ACVRL1,AFP,AKR1B10,AXIN2,BCL2,BDNF,BGLAP,BNIP3,BRCA1	696 (19)
MAP2K1		kinase	Activated	3.625	bias	5.6e-14	ABCC1,ATF3,AXIN2,BCL2,BCL2A1,BRCA1,C11orf96,CCL3L3,CCL5,CD274	795 (21)
KITLG	-0.745	growth factor	Activated	3.576	bias	6.02e-14	ACHE,AIF1,AXL,BCL2,CCL3L3,CD14,CD247,CD68,CDH1,CDKN1A	678 (22)
FECH		enzyme				6.63e-14	ALAS1,APOA4,APOBEC1,COL6A3,CYP1A2,CYP2B6,CYP2C8,CYP2E1,CYP2J2,CYP3A5
ZFP36	-0.443	transcription regulator	Inhibited	-5.114	bias	6.96e-14	CAMP,CCL3L3,CCR1,CD36,CDKN1A,CTSS,CXCL2,CXCL3,CYBB,E2F1	601 (13)
NTRK1		kinase		0.848		7.16e-14	A1BG,ABTB2,ADAMTSL2,BCL2,BDNF,BHLHA15,CARD11,CARD9,CCDC88B,CD44	736 (24)
TBX3		transcription regulator	Activated	3.525	bias	7.24e-14	ADAM19,APBB1,ASS1,CACNA1H,CD274,CD36,CDC25B,CDH1,CDK1,CDKN2A	292 (7)
TGM2	0.951	enzyme	Activated	4.882		7.99e-14	ACSS2,BCL2A1,BNIP3,C5AR1,CAD,CD300C,CD36,CD74,CD86,CFP	607 (14)
RXRA		ligand-dependent nuclear receptor		-1.86		9.78e-14	ABCG1,ACACB,Acot1,ARL4C,BGLAP,BRCA1,C1QA,C4A/C4B,CD36,CD86	868 (29)
KLF2	0.791	transcription regulator		-0.649		1.06e-13	ACE,ADAM15,ASS1,CCL5,CCR5,CD36,CD86,CDKN1A,CX3CR1,CXCL2	636 (18)
NR1I2		ligand-dependent nuclear receptor		1.339		1.18e-13	ALAS1,APOA4,BHMT,CCL3L3,CCR2,CD36,CDH1,CDKN1A,CES3,CXCL2	861 (22)
HIF1A		transcription regulator	Activated	3.789		1.32e-13	ACE,ADAM15,AFP,ALDOC,AQP4,AXIN2,AXL,BCL2,BCL6B,BNIP3	799 (18)
BRAF		kinase		1.4		1.66e-13	AXIN2,B3GNT5,BCL2,C1QL4,CCR2,CD63,CD86,CDC25B,CDH1,CDK1	670 (18)
[truncated: 1,587 more rows]

## Sheet: Effect of drug IPA
¬© 2000-2024 QIAGEN. All rights reserved.
[truncated: 963 more rows]
