# Supplementary material for: p53 enhances DNA repair and suppresses cytoplasmic chromatin fragments and inflammation in senescent cells
Source: Nat Commun. 2025 Mar 5;16:2229. doi: 10.1038/s41467-025-57229-3 (PMC11882782; doi:10.1038/s41467-025-57229-3)
Supplement: Supplementary file 6 — Supplementary Dataset 4 [file 41467_2025_57229_MOESM6_ESM.xlsx]

## Sheet: Sheet1
	Target	Forward primer	Reverse primer
	CDKN2A (p16)	CTGCCCAACGCACCGAATAG	CCACCAGCGTGTCCAGGAAG
	CDKN1A (p21)	CTGCAGGGGACAGCAGAGG	CCGGCGTTTGGAGTGGTAG
	IL1a	AGTGCTGCTGAAGGAGATGCCTGA	CCCCTGCCAAGCACACCCAGTA
	Il1b	TGCACGCTCCGGGACTCACA	CATGGAGAACACCACTTGTTGCTCC
	IL6	CCAGGAGCCCAGCTATGAAC	CCCAGGGAGAAGGCAACTG
	IL8	GAGTGGACCACACTGCGCCA	TCCACAACCCTCTGCACCCAGT
	53BP1 (endogenous)	GGGTCACTTCCTATCCCATCCC	CCTCAGGGGAATTCTTTGGTTC
	53BP1 (exogenous)	GACTACGCCTCCCTCGGATCC	GCGTCTGGAGATTAGGAAGGTG
	bActin	CTGGCCGGGACCTGACTGACT	GCCGTGGCCATCTCTTGCTCG
	L3MBTL2	CCAAGACCAAGAGGTTCTGC	TTTGGTCGGTGGTTTTCC
	MDM2	GCAGTGAATCTACAGGGACGC	ATCCTGATCCAACCAATCACC
	p53	CCAGAAAACCTACCAGGGCA	GAATGCAAGAAGCCCAGACG
	GADD45A	GATGCCCTGGAGGAAGTGCT	GAGCCACATCTCTGTCGTCGT
	TIGAR	ACTCAAGACTTCGGGAAAGGA	CACGCATTTTCACCTGGTCC
	DRAM1	GGCATTGTCGCCAATTTTCAGG	CAAGAAACGGCAGAGATGACC
	BBC3	CCGGACGGTCCTCAGCCC	CTCGTACTGTGCGTTGAGGTCG
	XPC	GCCTTCTCTCGATCTCTTCTGCC	CCTTGTGTGTGTCCTCATGGACC
	PPM1D	ATGTGGAGGAAACTGGCGGAATGG	GCTCTGACAAAGTCATCCTTCGGG
	SUSD6	GAATGGTGGCTACATCTGCCACC	CTTTATCCTCGTTGAGACGGCAGC
	PRDM1	TCTGAAGGTCCACCTGAGAGTGC	CGCAGGTGGGTCTTGAGATTGC
	ATF3	CCATCACAAAAGCCGAGGTAGCC	GCTTCTCCGACTCTTTCTGCAGGC
